# Supplementary material for: Bacterial diversity in ferruginous duricrust (canga) and the physicochemical variables affecting their prevalence, distribution and predicted metabolic pathways
Source: Antonie Van Leeuwenhoek. 2026 Apr 24;119(5):101. doi: 10.1007/s10482-026-02315-9 (PMC13109188; doi:10.1007/s10482-026-02315-9)
Supplement: Supplementary file 2 — Supplementary file2 (XLSX 17 kb) [file 10482_2026_2315_MOESM2_ESM.xlsx]

## Sheet: Title page
Article Name:	Bacterial diversity in ferruginous duricrust (canga) and the physicochemical variables affecting their prevalence, distribution and predicted metabolic pathways
Journal Name:	Biology and Fertility of Soils
Authors Name:	Viviane Faria Morais Jotta(a)
	Carla Alessandra Silva(a)
	Glen Jasper Yupanqui García(b)
	Andrea Rodrigues Marques(c)
	Andria dos Santos Freitas(d)
	Aristóteles Góes-Neto(b)
	Fernanda Badottia(e)*
Affiliations:	a Postgraduate Program in Product and Process Technology, Centro Federal de Educação Tecnológica de Minas Gerais (CEFET-MG), Belo Horizonte, Minas Gerais, Brazil.
	b Postgraduate Program in Bioinformatics, Universidade Federal de Minas Gerais (UFMG), Belo Horizonte, Minas Gerais, Brazil
	c Department of Biological Sciences, Centro Federal de Educação Tecnológica de Minas Gerais (CEFET-MG), Belo Horizonte, Minas Gerais, Brazil
	d Department of Genetics, Universidade Federal of Minas Gerais, Belo Horizonte, Minas Gerais, Brazil
	e Department of Chemistry, Centro Federal de Educação Tecnológica de Minas Gerais (CEFET-MG), Belo Horizonte, Minas Gerais, Brazil
Correponding Author:	* fbadotti@outlook.com

## Sheet: Online Resource 2
Online Resource 2. Summary of the sequencing statistics for the eighteen samples collected from the canga of Serra da Piedade (MG)
Sample	Total number of merged reads	Total number of filtered reads	ASV reads	Percentage of reads used
AM1	80769	47983	39533	82.39
AM2	82380	50994	42979	84.28
AM3	103150	64715	54861	84.77
AM4	95804	59973	47625	79.41
AM5	116278	72937	56895	78.01
AM6	79444	48925	32634	66.7
AM7	89834	56854	48320	84.99
AM8	73862	46716	39010	83.5
AM9	99264	62788	53182	84.7
AM10	108277	66100	55425	83.85
AM11	110893	69314	53127	76.65
AM12	118643	74780	61829	82.68
AM13	79505	50416	41824	82.96
AM14	68646	42593	34236	80.38
AM15	124957	78339	62083	79.25
AM16	98209	60458	49794	82.36
AM17	88056	55719	45522	81.7
AM18	89723	53066	46788	88.17
Total value	1707694	1065670	856667	-
Mean value	94871	59037	48093	81.49
