# Supplementary material for: Bacterial diversity in ferruginous duricrust (canga) and the physicochemical variables affecting their prevalence, distribution and predicted metabolic pathways
Source: Antonie Van Leeuwenhoek. 2026 Apr 24;119(5):101. doi: 10.1007/s10482-026-02315-9 (PMC13109188; doi:10.1007/s10482-026-02315-9)
Supplement: Supplementary file 3 — Supplementary file3 (XLSX 1246 kb) [file 10482_2026_2315_MOESM3_ESM.xlsx]

## Sheet: Title page
Article Name:	Bacterial diversity in ferruginous duricrust (canga) and the physicochemical variables affecting their prevalence, distribution and predicted metabolic pathways
Journal Name:	Biology and Fertility of Soils
Authors Name:	Viviane Faria Morais Jotta(a)
	Carla Alessandra Silva(a)
	Glen Jasper Yupanqui García(b)
	Andrea Rodrigues Marques(c)
	Andria dos Santos Freitas(d)
	Aristóteles Góes-Neto(b)
	Fernanda Badottia(e)*
Affiliations:	a Postgraduate Program in Product and Process Technology, Centro Federal de Educação Tecnológica de Minas Gerais (CEFET-MG), Belo Horizonte, Minas Gerais, Brazil.
	b Postgraduate Program in Bioinformatics, Universidade Federal de Minas Gerais (UFMG), Belo Horizonte, Minas Gerais, Brazil
	c Department of Biological Sciences, Centro Federal de Educação Tecnológica de Minas Gerais (CEFET-MG), Belo Horizonte, Minas Gerais, Brazil
	d Department of Genetics, Universidade Federal of Minas Gerais, Belo Horizonte, Minas Gerais, Brazil
	e Department of Chemistry, Centro Federal de Educação Tecnológica de Minas Gerais (CEFET-MG), Belo Horizonte, Minas Gerais, Brazil
Correponding Author:	* fbadotti@outlook.com

## Sheet: Online Resource 3
Online Resource 3. ASV abundance per sample and corresponding taxonomic classification
#ASV ID	Lineage	Domain	Phylum	Class	Order	Family	Genus	Species	Level	S01	S02	S03	S04	S05	S06	S07	S08	S09	S10	S11	S12	S13	S14	S15	S16	S17	S18
ASV_1	d:Bacteria,p:Proteobacteria,c:Alphaproteobacteria,o:Rhizobiales,f:Xanthobacteraceae,g:Bradyrhizobium	Bacteria	Proteobacteria	Alphaproteobacteria	Rhizobiales	Xanthobacteraceae	Bradyrhizobium		Genus	563	486	439	1223	1045	828	723	384	357	903	1406	385	395	404	853	458	388	550
ASV_2	d:Bacteria,p:Proteobacteria,c:Alphaproteobacteria,o:Rhizobiales,f:Xanthobacteraceae,g:uncultured	Bacteria	Proteobacteria	Alphaproteobacteria	Rhizobiales	Xanthobacteraceae	uncultured		Genus	388	103	330	439	311	129	266	258	286	335	284	508	141	225	1262	337	236	307
ASV_3	d:Bacteria,p:Actinobacteriota,c:Actinobacteria,o:Frankiales,f:Acidothermaceae,g:Acidothermus	Bacteria	Actinobacteriota	Actinobacteria	Frankiales	Acidothermaceae	Acidothermus		Genus	461	180	113	186	432	86	219	210	174	333	258	73	266	169	1528	402	196	219
ASV_4	d:Bacteria,p:Actinobacteriota,c:Actinobacteria,o:Frankiales,f:Acidothermaceae,g:Acidothermus	Bacteria	Actinobacteriota	Actinobacteria	Frankiales	Acidothermaceae	Acidothermus		Genus	338	109	178	181	354	86	155	331	273	249	62	80	392	269	1120	584	327	193
ASV_5	d:Bacteria,p:Actinobacteriota,c:Actinobacteria,o:Pseudonocardiales,f:Pseudonocardiaceae,g:Crossiella,s:uncultured_bacterium	Bacteria	Actinobacteriota	Actinobacteria	Pseudonocardiales	Pseudonocardiaceae	Crossiella	uncultured bacterium	Species	108	145	415	127	161	30	403	280	467	407	496	530	62	80	47	79	354	988
ASV_6	d:Bacteria,p:Actinobacteriota,c:Actinobacteria,o:Frankiales,f:Acidothermaceae,g:Acidothermus,s:uncultured_bacterium	Bacteria	Actinobacteriota	Actinobacteria	Frankiales	Acidothermaceae	Acidothermus	uncultured bacterium	Species	155	261	223	332	524	107	251	478	393	343	308	152	85	456	303	224	373	148
ASV_7	d:Bacteria,p:Actinobacteriota,c:Thermoleophilia,o:Solirubrobacterales,f:Solirubrobacteraceae,g:Conexibacter,s:uncultured_bacterium	Bacteria	Actinobacteriota	Thermoleophilia	Solirubrobacterales	Solirubrobacteraceae	Conexibacter	uncultured bacterium	Species	205	265	82	291	470	207	144	323	147	283	120	107	963	143	413	606	388	227
ASV_8	d:Bacteria,p:Actinobacteriota,c:Actinobacteria,o:Corynebacteriales,f:Mycobacteriaceae,g:Mycobacterium	Bacteria	Actinobacteriota	Actinobacteria	Corynebacteriales	Mycobacteriaceae	Mycobacterium		Genus	302	224	56	209	412	233	161	285	166	291	202	46	935	152	622	553	303	191
ASV_9	d:Bacteria,p:Proteobacteria,c:Alphaproteobacteria,o:Rhizobiales,f:Xanthobacteraceae,g:Bradyrhizobium	Bacteria	Proteobacteria	Alphaproteobacteria	Rhizobiales	Xanthobacteraceae	Bradyrhizobium		Genus	198	105	104	289	249	157	180	106	99	210	433	195	374	85	357	167	89	204
ASV_10	d:Bacteria,p:WPS-2,c:uncultured_bacterium	Bacteria	WPS-2	uncultured bacterium					Class	154	208	407	53	215	85	105	189	398	219	81	256	73	127	69	134	400	251
ASV_11	d:Bacteria,p:Actinobacteriota,c:Actinobacteria,o:Pseudonocardiales,f:Pseudonocardiaceae,g:Crossiella	Bacteria	Actinobacteriota	Actinobacteria	Pseudonocardiales	Pseudonocardiaceae	Crossiella		Genus	7	1	106	9	31	6	160	75	307	64	1	106	110	50	42	1631	85	393
ASV_12	d:Bacteria,p:Proteobacteria,c:Alphaproteobacteria,o:Acetobacterales,f:Acetobacteraceae	Bacteria	Proteobacteria	Alphaproteobacteria	Acetobacterales	Acetobacteraceae			Family	162	119	73	105	139	58	121	294	288	169	81	50	201	117	261	402	231	108
ASV_13	d:Bacteria,p:Actinobacteriota,c:Thermoleophilia,o:Solirubrobacterales,f:Solirubrobacteraceae,g:Conexibacter,s:uncultured_bacterium	Bacteria	Actinobacteriota	Thermoleophilia	Solirubrobacterales	Solirubrobacteraceae	Conexibacter	uncultured bacterium	Species	101	149	64	151	203	146	72	116	73	124	44	42	771	57	170	372	247	98
ASV_14	d:Bacteria,p:Proteobacteria,c:Alphaproteobacteria,o:Rhizobiales,f:Xanthobacteraceae,g:Bradyrhizobium	Bacteria	Proteobacteria	Alphaproteobacteria	Rhizobiales	Xanthobacteraceae	Bradyrhizobium		Genus	107	55	31	187	255	129	79	146	86	134	81	24	309	55	421	318	195	64
ASV_15	d:Bacteria,p:Acidobacteriota,c:Acidobacteriae,o:Bryobacterales,f:Bryobacteraceae,g:Bryobacter	Bacteria	Acidobacteriota	Acidobacteriae	Bryobacterales	Bryobacteraceae	Bryobacter		Genus	198	125	217	102	125	47	180	358	416	221	103	314	117	205	305	336	377	142
ASV_16	d:Bacteria,p:Actinobacteriota,c:Actinobacteria,o:Corynebacteriales,f:Mycobacteriaceae,g:Mycobacterium	Bacteria	Actinobacteriota	Actinobacteria	Corynebacteriales	Mycobacteriaceae	Mycobacterium		Genus	93	80	35	180	319	122	63	107	55	171	174	14	612	42	117	243	189	81
ASV_17	d:Bacteria,p:Cyanobacteria,c:Cyanobacteriia,o:Chloroplast	Bacteria	Cyanobacteria	Cyanobacteriia	Chloroplast				Order	0	1930	73	0	6	8	374	5	4	16	59	19	0	0	0	0	0	0
ASV_18	d:Bacteria,p:Actinobacteriota,c:Acidimicrobiia,o:IMCC26256	Bacteria	Actinobacteriota	Acidimicrobiia	IMCC26256				Order	85	130	34	112	151	111	91	94	56	73	75	15	644	50	207	304	196	77
ASV_19	d:Bacteria,p:Actinobacteriota,c:Actinobacteria,o:Pseudonocardiales,f:Pseudonocardiaceae,g:Crossiella,s:uncultured_bacterium	Bacteria	Actinobacteriota	Actinobacteria	Pseudonocardiales	Pseudonocardiaceae	Crossiella	uncultured bacterium	Species	311	26	41	261	416	51	157	314	104	340	138	179	54	87	19	3	32	0
ASV_20	d:Bacteria,p:Proteobacteria,c:Alphaproteobacteria,o:Rhizobiales,f:Beijerinckiaceae,g:uncultured	Bacteria	Proteobacteria	Alphaproteobacteria	Rhizobiales	Beijerinckiaceae	uncultured		Genus	54	329	286	81	67	87	228	35	123	54	278	432	2	65	7	6	43	124
ASV_21	d:Bacteria,p:Actinobacteriota,c:Actinobacteria,o:Pseudonocardiales,f:Pseudonocardiaceae,g:Crossiella	Bacteria	Actinobacteriota	Actinobacteria	Pseudonocardiales	Pseudonocardiaceae	Crossiella		Genus	48	54	142	51	92	18	190	29	78	151	739	52	0	26	6	4	16	611
ASV_22	d:Bacteria,p:Actinobacteriota,c:Actinobacteria,o:Frankiales,f:Acidothermaceae,g:Acidothermus	Bacteria	Actinobacteriota	Actinobacteria	Frankiales	Acidothermaceae	Acidothermus		Genus	114	132	107	168	235	118	146	93	114	198	309	61	73	170	94	91	105	168
ASV_23	d:Bacteria,p:Actinobacteriota,c:Actinobacteria,o:Corynebacteriales,f:Mycobacteriaceae,g:Mycobacterium	Bacteria	Actinobacteriota	Actinobacteria	Corynebacteriales	Mycobacteriaceae	Mycobacterium		Genus	83	183	34	57	96	123	63	94	69	103	61	16	437	58	76	265	141	73
ASV_24	d:Bacteria,p:Actinobacteriota,c:Actinobacteria,o:Frankiales,f:Acidothermaceae,g:Acidothermus,s:uncultured_bacterium	Bacteria	Actinobacteriota	Actinobacteria	Frankiales	Acidothermaceae	Acidothermus	uncultured bacterium	Species	90	52	17	120	177	55	52	109	56	166	94	4	429	30	144	140	130	113
ASV_25	d:Bacteria,p:Proteobacteria,c:Alphaproteobacteria,o:Rhizobiales,f:Xanthobacteraceae,g:Bradyrhizobium	Bacteria	Proteobacteria	Alphaproteobacteria	Rhizobiales	Xanthobacteraceae	Bradyrhizobium		Genus	114	23	6	163	161	52	101	52	50	208	202	39	54	86	267	99	38	98
ASV_26	d:Bacteria,p:Actinobacteriota,c:Actinobacteria,o:Corynebacteriales,f:Nocardiaceae	Bacteria	Actinobacteriota	Actinobacteria	Corynebacteriales	Nocardiaceae			Family	43	178	28	57	183	115	33	41	24	69	175	8	510	36	55	169	124	89
ASV_27	d:Bacteria,p:WPS-2,c:uncultured_bacterium	Bacteria	WPS-2	uncultured bacterium					Class	25	119	300	35	54	43	137	102	203	71	80	65	4	128	20	43	232	137
ASV_28	d:Bacteria,p:Actinobacteriota,c:Actinobacteria,o:Frankiales,f:Acidothermaceae,g:Acidothermus,s:uncultured_bacterium	Bacteria	Actinobacteriota	Actinobacteria	Frankiales	Acidothermaceae	Acidothermus	uncultured bacterium	Species	152	84	122	108	157	34	120	152	144	136	94	50	22	137	219	64	72	94
ASV_29	d:Bacteria,p:Actinobacteriota,c:Acidimicrobiia,o:IMCC26256	Bacteria	Actinobacteriota	Acidimicrobiia	IMCC26256				Order	52	113	25	105	147	86	81	67	39	83	60	15	385	42	192	248	147	74
ASV_30	d:Bacteria,p:Actinobacteriota,c:Actinobacteria,o:Pseudonocardiales,f:Pseudonocardiaceae,g:Crossiella,s:uncultured_bacterium	Bacteria	Actinobacteriota	Actinobacteria	Pseudonocardiales	Pseudonocardiaceae	Crossiella	uncultured bacterium	Species	22	36	189	8	19	6	319	24	161	148	82	387	1	7	0	0	62	362
ASV_31	d:Bacteria,p:Acidobacteriota,c:Acidobacteriae,o:Bryobacterales,f:Bryobacteraceae,g:Bryobacter	Bacteria	Acidobacteriota	Acidobacteriae	Bryobacterales	Bryobacteraceae	Bryobacter		Genus	128	55	204	88	55	21	133	125	222	121	48	205	8	123	107	64	225	88
ASV_32	d:Bacteria,p:Actinobacteriota,c:Actinobacteria,o:Corynebacteriales,f:Mycobacteriaceae,g:Mycobacterium	Bacteria	Actinobacteriota	Actinobacteria	Corynebacteriales	Mycobacteriaceae	Mycobacterium		Genus	65	77	28	96	155	56	45	117	55	94	65	18	240	52	168	199	112	75
ASV_33	d:Bacteria,p:Acidobacteriota,c:Acidobacteriae,o:Bryobacterales,f:Bryobacteraceae,g:Bryobacter	Bacteria	Acidobacteriota	Acidobacteriae	Bryobacterales	Bryobacteraceae	Bryobacter		Genus	71	81	251	50	44	35	186	97	230	108	67	121	22	69	105	68	196	103
ASV_34	d:Bacteria,p:Actinobacteriota,c:Actinobacteria,o:Frankiales,f:Acidothermaceae,g:Acidothermus	Bacteria	Actinobacteriota	Actinobacteria	Frankiales	Acidothermaceae	Acidothermus		Genus	23	62	7	148	144	74	27	59	43	144	265	9	383	31	56	165	144	109
ASV_35	d:Bacteria,p:Actinobacteriota,c:Actinobacteria,o:Frankiales,f:Acidothermaceae,g:Acidothermus,s:uncultured_bacterium	Bacteria	Actinobacteriota	Actinobacteria	Frankiales	Acidothermaceae	Acidothermus	uncultured bacterium	Species	136	53	23	82	190	32	87	101	94	164	42	30	42	88	232	82	102	71
ASV_36	d:Bacteria,p:Actinobacteriota,c:Actinobacteria,o:Frankiales,f:Acidothermaceae,g:Acidothermus	Bacteria	Actinobacteriota	Actinobacteria	Frankiales	Acidothermaceae	Acidothermus		Genus	43	142	14	89	278	101	28	52	38	115	313	3	53	40	25	44	67	97
ASV_37	d:Bacteria,p:Actinobacteriota,c:Actinobacteria,o:Corynebacteriales,f:Mycobacteriaceae,g:Mycobacterium	Bacteria	Actinobacteriota	Actinobacteria	Corynebacteriales	Mycobacteriaceae	Mycobacterium		Genus	122	78	18	104	193	70	55	111	28	107	94	15	194	83	156	133	81	73
ASV_38	d:Bacteria,p:Actinobacteriota,c:Actinobacteria,o:Corynebacteriales,f:Mycobacteriaceae,g:Mycobacterium	Bacteria	Actinobacteriota	Actinobacteria	Corynebacteriales	Mycobacteriaceae	Mycobacterium		Genus	62	105	23	62	124	79	39	70	37	80	69	12	241	26	130	196	80	54
ASV_39	d:Bacteria,p:Actinobacteriota,c:Thermoleophilia,o:Solirubrobacterales,f:Solirubrobacteraceae,g:Conexibacter,s:uncultured_bacterium	Bacteria	Actinobacteriota	Thermoleophilia	Solirubrobacterales	Solirubrobacteraceae	Conexibacter	uncultured bacterium	Species	115	72	89	57	127	37	106	106	183	82	42	102	92	62	128	173	134	129
ASV_40	d:Bacteria,p:Actinobacteriota,c:Actinobacteria,o:Corynebacteriales,f:Mycobacteriaceae,g:Mycobacterium	Bacteria	Actinobacteriota	Actinobacteria	Corynebacteriales	Mycobacteriaceae	Mycobacterium		Genus	64	86	30	107	173	98	57	110	52	139	157	35	153	45	68	128	77	83
ASV_41	d:Bacteria,p:Actinobacteriota,c:Actinobacteria,o:Frankiales,f:Acidothermaceae,g:Acidothermus	Bacteria	Actinobacteriota	Actinobacteria	Frankiales	Acidothermaceae	Acidothermus		Genus	122	36	17	97	120	24	67	83	36	183	26	8	78	81	457	85	33	51
ASV_42	d:Bacteria,p:Acidobacteriota,c:Acidobacteriae,o:Bryobacterales,f:Bryobacteraceae,g:Bryobacter	Bacteria	Acidobacteriota	Acidobacteriae	Bryobacterales	Bryobacteraceae	Bryobacter		Genus	97	58	172	56	54	17	141	110	229	76	14	109	45	127	164	134	193	66
ASV_43	d:Bacteria,p:Actinobacteriota,c:Acidimicrobiia,o:IMCC26256	Bacteria	Actinobacteriota	Acidimicrobiia	IMCC26256				Order	30	105	14	70	95	87	45	52	26	46	61	8	354	24	105	171	118	54
ASV_44	d:Bacteria,p:Actinobacteriota,c:Actinobacteria,o:Frankiales,f:Acidothermaceae	Bacteria	Actinobacteriota	Actinobacteria	Frankiales	Acidothermaceae			Family	17	106	5	113	88	29	41	76	53	82	142	1	164	38	51	157	183	91
ASV_45	d:Bacteria,p:Actinobacteriota,c:Actinobacteria,o:Frankiales,f:Acidothermaceae,g:Acidothermus	Bacteria	Actinobacteriota	Actinobacteria	Frankiales	Acidothermaceae	Acidothermus		Genus	28	70	6	99	248	59	19	54	24	139	254	20	139	32	24	44	95	82
ASV_46	d:Bacteria,p:Actinobacteriota,c:Thermoleophilia,o:Solirubrobacterales,f:Solirubrobacteraceae,g:Conexibacter,s:uncultured_bacterium	Bacteria	Actinobacteriota	Thermoleophilia	Solirubrobacterales	Solirubrobacteraceae	Conexibacter	uncultured bacterium	Species	22	150	18	57	63	57	41	57	38	35	47	16	410	62	60	179	134	93
ASV_47	d:Bacteria,p:Chloroflexi,c:AD3	Bacteria	Chloroflexi	AD3					Class	55	20	202	21	11	7	349	38	129	58	86	60	0	33	45	64	131	116
ASV_48	d:Bacteria,p:Actinobacteriota,c:Actinobacteria,o:Frankiales,f:Acidothermaceae,g:Acidothermus	Bacteria	Actinobacteriota	Actinobacteria	Frankiales	Acidothermaceae	Acidothermus		Genus	6	45	2	124	126	52	23	40	26	193	430	0	21	22	15	104	95	93
ASV_49	d:Bacteria,p:Actinobacteriota,c:Thermoleophilia,o:Solirubrobacterales,f:Solirubrobacteraceae,g:Conexibacter	Bacteria	Actinobacteriota	Thermoleophilia	Solirubrobacterales	Solirubrobacteraceae	Conexibacter		Genus	74	96	214	89	99	59	139	89	195	104	90	143	99	100	69	86	236	134
ASV_50	d:Bacteria,p:Proteobacteria,c:Alphaproteobacteria,o:Sphingomonadales,f:Sphingomonadaceae,g:Sphingomonas	Bacteria	Proteobacteria	Alphaproteobacteria	Sphingomonadales	Sphingomonadaceae	Sphingomonas		Genus	32	116	73	111	149	193	51	32	88	25	84	339	24	13	15	26	52	43
ASV_51	d:Bacteria,p:Actinobacteriota,c:Actinobacteria,o:Frankiales	Bacteria	Actinobacteriota	Actinobacteria	Frankiales				Order	36	132	96	45	114	44	119	66	58	93	233	45	13	91	27	26	30	121
ASV_52	d:Bacteria,p:Chloroflexi,c:AD3,o:uncultured_bacterium	Bacteria	Chloroflexi	AD3	uncultured bacterium				Order	3	5	351	49	0	0	113	1	29	164	1	305	0	3	0	0	0	212
ASV_53	d:Bacteria,p:Acidobacteriota,c:Acidobacteriae,o:Subgroup_2	Bacteria	Acidobacteriota	Acidobacteriae	Subgroup 2				Order	92	9	28	251	142	96	74	41	18	122	143	6	7	35	87	13	6	69
ASV_54	d:Bacteria,p:Actinobacteriota,c:Actinobacteria,o:Corynebacteriales,f:Mycobacteriaceae,g:Mycobacterium	Bacteria	Actinobacteriota	Actinobacteria	Corynebacteriales	Mycobacteriaceae	Mycobacterium		Genus	33	35	96	95	48	25	156	100	67	139	119	81	19	48	45	40	89	92
ASV_55	d:Bacteria,p:Proteobacteria,c:Alphaproteobacteria,o:Rhizobiales,f:Beijerinckiaceae	Bacteria	Proteobacteria	Alphaproteobacteria	Rhizobiales	Beijerinckiaceae			Family	57	185	85	44	60	49	115	29	97	37	110	82	4	72	5	23	52	70
ASV_56	d:Bacteria,p:Actinobacteriota,c:Actinobacteria,o:Frankiales	Bacteria	Actinobacteriota	Actinobacteria	Frankiales				Order	86	239	83	57	208	96	52	40	22	54	127	153	24	19	22	18	51	108
ASV_57	d:Bacteria,p:Actinobacteriota,c:Actinobacteria,o:Corynebacteriales,f:Mycobacteriaceae,g:Mycobacterium	Bacteria	Actinobacteriota	Actinobacteria	Corynebacteriales	Mycobacteriaceae	Mycobacterium		Genus	56	58	34	62	98	37	102	88	75	66	34	18	35	89	62	118	73	41
ASV_58	d:Bacteria,p:Actinobacteriota,c:Thermoleophilia,o:Solirubrobacterales,f:Solirubrobacteraceae,g:Conexibacter	Bacteria	Actinobacteriota	Thermoleophilia	Solirubrobacterales	Solirubrobacteraceae	Conexibacter		Genus	11	115	30	90	202	109	26	53	25	77	243	37	65	21	14	43	42	71
ASV_59	d:Bacteria,p:Acidobacteriota,c:Acidobacteriae,o:Bryobacterales,f:Bryobacteraceae,g:Bryobacter,s:uncultured_bacterium	Bacteria	Acidobacteriota	Acidobacteriae	Bryobacterales	Bryobacteraceae	Bryobacter	uncultured bacterium	Species	37	16	30	56	22	3	39	145	175	106	2	16	18	65	143	166	142	39
ASV_60	d:Bacteria,p:Proteobacteria,c:Alphaproteobacteria,o:Acetobacterales,f:Acetobacteraceae,g:uncultured	Bacteria	Proteobacteria	Alphaproteobacteria	Acetobacterales	Acetobacteraceae	uncultured		Genus	118	46	11	84	85	32	21	108	81	124	42	11	98	54	135	55	60	43
ASV_61	d:Bacteria,p:Actinobacteriota,c:Thermoleophilia,o:Solirubrobacterales	Bacteria	Actinobacteriota	Thermoleophilia	Solirubrobacterales				Order	46	59	25	81	99	58	42	45	27	62	25	10	292	21	125	177	92	39
ASV_62	d:Bacteria,p:Proteobacteria,c:Alphaproteobacteria,o:Rhizobiales,f:Xanthobacteraceae,g:uncultured_bacterium	Bacteria	Proteobacteria	Alphaproteobacteria	Rhizobiales	Xanthobacteraceae	uncultured bacterium		Genus	61	15	39	84	106	45	40	86	105	108	17	11	27	85	124	87	105	40
ASV_63	d:Bacteria,p:Actinobacteriota,c:Thermoleophilia,o:Solirubrobacterales,f:Solirubrobacteraceae,g:Conexibacter	Bacteria	Actinobacteriota	Thermoleophilia	Solirubrobacterales	Solirubrobacteraceae	Conexibacter		Genus	55	9	24	54	75	21	22	149	49	51	15	33	204	33	137	132	114	59
ASV_64	d:Bacteria,p:Actinobacteriota,c:Thermoleophilia,o:Solirubrobacterales,f:Solirubrobacteraceae,g:Conexibacter,s:uncultured_bacterium	Bacteria	Actinobacteriota	Thermoleophilia	Solirubrobacterales	Solirubrobacteraceae	Conexibacter	uncultured bacterium	Species	54	63	23	32	127	48	24	86	56	50	29	38	225	28	65	190	103	61
ASV_65	d:Bacteria,p:Actinobacteriota,c:Actinobacteria,o:Corynebacteriales,f:Mycobacteriaceae,g:Mycobacterium	Bacteria	Actinobacteriota	Actinobacteria	Corynebacteriales	Mycobacteriaceae	Mycobacterium		Genus	68	25	11	47	64	26	33	58	26	63	19	4	201	37	155	159	76	50
ASV_66	d:Bacteria,p:Acidobacteriota,c:Acidobacteriae,o:Bryobacterales,f:Bryobacteraceae,g:Bryobacter	Bacteria	Acidobacteriota	Acidobacteriae	Bryobacterales	Bryobacteraceae	Bryobacter		Genus	51	88	56	62	78	35	61	67	62	80	128	83	10	34	71	81	94	57
ASV_67	d:Bacteria,p:Actinobacteriota,c:Actinobacteria,o:Corynebacteriales,f:Mycobacteriaceae,g:Mycobacterium	Bacteria	Actinobacteriota	Actinobacteria	Corynebacteriales	Mycobacteriaceae	Mycobacterium		Genus	37	72	30	83	159	85	60	90	53	75	58	15	220	32	62	146	99	63
ASV_68	d:Bacteria,p:WPS-2,c:uncultured_bacterium	Bacteria	WPS-2	uncultured bacterium					Class	40	38	136	10	44	8	94	51	177	68	14	91	56	20	59	154	199	66
ASV_69	d:Bacteria,p:Actinobacteriota,c:Actinobacteria,o:Frankiales,f:Frankiaceae	Bacteria	Actinobacteriota	Actinobacteria	Frankiales	Frankiaceae			Family	39	52	128	20	15	18	118	57	80	56	90	165	1	72	30	31	85	50
ASV_70	d:Bacteria,p:Proteobacteria,c:Alphaproteobacteria,o:Rhizobiales,f:Xanthobacteraceae,g:uncultured,s:uncultured_bacterium	Bacteria	Proteobacteria	Alphaproteobacteria	Rhizobiales	Xanthobacteraceae	uncultured	uncultured bacterium	Species	78	24	56	105	107	27	82	68	93	134	42	37	9	93	219	122	56	54
ASV_71	d:Bacteria,p:Actinobacteriota,c:Actinobacteria,o:Frankiales,f:Acidothermaceae,g:Acidothermus	Bacteria	Actinobacteriota	Actinobacteria	Frankiales	Acidothermaceae	Acidothermus		Genus	27	24	14	16	36	20	15	11	10	16	19	5	700	5	40	64	55	15
ASV_72	d:Bacteria,p:Proteobacteria,c:Alphaproteobacteria	Bacteria	Proteobacteria	Alphaproteobacteria					Class	25	84	163	30	41	44	128	9	42	52	114	364	0	16	2	4	12	76
ASV_73	d:Bacteria,p:Actinobacteriota,c:Thermoleophilia,o:Solirubrobacterales,f:Solirubrobacteraceae,g:Conexibacter,s:uncultured_bacterium	Bacteria	Actinobacteriota	Thermoleophilia	Solirubrobacterales	Solirubrobacteraceae	Conexibacter	uncultured bacterium	Species	26	91	14	48	86	66	12	43	30	27	40	10	279	25	37	109	107	63
ASV_74	d:Bacteria,p:Actinobacteriota,c:Thermoleophilia,o:Solirubrobacterales,f:Solirubrobacteraceae,g:Conexibacter	Bacteria	Actinobacteriota	Thermoleophilia	Solirubrobacterales	Solirubrobacteraceae	Conexibacter		Genus	38	41	11	54	59	35	29	37	25	37	17	13	249	27	120	145	77	38
ASV_75	d:Bacteria,p:Proteobacteria,c:Alphaproteobacteria,o:Acetobacterales,f:Acetobacteraceae	Bacteria	Proteobacteria	Alphaproteobacteria	Acetobacterales	Acetobacteraceae			Family	54	77	78	47	198	65	91	24	25	47	189	50	0	31	13	1	12	17
ASV_76	d:Bacteria,p:Actinobacteriota,c:Thermoleophilia,o:Solirubrobacterales,f:Solirubrobacteraceae,g:Conexibacter,s:uncultured_bacterium	Bacteria	Actinobacteriota	Thermoleophilia	Solirubrobacterales	Solirubrobacteraceae	Conexibacter	uncultured bacterium	Species	27	14	150	36	9	3	24	25	196	123	10	320	14	6	4	3	21	113
ASV_77	d:Bacteria,p:Actinobacteriota,c:Actinobacteria,o:Frankiales,f:Acidothermaceae,g:Acidothermus	Bacteria	Actinobacteriota	Actinobacteria	Frankiales	Acidothermaceae	Acidothermus		Genus	79	50	33	92	103	49	118	37	30	63	195	14	11	80	112	30	32	81
ASV_78	d:Bacteria,p:Proteobacteria,c:Alphaproteobacteria,o:Sphingomonadales,f:Sphingomonadaceae	Bacteria	Proteobacteria	Alphaproteobacteria	Sphingomonadales	Sphingomonadaceae			Family	48	105	39	91	153	67	12	40	21	75	107	45	54	21	15	28	61	72
ASV_79	d:Bacteria,p:Proteobacteria,c:Alphaproteobacteria,o:Micropepsales,f:Micropepsaceae,g:uncultured,s:uncultured_bacterium	Bacteria	Proteobacteria	Alphaproteobacteria	Micropepsales	Micropepsaceae	uncultured	uncultured bacterium	Species	49	24	50	102	64	26	82	61	62	88	18	64	87	49	102	62	75	56
ASV_80	d:Bacteria,p:Proteobacteria,c:Alphaproteobacteria,o:Acetobacterales,f:Acetobacteraceae	Bacteria	Proteobacteria	Alphaproteobacteria	Acetobacterales	Acetobacteraceae			Family	12	36	63	40	39	38	104	94	92	64	29	16	11	100	44	59	94	23
ASV_81	d:Bacteria,p:Actinobacteriota,c:Actinobacteria,o:Frankiales,f:Acidothermaceae,g:Acidothermus,s:uncultured_bacterium	Bacteria	Actinobacteriota	Actinobacteria	Frankiales	Acidothermaceae	Acidothermus	uncultured bacterium	Species	65	71	20	70	88	36	25	41	22	102	40	20	148	40	139	78	78	55
ASV_82	d:Bacteria,p:Acidobacteriota,c:Acidobacteriae,o:Bryobacterales,f:Bryobacteraceae,g:Bryobacter	Bacteria	Acidobacteriota	Acidobacteriae	Bryobacterales	Bryobacteraceae	Bryobacter		Genus	32	21	39	23	29	16	57	89	129	85	43	19	5	98	38	53	135	21
ASV_83	d:Bacteria,p:Actinobacteriota,c:Actinobacteria,o:Frankiales,f:Frankiaceae,g:Jatrophihabitans	Bacteria	Actinobacteriota	Actinobacteria	Frankiales	Frankiaceae	Jatrophihabitans		Genus	17	95	3	40	77	59	15	29	21	64	94	7	308	25	9	43	44	57
ASV_84	d:Bacteria,p:Acidobacteriota,c:Acidobacteriae,o:Acidobacteriales,f:Koribacteraceae	Bacteria	Acidobacteriota	Acidobacteriae	Acidobacteriales	Koribacteraceae			Family	33	76	66	129	160	98	57	51	33	65	90	49	17	30	40	25	26	39
ASV_85	d:Bacteria,p:Actinobacteriota,c:Actinobacteria,o:Corynebacteriales,f:Mycobacteriaceae,g:Mycobacterium	Bacteria	Actinobacteriota	Actinobacteria	Corynebacteriales	Mycobacteriaceae	Mycobacterium		Genus	25	41	15	55	83	44	24	56	26	114	52	17	185	26	79	101	54	37
ASV_86	d:Bacteria,p:Actinobacteriota,c:Actinobacteria,o:Pseudonocardiales,f:Pseudonocardiaceae,g:Actinomycetospora	Bacteria	Actinobacteriota	Actinobacteria	Pseudonocardiales	Pseudonocardiaceae	Actinomycetospora		Genus	64	77	55	90	153	73	27	72	53	43	128	46	7	12	30	29	29	32
ASV_87	d:Bacteria,p:Actinobacteriota,c:Actinobacteria,o:Frankiales,f:Acidothermaceae,g:Acidothermus,s:uncultured_bacterium	Bacteria	Actinobacteriota	Actinobacteria	Frankiales	Acidothermaceae	Acidothermus	uncultured bacterium	Species	104	13	5	113	128	8	8	126	14	214	39	12	35	9	39	42	34	52
ASV_88	d:Bacteria,p:Actinobacteriota,c:Thermoleophilia,o:Solirubrobacterales,f:Solirubrobacteraceae,g:Conexibacter,s:uncultured_bacterium	Bacteria	Actinobacteriota	Thermoleophilia	Solirubrobacterales	Solirubrobacteraceae	Conexibacter	uncultured bacterium	Species	30	38	43	58	69	39	30	55	70	63	36	99	100	38	43	42	93	77
ASV_89	d:Bacteria,p:Proteobacteria,c:Alphaproteobacteria,o:Rhizobiales,f:Xanthobacteraceae,g:uncultured	Bacteria	Proteobacteria	Alphaproteobacteria	Rhizobiales	Xanthobacteraceae	uncultured		Genus	42	4	58	46	36	11	35	71	136	82	2	69	8	59	156	107	41	54
ASV_90	d:Bacteria,p:Actinobacteriota,c:Thermoleophilia,o:Gaiellales,f:uncultured,g:uncultured_bacterium	Bacteria	Actinobacteriota	Thermoleophilia	Gaiellales	uncultured	uncultured bacterium		Genus	36	56	103	119	114	66	100	19	43	107	45	51	0	62	13	1	27	77
ASV_91	d:Bacteria,p:Actinobacteriota,c:Actinobacteria,o:Pseudonocardiales,f:Pseudonocardiaceae,g:Pseudonocardia,s:uncultured_bacterium	Bacteria	Actinobacteriota	Actinobacteria	Pseudonocardiales	Pseudonocardiaceae	Pseudonocardia	uncultured bacterium	Species	0	45	200	0	3	2	32	0	3	0	51	353	0	0	0	0	2	399
ASV_92	d:Bacteria,p:Proteobacteria,c:Alphaproteobacteria	Bacteria	Proteobacteria	Alphaproteobacteria					Class	39	57	82	31	65	31	66	17	23	30	81	329	1	11	16	13	13	34
ASV_93	d:Bacteria,p:Actinobacteriota,c:Actinobacteria,o:Frankiales,f:Acidothermaceae,g:Acidothermus	Bacteria	Actinobacteriota	Actinobacteria	Frankiales	Acidothermaceae	Acidothermus		Genus	40	3	7	32	70	13	44	37	34	18	13	15	44	56	118	434	33	17
ASV_94	d:Bacteria,p:Actinobacteriota,c:Acidimicrobiia,o:IMCC26256	Bacteria	Actinobacteriota	Acidimicrobiia	IMCC26256				Order	33	79	12	50	82	67	20	31	22	34	58	6	243	17	33	88	57	42
ASV_95	d:Bacteria,p:Actinobacteriota,c:Thermoleophilia,o:Solirubrobacterales,f:Solirubrobacteraceae,g:Conexibacter,s:uncultured_bacterium	Bacteria	Actinobacteriota	Thermoleophilia	Solirubrobacterales	Solirubrobacteraceae	Conexibacter	uncultured bacterium	Species	58	33	23	51	81	24	34	83	59	52	26	48	107	22	141	155	73	60
ASV_96	d:Bacteria,p:Proteobacteria,c:Alphaproteobacteria,o:Rhizobiales,f:Xanthobacteraceae,g:uncultured	Bacteria	Proteobacteria	Alphaproteobacteria	Rhizobiales	Xanthobacteraceae	uncultured		Genus	51	10	65	27	57	19	45	80	115	60	15	36	68	39	154	61	75	42
ASV_97	d:Bacteria,p:Acidobacteriota,c:Acidobacteriae,o:Bryobacterales,f:Bryobacteraceae,g:Bryobacter	Bacteria	Acidobacteriota	Acidobacteriae	Bryobacterales	Bryobacteraceae	Bryobacter		Genus	39	2	17	37	32	1	28	166	191	73	5	21	25	109	60	88	112	17
ASV_98	d:Bacteria,p:Actinobacteriota,c:Actinobacteria,o:Corynebacteriales,f:Mycobacteriaceae,g:Mycobacterium	Bacteria	Actinobacteriota	Actinobacteria	Corynebacteriales	Mycobacteriaceae	Mycobacterium		Genus	44	7	16	63	78	23	47	58	33	146	110	24	28	108	104	7	71	45
ASV_99	d:Bacteria,p:Proteobacteria,c:Alphaproteobacteria,o:Rhizobiales,f:Xanthobacteraceae,g:uncultured	Bacteria	Proteobacteria	Alphaproteobacteria	Rhizobiales	Xanthobacteraceae	uncultured		Genus	103	14	25	81	86	41	78	61	44	127	65	44	88	51	168	75	68	83
ASV_100	d:Bacteria,p:Proteobacteria,c:Gammaproteobacteria,o:Gammaproteobacteria_Incertae_Sedis,f:Unknown_Family,g:Acidibacter	Bacteria	Proteobacteria	Gammaproteobacteria	Gammaproteobacteria Incertae Sedis	Unknown Family	Acidibacter		Genus	22	78	45	72	103	67	60	25	41	78	89	69	12	21	14	11	18	40
ASV_101	d:Bacteria,p:Actinobacteriota,c:Actinobacteria,o:Frankiales,f:Acidothermaceae	Bacteria	Actinobacteriota	Actinobacteria	Frankiales	Acidothermaceae			Family	69	14	8	159	122	20	27	85	8	93	61	14	54	52	61	50	54	47
ASV_102	d:Bacteria,p:Proteobacteria,c:Alphaproteobacteria,o:Rhizobiales,f:Beijerinckiaceae,g:Roseiarcus,s:uncultured_bacterium	Bacteria	Proteobacteria	Alphaproteobacteria	Rhizobiales	Beijerinckiaceae	Roseiarcus	uncultured bacterium	Species	81	31	12	106	131	30	24	46	23	90	68	25	130	21	182	59	34	42
ASV_103	d:Bacteria,p:Acidobacteriota,c:Acidobacteriae,o:Bryobacterales,f:Bryobacteraceae,g:Bryobacter	Bacteria	Acidobacteriota	Acidobacteriae	Bryobacterales	Bryobacteraceae	Bryobacter		Genus	61	8	51	44	34	5	33	104	177	82	15	28	23	71	113	113	116	41
ASV_104	d:Bacteria,p:Proteobacteria,c:Alphaproteobacteria,o:Acetobacterales,f:Acetobacteraceae	Bacteria	Proteobacteria	Alphaproteobacteria	Acetobacterales	Acetobacteraceae			Family	22	92	60	50	49	40	63	62	55	39	89	20	3	74	51	37	54	22
ASV_105	d:Bacteria,p:Chloroflexi,c:AD3	Bacteria	Chloroflexi	AD3					Class	21	32	3	38	75	25	14	27	16	54	30	2	411	12	29	69	72	41
ASV_106	d:Bacteria,p:Actinobacteriota,c:Actinobacteria,o:Frankiales,f:Acidothermaceae	Bacteria	Actinobacteriota	Actinobacteria	Frankiales	Acidothermaceae			Family	60	13	8	128	165	22	14	48	15	66	84	1	57	35	66	25	36	37
ASV_107	d:Bacteria,p:Actinobacteriota,c:Actinobacteria,o:Frankiales,f:Acidothermaceae,g:Acidothermus,s:uncultured_bacterium	Bacteria	Actinobacteriota	Actinobacteria	Frankiales	Acidothermaceae	Acidothermus	uncultured bacterium	Species	168	7	2	45	113	4	5	31	7	122	41	7	13	11	253	15	5	60
ASV_108	d:Bacteria,p:Proteobacteria,c:Alphaproteobacteria,o:Acetobacterales,f:Acetobacteraceae	Bacteria	Proteobacteria	Alphaproteobacteria	Acetobacterales	Acetobacteraceae			Family	33	54	10	53	74	44	20	41	29	42	31	6	156	22	59	74	74	23
ASV_109	d:Bacteria,p:Proteobacteria,c:Alphaproteobacteria,o:Rhizobiales,f:Xanthobacteraceae,g:uncultured	Bacteria	Proteobacteria	Alphaproteobacteria	Rhizobiales	Xanthobacteraceae	uncultured		Genus	55	1	27	79	35	14	44	37	49	77	13	77	9	29	119	65	20	79
ASV_110	d:Bacteria,p:Planctomycetota,c:Planctomycetes,o:Gemmatales,f:Gemmataceae,g:uncultured	Bacteria	Planctomycetota	Planctomycetes	Gemmatales	Gemmataceae	uncultured		Genus	28	10	55	40	23	7	42	31	159	36	1	31	0	88	30	37	146	42
ASV_111	d:Bacteria,p:Proteobacteria,c:Alphaproteobacteria,o:Rhizobiales,f:Beijerinckiaceae,g:Methylobacterium-Methylorubrum	Bacteria	Proteobacteria	Alphaproteobacteria	Rhizobiales	Beijerinckiaceae	Methylobacterium-Methylorubrum		Genus	28	95	42	31	30	79	54	19	24	35	113	65	7	106	0	3	15	48
ASV_112	d:Bacteria,p:Acidobacteriota,c:Acidobacteriae,o:Bryobacterales,f:Bryobacteraceae,g:Bryobacter,s:uncultured_bacterium	Bacteria	Acidobacteriota	Acidobacteriae	Bryobacterales	Bryobacteraceae	Bryobacter	uncultured bacterium	Species	19	47	29	21	14	21	90	43	33	38	160	25	54	35	85	50	68	38
ASV_113	d:Bacteria,p:Actinobacteriota,c:Actinobacteria,o:Corynebacteriales,f:Mycobacteriaceae,g:Mycobacterium	Bacteria	Actinobacteriota	Actinobacteria	Corynebacteriales	Mycobacteriaceae	Mycobacterium		Genus	43	51	18	25	59	46	28	28	18	25	22	3	170	17	46	99	61	35
ASV_114	d:Bacteria,p:Chloroflexi,c:Ktedonobacteria,o:Ktedonobacterales,f:Ktedonobacteraceae,g:1921-3,s:uncultured_bacterium	Bacteria	Chloroflexi	Ktedonobacteria	Ktedonobacterales	Ktedonobacteraceae	1921-3	uncultured bacterium	Species	80	12	34	29	51	9	42	45	100	111	19	21	1	20	73	70	40	80
ASV_115	d:Bacteria,p:Actinobacteriota,c:Actinobacteria,o:Frankiales,f:Acidothermaceae,g:Acidothermus,s:uncultured_bacterium	Bacteria	Actinobacteriota	Actinobacteria	Frankiales	Acidothermaceae	Acidothermus	uncultured bacterium	Species	66	10	3	88	83	21	9	73	42	67	13	3	18	91	130	43	80	11
ASV_116	d:Bacteria,p:Actinobacteriota,c:Actinobacteria,o:Streptomycetales,f:Streptomycetaceae	Bacteria	Actinobacteriota	Actinobacteria	Streptomycetales	Streptomycetaceae			Family	63	29	92	25	60	21	62	37	71	110	59	52	28	47	41	24	30	101
ASV_117	d:Bacteria,p:Actinobacteriota,c:Actinobacteria,o:Frankiales,f:Acidothermaceae,g:Acidothermus	Bacteria	Actinobacteriota	Actinobacteria	Frankiales	Acidothermaceae	Acidothermus		Genus	16	54	5	50	128	49	44	43	17	57	200	6	22	25	19	34	42	50
ASV_118	d:Bacteria,p:Chloroflexi,c:AD3,o:uncultured_bacterium	Bacteria	Chloroflexi	AD3	uncultured bacterium				Order	0	2	253	1	1	0	23	0	0	18	5	400	0	0	0	0	0	66
ASV_119	d:Bacteria,p:Actinobacteriota,c:Acidimicrobiia,o:IMCC26256	Bacteria	Actinobacteriota	Acidimicrobiia	IMCC26256				Order	15	52	14	27	65	35	27	31	14	18	30	13	206	24	62	122	77	31
ASV_120	d:Bacteria,p:Actinobacteriota,c:Acidimicrobiia,o:IMCC26256,f:uncultured_bacterium	Bacteria	Actinobacteriota	Acidimicrobiia	IMCC26256	uncultured bacterium			Family	14	18	0	16	26	9	9	25	8	19	31	0	469	7	20	57	38	48
ASV_121	d:Bacteria,p:Actinobacteriota,c:Actinobacteria,o:Pseudonocardiales,f:Pseudonocardiaceae,g:Pseudonocardia,s:uncultured_bacterium	Bacteria	Actinobacteriota	Actinobacteria	Pseudonocardiales	Pseudonocardiaceae	Pseudonocardia	uncultured bacterium	Species	12	108	56	59	111	62	99	36	47	27	35	22	2	77	16	28	33	20
ASV_122	d:Bacteria,p:Actinobacteriota,c:Actinobacteria,o:Frankiales,f:Acidothermaceae,g:Acidothermus	Bacteria	Actinobacteriota	Actinobacteria	Frankiales	Acidothermaceae	Acidothermus		Genus	13	51	45	40	35	20	70	61	43	80	82	55	12	41	7	15	40	65
ASV_123	d:Bacteria,p:Proteobacteria,c:Alphaproteobacteria,o:Rhizobiales,f:Xanthobacteraceae,g:Bradyrhizobium	Bacteria	Proteobacteria	Alphaproteobacteria	Rhizobiales	Xanthobacteraceae	Bradyrhizobium		Genus	32	22	9	78	54	48	99	33	26	54	130	28	12	12	37	33	33	45
ASV_124	d:Bacteria,p:Chloroflexi,c:Ktedonobacteria,o:Ktedonobacterales,f:Ktedonobacteraceae	Bacteria	Chloroflexi	Ktedonobacteria	Ktedonobacterales	Ktedonobacteraceae			Family	113	24	27	27	84	27	31	44	22	33	29	26	1	30	31	147	44	29
ASV_125	d:Bacteria,p:Actinobacteriota,c:Actinobacteria,o:Frankiales,f:Acidothermaceae,g:Acidothermus	Bacteria	Actinobacteriota	Actinobacteria	Frankiales	Acidothermaceae	Acidothermus		Genus	58	17	3	52	93	28	10	15	8	23	27	8	287	8	73	64	43	12
ASV_126	d:Bacteria,p:Actinobacteriota,c:Actinobacteria,o:Frankiales,f:Frankiaceae,g:Jatrophihabitans,s:uncultured_bacterium	Bacteria	Actinobacteriota	Actinobacteria	Frankiales	Frankiaceae	Jatrophihabitans	uncultured bacterium	Species	25	61	87	46	97	68	37	0	18	41	102	157	0	7	0	0	1	31
ASV_127	d:Bacteria,p:Proteobacteria,c:Alphaproteobacteria,o:Acetobacterales,f:Acetobacteraceae	Bacteria	Proteobacteria	Alphaproteobacteria	Acetobacterales	Acetobacteraceae			Family	52	27	36	34	61	24	30	47	52	66	30	6	19	48	91	113	60	19
ASV_128	d:Bacteria,p:Proteobacteria,c:Alphaproteobacteria,o:Acetobacterales,f:Acetobacteraceae	Bacteria	Proteobacteria	Alphaproteobacteria	Acetobacterales	Acetobacteraceae			Family	23	18	41	31	28	11	10	71	62	36	11	9	26	24	144	143	59	24
ASV_129	d:Bacteria,p:Actinobacteriota,c:Thermoleophilia,o:Solirubrobacterales,f:Solirubrobacteraceae,g:Conexibacter	Bacteria	Actinobacteriota	Thermoleophilia	Solirubrobacterales	Solirubrobacteraceae	Conexibacter		Genus	61	38	48	81	95	39	57	65	94	118	37	35	42	48	102	119	52	65
ASV_130	d:Bacteria,p:Actinobacteriota,c:Actinobacteria	Bacteria	Actinobacteriota	Actinobacteria					Class	13	46	8	25	21	31	18	25	11	17	35	5	328	17	29	103	77	46
ASV_131	d:Bacteria,p:Actinobacteriota,c:Actinobacteria,o:Corynebacteriales,f:Mycobacteriaceae,g:Mycobacterium	Bacteria	Actinobacteriota	Actinobacteria	Corynebacteriales	Mycobacteriaceae	Mycobacterium		Genus	22	57	59	32	64	88	33	8	24	40	156	166	0	3	3	3	8	19
ASV_132	d:Bacteria,p:Cyanobacteria,c:Cyanobacteriia,o:Chloroplast	Bacteria	Cyanobacteria	Cyanobacteriia	Chloroplast				Order	93	6	126	1	25	2	25	8	29	20	74	11	1	5	161	127	3	0
ASV_133	d:Bacteria,p:Proteobacteria,c:Alphaproteobacteria,o:Acetobacterales,f:Acetobacteraceae	Bacteria	Proteobacteria	Alphaproteobacteria	Acetobacterales	Acetobacteraceae			Family	25	45	5	39	44	19	5	30	10	29	37	2	204	20	39	119	50	38
ASV_134	d:Bacteria,p:Actinobacteriota,c:Actinobacteria,o:Frankiales,f:Acidothermaceae,g:Acidothermus	Bacteria	Actinobacteriota	Actinobacteria	Frankiales	Acidothermaceae	Acidothermus		Genus	72	41	19	43	97	20	32	52	16	58	99	8	15	30	83	16	16	36
ASV_135	d:Bacteria,p:Proteobacteria,c:Alphaproteobacteria,o:Rhizobiales,f:Xanthobacteraceae,g:Bradyrhizobium	Bacteria	Proteobacteria	Alphaproteobacteria	Rhizobiales	Xanthobacteraceae	Bradyrhizobium		Genus	15	49	71	74	37	77	67	16	14	15	88	96	13	10	26	5	15	65
ASV_136	d:Archaea,p:Crenarchaeota,c:Nitrososphaeria,o:Nitrososphaerales,f:Nitrososphaeraceae	Archaea	Crenarchaeota	Nitrososphaeria	Nitrososphaerales	Nitrososphaeraceae			Family	4	35	137	9	0	0	79	2	102	50	11	115	0	14	2	0	39	88
ASV_137	d:Bacteria,p:Actinobacteriota,c:Thermoleophilia,o:Gaiellales,f:uncultured	Bacteria	Actinobacteriota	Thermoleophilia	Gaiellales	uncultured			Family	36	40	69	37	67	31	53	26	42	87	22	96	1	18	10	3	31	66
ASV_138	d:Bacteria,p:Actinobacteriota,c:Actinobacteria,o:Pseudonocardiales,f:Pseudonocardiaceae	Bacteria	Actinobacteriota	Actinobacteria	Pseudonocardiales	Pseudonocardiaceae			Family	13	0	0	202	7	4	13	35	23	30	147	1	3	54	76	14	10	121
ASV_139	d:Bacteria,p:Chloroflexi,c:AD3	Bacteria	Chloroflexi	AD3					Class	0	30	296	1	0	0	52	2	154	15	4	76	0	0	0	0	39	26
ASV_140	d:Bacteria,p:Actinobacteriota,c:Actinobacteria,o:Frankiales,f:Acidothermaceae,g:Acidothermus,s:uncultured_bacterium	Bacteria	Actinobacteriota	Actinobacteria	Frankiales	Acidothermaceae	Acidothermus	uncultured bacterium	Species	69	68	33	47	68	17	51	59	48	76	104	12	4	37	12	12	29	43
ASV_141	d:Bacteria,p:Actinobacteriota,c:Actinobacteria,o:Corynebacteriales,f:Mycobacteriaceae,g:Mycobacterium	Bacteria	Actinobacteriota	Actinobacteria	Corynebacteriales	Mycobacteriaceae	Mycobacterium		Genus	24	27	9	66	95	44	17	30	10	83	164	9	42	15	32	37	28	27
ASV_142	d:Bacteria,p:Chloroflexi,c:Ktedonobacteria,o:Ktedonobacterales,f:Ktedonobacteraceae,g:HSB_OF53-F07	Bacteria	Chloroflexi	Ktedonobacteria	Ktedonobacterales	Ktedonobacteraceae	HSB OF53-F07		Genus	3	16	32	7	14	1	24	59	219	15	10	6	1	62	18	122	67	24
ASV_143	d:Bacteria,p:Actinobacteriota,c:Actinobacteria,o:Pseudonocardiales,f:Pseudonocardiaceae,g:Crossiella,s:uncultured_bacterium	Bacteria	Actinobacteriota	Actinobacteria	Pseudonocardiales	Pseudonocardiaceae	Crossiella	uncultured bacterium	Species	24	24	49	19	42	3	90	49	56	155	7	30	2	75	8	8	47	27
ASV_144	d:Bacteria,p:Acidobacteriota,c:Acidobacteriae,o:Bryobacterales,f:Bryobacteraceae,g:Bryobacter	Bacteria	Acidobacteriota	Acidobacteriae	Bryobacterales	Bryobacteraceae	Bryobacter		Genus	22	17	97	16	10	7	78	35	122	38	72	8	0	39	53	10	98	20
ASV_145	d:Bacteria,p:Proteobacteria,c:Alphaproteobacteria,o:Acetobacterales,f:Acetobacteraceae,g:Acidiphilium	Bacteria	Proteobacteria	Alphaproteobacteria	Acetobacterales	Acetobacteraceae	Acidiphilium		Genus	24	64	187	14	24	21	64	8	58	51	23	223	7	45	45	28	39	34
ASV_146	d:Bacteria,p:Actinobacteriota,c:Thermoleophilia,o:Solirubrobacterales,f:Solirubrobacteraceae,g:Conexibacter,s:uncultured_bacterium	Bacteria	Actinobacteriota	Thermoleophilia	Solirubrobacterales	Solirubrobacteraceae	Conexibacter	uncultured bacterium	Species	15	60	20	25	45	20	24	36	48	25	14	23	122	22	34	95	78	28
ASV_147	d:Bacteria,p:Actinobacteriota,c:Thermoleophilia,o:Gaiellales,f:uncultured	Bacteria	Actinobacteriota	Thermoleophilia	Gaiellales	uncultured			Family	27	23	105	37	5	1	54	25	77	53	25	123	0	20	2	1	41	148
ASV_148	d:Bacteria,p:Acidobacteriota,c:Acidobacteriae,o:Bryobacterales,f:Bryobacteraceae,g:Bryobacter	Bacteria	Acidobacteriota	Acidobacteriae	Bryobacterales	Bryobacteraceae	Bryobacter		Genus	6	11	222	8	2	0	69	45	163	25	0	15	3	41	12	15	120	17
ASV_149	d:Bacteria,p:Acidobacteriota,c:Acidobacteriae,o:Bryobacterales,f:Bryobacteraceae,g:Bryobacter	Bacteria	Acidobacteriota	Acidobacteriae	Bryobacterales	Bryobacteraceae	Bryobacter		Genus	6	53	62	49	46	34	46	41	96	42	71	41	1	62	24	10	80	32
ASV_150	d:Bacteria,p:Verrucomicrobiota,c:Verrucomicrobiae,o:Chthoniobacterales	Bacteria	Verrucomicrobiota	Verrucomicrobiae	Chthoniobacterales				Order	35	13	12	14	29	13	30	49	66	63	13	9	0	30	112	132	57	24
ASV_151	d:Bacteria,p:Acidobacteriota,c:Acidobacteriae,o:Bryobacterales,f:Bryobacteraceae,g:Bryobacter	Bacteria	Acidobacteriota	Acidobacteriae	Bryobacterales	Bryobacteraceae	Bryobacter		Genus	22	60	13	32	33	24	23	45	50	30	107	11	27	25	37	67	64	72
ASV_152	d:Bacteria,p:Actinobacteriota,c:Actinobacteria,o:Frankiales,f:Acidothermaceae,g:Acidothermus	Bacteria	Actinobacteriota	Actinobacteria	Frankiales	Acidothermaceae	Acidothermus		Genus	8	31	53	24	38	10	66	64	58	80	40	16	13	35	14	38	58	31
ASV_153	d:Bacteria,p:Chloroflexi,c:Ktedonobacteria,o:Ktedonobacterales,f:Ktedonobacteraceae,g:uncultured,s:uncultured_bacterium	Bacteria	Chloroflexi	Ktedonobacteria	Ktedonobacterales	Ktedonobacteraceae	uncultured	uncultured bacterium	Species	3	258	31	2	2	5	131	5	25	17	20	199	0	1	2	0	0	3
ASV_154	d:Bacteria,p:Actinobacteriota,c:Actinobacteria,o:Kineosporiales,f:Kineosporiaceae,g:Kineosporia,s:uncultured_bacterium	Bacteria	Actinobacteriota	Actinobacteria	Kineosporiales	Kineosporiaceae	Kineosporia	uncultured bacterium	Species	52	130	82	15	74	40	30	11	32	20	191	21	6	19	5	12	10	34
ASV_155	d:Bacteria,p:Actinobacteriota,c:Acidimicrobiia,o:IMCC26256	Bacteria	Actinobacteriota	Acidimicrobiia	IMCC26256				Order	13	21	8	42	79	25	13	44	57	64	58	2	154	27	50	72	64	32
ASV_156	d:Bacteria,p:WPS-2,c:uncultured_bacterium	Bacteria	WPS-2	uncultured bacterium					Class	81	1	13	74	56	0	18	24	22	54	3	9	17	39	108	32	37	22
ASV_157	d:Bacteria,p:Proteobacteria,c:Alphaproteobacteria,o:Rhizobiales,f:Xanthobacteraceae,g:Bradyrhizobium	Bacteria	Proteobacteria	Alphaproteobacteria	Rhizobiales	Xanthobacteraceae	Bradyrhizobium		Genus	22	34	41	46	57	83	60	35	24	28	125	27	15	19	26	35	31	85
ASV_158	d:Bacteria,p:Actinobacteriota,c:Actinobacteria,o:Frankiales,f:Acidothermaceae,g:Acidothermus,s:uncultured_bacterium	Bacteria	Actinobacteriota	Actinobacteria	Frankiales	Acidothermaceae	Acidothermus	uncultured bacterium	Species	39	5	7	49	60	19	14	36	9	83	35	7	142	17	130	60	43	25
ASV_159	d:Bacteria,p:Actinobacteriota,c:Actinobacteria,o:Frankiales,f:Acidothermaceae,g:Acidothermus	Bacteria	Actinobacteriota	Actinobacteria	Frankiales	Acidothermaceae	Acidothermus		Genus	43	20	16	40	58	18	31	37	21	34	11	27	41	43	126	66	25	15
ASV_160	d:Bacteria,p:Chloroflexi,c:Ktedonobacteria,o:Ktedonobacterales,f:Ktedonobacteraceae,g:1921-3,s:uncultured_bacterium	Bacteria	Chloroflexi	Ktedonobacteria	Ktedonobacterales	Ktedonobacteraceae	1921-3	uncultured bacterium	Species	9	17	40	33	74	19	45	44	64	29	24	17	0	69	26	48	79	24
ASV_161	d:Bacteria,p:Actinobacteriota,c:Actinobacteria,o:Pseudonocardiales,f:Pseudonocardiaceae,g:Actinomycetospora	Bacteria	Actinobacteriota	Actinobacteria	Pseudonocardiales	Pseudonocardiaceae	Actinomycetospora		Genus	32	82	20	31	59	40	38	38	38	24	36	12	21	26	22	55	62	19
ASV_162	d:Bacteria,p:Actinobacteriota,c:Actinobacteria,o:Frankiales,f:Frankiaceae,g:Jatrophihabitans	Bacteria	Actinobacteriota	Actinobacteria	Frankiales	Frankiaceae	Jatrophihabitans		Genus	25	74	64	33	75	17	41	7	25	63	49	136	35	15	3	8	8	46
ASV_163	d:Bacteria,p:Actinobacteriota,c:Actinobacteria,o:Pseudonocardiales,f:Pseudonocardiaceae,g:Pseudonocardia,s:uncultured_bacterium	Bacteria	Actinobacteriota	Actinobacteria	Pseudonocardiales	Pseudonocardiaceae	Pseudonocardia	uncultured bacterium	Species	6	34	140	37	42	19	87	2	33	41	75	153	0	13	5	0	25	60
ASV_164	d:Bacteria,p:Proteobacteria,c:Alphaproteobacteria,o:Acetobacterales,f:Acetobacteraceae,g:Acidiphilium	Bacteria	Proteobacteria	Alphaproteobacteria	Acetobacterales	Acetobacteraceae	Acidiphilium		Genus	21	75	50	19	27	19	32	9	48	33	73	165	4	15	10	6	14	23
ASV_165	d:Bacteria,p:Chloroflexi,c:Ktedonobacteria,o:Ktedonobacterales,f:Ktedonobacteraceae	Bacteria	Chloroflexi	Ktedonobacteria	Ktedonobacterales	Ktedonobacteraceae			Family	11	16	35	39	53	15	53	36	71	52	12	12	0	47	38	47	46	30
ASV_166	d:Bacteria,p:Actinobacteriota,c:Acidimicrobiia,o:IMCC26256	Bacteria	Actinobacteriota	Acidimicrobiia	IMCC26256				Order	15	56	5	34	29	57	12	7	9	17	59	1	179	13	23	62	45	29
ASV_167	d:Bacteria,p:Actinobacteriota,c:Actinobacteria,o:Pseudonocardiales,f:Pseudonocardiaceae,g:Actinomycetospora	Bacteria	Actinobacteriota	Actinobacteria	Pseudonocardiales	Pseudonocardiaceae	Actinomycetospora		Genus	2	45	99	13	46	16	17	15	19	16	73	222	4	6	3	1	8	53
ASV_168	d:Bacteria,p:Proteobacteria,c:Alphaproteobacteria,o:Rhizobiales,f:Beijerinckiaceae,g:Roseiarcus	Bacteria	Proteobacteria	Alphaproteobacteria	Rhizobiales	Beijerinckiaceae	Roseiarcus		Genus	26	54	75	38	35	26	65	29	33	38	45	72	7	22	24	15	33	17
ASV_169	d:Bacteria,p:Actinobacteriota,c:Actinobacteria,o:Corynebacteriales,f:Mycobacteriaceae,g:Mycobacterium	Bacteria	Actinobacteriota	Actinobacteria	Corynebacteriales	Mycobacteriaceae	Mycobacterium		Genus	19	51	18	20	48	40	31	61	46	31	67	6	98	33	14	77	45	25
ASV_170	d:Bacteria,p:Actinobacteriota,c:Thermoleophilia,o:Solirubrobacterales,f:Solirubrobacteraceae,g:Conexibacter,s:uncultured_bacterium	Bacteria	Actinobacteriota	Thermoleophilia	Solirubrobacterales	Solirubrobacteraceae	Conexibacter	uncultured bacterium	Species	41	67	20	34	51	20	35	62	52	20	12	15	88	35	62	90	80	38
ASV_171	d:Bacteria,p:Actinobacteriota,c:Actinobacteria,o:Pseudonocardiales,f:Pseudonocardiaceae,g:Pseudonocardia,s:uncultured_bacterium	Bacteria	Actinobacteriota	Actinobacteria	Pseudonocardiales	Pseudonocardiaceae	Pseudonocardia	uncultured bacterium	Species	2	90	126	16	21	33	21	2	45	11	54	173	0	8	1	0	9	39
ASV_172	d:Bacteria,p:Actinobacteriota,c:Acidimicrobiia,o:IMCC26256	Bacteria	Actinobacteriota	Acidimicrobiia	IMCC26256				Order	18	49	2	17	35	23	12	18	13	18	42	1	158	12	18	87	48	18
ASV_173	d:Bacteria,p:Actinobacteriota,c:Actinobacteria,o:Pseudonocardiales,f:Pseudonocardiaceae,g:Pseudonocardia,s:uncultured_bacterium	Bacteria	Actinobacteriota	Actinobacteria	Pseudonocardiales	Pseudonocardiaceae	Pseudonocardia	uncultured bacterium	Species	14	77	94	24	36	59	48	11	27	22	72	72	1	24	1	5	25	52
ASV_174	d:Bacteria,p:Chloroflexi,c:AD3,o:uncultured_bacterium	Bacteria	Chloroflexi	AD3	uncultured bacterium				Order	19	0	64	34	0	0	59	10	110	66	0	94	0	23	16	1	10	67
ASV_175	d:Bacteria,p:WPS-2,c:uncultured_bacterium	Bacteria	WPS-2	uncultured bacterium					Class	113	2	19	1	8	4	9	73	90	69	0	1	7	15	29	46	87	19
ASV_176	d:Bacteria,p:Actinobacteriota,c:Thermoleophilia,o:Solirubrobacterales,f:Solirubrobacteraceae,g:Conexibacter	Bacteria	Actinobacteriota	Thermoleophilia	Solirubrobacterales	Solirubrobacteraceae	Conexibacter		Genus	5	80	50	20	72	30	20	90	112	10	14	7	1	33	12	55	74	17
ASV_177	d:Bacteria,p:Firmicutes,c:Bacilli,o:Bacillales,f:Bacillaceae,g:Bacillus	Bacteria	Firmicutes	Bacilli	Bacillales	Bacillaceae	Bacillus		Genus	46	15	58	14	60	6	25	23	27	39	4	30	42	11	53	15	25	138
ASV_178	d:Bacteria,p:Actinobacteriota,c:Thermoleophilia,o:Solirubrobacterales,f:Solirubrobacteraceae,g:Conexibacter	Bacteria	Actinobacteriota	Thermoleophilia	Solirubrobacterales	Solirubrobacteraceae	Conexibacter		Genus	30	56	35	44	98	30	21	52	35	79	31	23	10	15	4	10	24	27
ASV_179	d:Bacteria,p:Acidobacteriota,c:Thermoanaerobaculia,o:Thermoanaerobaculales,f:Thermoanaerobaculaceae,g:Subgroup_10,s:uncultured_bacterium	Bacteria	Acidobacteriota	Thermoanaerobaculia	Thermoanaerobaculales	Thermoanaerobaculaceae	Subgroup 10	uncultured bacterium	Species	31	40	7	81	50	46	127	1	12	39	66	0	0	34	0	1	4	85
ASV_180	d:Bacteria,p:Proteobacteria,c:Alphaproteobacteria,o:Acetobacterales,f:Acetobacteraceae	Bacteria	Proteobacteria	Alphaproteobacteria	Acetobacterales	Acetobacteraceae			Family	9	8	17	24	29	7	17	80	90	57	10	1	28	51	132	62	40	9
ASV_181	d:Bacteria,p:Actinobacteriota,c:Actinobacteria,o:Frankiales,f:Geodermatophilaceae,g:Blastococcus	Bacteria	Actinobacteriota	Actinobacteria	Frankiales	Geodermatophilaceae	Blastococcus		Genus	2	77	54	28	28	84	6	12	21	5	29	230	32	30	3	1	10	36
ASV_182	d:Bacteria,p:Proteobacteria,c:Alphaproteobacteria,o:Rhizobiales,f:Xanthobacteraceae,g:Bradyrhizobium	Bacteria	Proteobacteria	Alphaproteobacteria	Rhizobiales	Xanthobacteraceae	Bradyrhizobium		Genus	46	85	49	50	91	89	44	26	19	43	150	71	51	20	41	28	25	43
ASV_183	d:Bacteria,p:Chloroflexi,c:Ktedonobacteria,o:Ktedonobacterales,f:Ktedonobacteraceae,g:1921-2,s:uncultured_bacterium	Bacteria	Chloroflexi	Ktedonobacteria	Ktedonobacterales	Ktedonobacteraceae	1921-2	uncultured bacterium	Species	9	35	25	33	48	28	44	67	72	39	22	10	7	48	14	23	71	39
ASV_184	d:Bacteria,p:Actinobacteriota,c:Thermoleophilia,o:Gaiellales,f:uncultured,g:uncultured_bacterium	Bacteria	Actinobacteriota	Thermoleophilia	Gaiellales	uncultured	uncultured bacterium		Genus	25	55	82	25	26	32	24	22	46	45	45	154	0	28	7	4	14	19
ASV_185	d:Bacteria,p:Actinobacteriota,c:Actinobacteria,o:Pseudonocardiales,f:Pseudonocardiaceae,g:Pseudonocardia,s:uncultured_bacterium	Bacteria	Actinobacteriota	Actinobacteria	Pseudonocardiales	Pseudonocardiaceae	Pseudonocardia	uncultured bacterium	Species	12	19	13	73	147	75	24	32	22	26	17	18	2	55	17	14	43	23
ASV_186	d:Bacteria,p:Actinobacteriota,c:Actinobacteria,o:Frankiales	Bacteria	Actinobacteriota	Actinobacteria	Frankiales				Order	59	27	32	66	96	62	29	45	13	35	54	12	8	27	41	17	21	36
ASV_187	d:Bacteria,p:Chloroflexi,c:AD3	Bacteria	Chloroflexi	AD3					Class	12	22	6	24	25	14	8	23	12	32	13	1	226	14	33	58	55	15
ASV_188	d:Bacteria,p:Actinobacteriota,c:Actinobacteria	Bacteria	Actinobacteriota	Actinobacteria					Class	54	6	1	0	0	12	0	6	21	0	421	18	31	1	5	0	25	0
ASV_189	d:Bacteria,p:Actinobacteriota,c:Thermoleophilia,o:Solirubrobacterales,f:Solirubrobacteraceae,g:Conexibacter	Bacteria	Actinobacteriota	Thermoleophilia	Solirubrobacterales	Solirubrobacteraceae	Conexibacter		Genus	39	65	25	58	92	59	40	18	10	37	57	21	5	22	3	6	11	25
ASV_190	d:Bacteria,p:Proteobacteria,c:Alphaproteobacteria,o:Rhizobiales,f:Xanthobacteraceae,g:uncultured	Bacteria	Proteobacteria	Alphaproteobacteria	Rhizobiales	Xanthobacteraceae	uncultured		Genus	15	15	4	40	29	19	7	35	9	23	24	0	168	6	40	40	37	6
ASV_191	d:Bacteria,p:Acidobacteriota,c:Acidobacteriae,o:Bryobacterales,f:Bryobacteraceae,g:Bryobacter,s:uncultured_bacterium	Bacteria	Acidobacteriota	Acidobacteriae	Bryobacterales	Bryobacteraceae	Bryobacter	uncultured bacterium	Species	30	73	57	25	42	22	37	30	42	28	78	36	7	18	5	14	29	28
ASV_192	d:Bacteria,p:Actinobacteriota,c:Thermoleophilia,o:Solirubrobacterales,f:Solirubrobacteraceae,g:Conexibacter,s:uncultured_bacterium	Bacteria	Actinobacteriota	Thermoleophilia	Solirubrobacterales	Solirubrobacteraceae	Conexibacter	uncultured bacterium	Species	46	16	49	35	41	11	58	52	41	46	19	30	36	28	27	32	30	43
ASV_193	d:Bacteria,p:Actinobacteriota,c:Actinobacteria,o:Pseudonocardiales,f:Pseudonocardiaceae,g:Crossiella,s:uncultured_bacterium	Bacteria	Actinobacteriota	Actinobacteria	Pseudonocardiales	Pseudonocardiaceae	Crossiella	uncultured bacterium	Species	2	1	0	79	169	4	79	108	4	43	19	0	0	15	0	0	0	0
ASV_194	d:Bacteria,p:Proteobacteria,c:Alphaproteobacteria,o:Caulobacterales,f:Caulobacteraceae,g:Phenylobacterium	Bacteria	Proteobacteria	Alphaproteobacteria	Caulobacterales	Caulobacteraceae	Phenylobacterium		Genus	20	19	14	40	77	65	22	15	12	49	68	24	105	19	37	45	33	34
ASV_195	d:Bacteria,p:Acidobacteriota,c:Acidobacteriae,o:Bryobacterales,f:Bryobacteraceae,g:Bryobacter,s:uncultured_bacterium	Bacteria	Acidobacteriota	Acidobacteriae	Bryobacterales	Bryobacteraceae	Bryobacter	uncultured bacterium	Species	43	13	12	60	42	5	11	67	30	65	32	16	10	37	56	33	28	26
ASV_196	d:Bacteria,p:Actinobacteriota,c:Thermoleophilia,o:Solirubrobacterales,f:Solirubrobacteraceae,g:Conexibacter,s:uncultured_bacterium	Bacteria	Actinobacteriota	Thermoleophilia	Solirubrobacterales	Solirubrobacteraceae	Conexibacter	uncultured bacterium	Species	20	28	16	23	23	8	12	29	28	27	16	46	146	10	59	67	40	34
ASV_197	d:Bacteria,p:Actinobacteriota,c:Thermoleophilia,o:Solirubrobacterales,f:Solirubrobacteraceae,g:Conexibacter,s:uncultured_bacterium	Bacteria	Actinobacteriota	Thermoleophilia	Solirubrobacterales	Solirubrobacteraceae	Conexibacter	uncultured bacterium	Species	27	30	44	13	14	4	79	34	63	26	16	38	5	33	11	38	82	17
ASV_198	d:Bacteria,p:Verrucomicrobiota,c:Verrucomicrobiae,o:Chthoniobacterales,f:Chthoniobacteraceae,g:Candidatus_Udaeobacter	Bacteria	Verrucomicrobiota	Verrucomicrobiae	Chthoniobacterales	Chthoniobacteraceae	Candidatus Udaeobacter		Genus	43	2	5	78	29	6	38	34	19	88	4	19	0	57	109	9	48	56
ASV_199	d:Bacteria,p:Actinobacteriota,c:Actinobacteria,o:Frankiales	Bacteria	Actinobacteriota	Actinobacteria	Frankiales				Order	53	12	41	63	33	5	21	30	44	39	14	12	7	37	86	40	32	28
ASV_200	d:Bacteria,p:Verrucomicrobiota,c:Verrucomicrobiae,o:Chthoniobacterales	Bacteria	Verrucomicrobiota	Verrucomicrobiae	Chthoniobacterales				Order	15	40	59	18	18	12	118	28	42	68	9	38	0	18	2	13	3	19
ASV_201	d:Bacteria,p:Actinobacteriota,c:Thermoleophilia,o:Solirubrobacterales,f:Solirubrobacteraceae,g:Conexibacter,s:uncultured_bacterium	Bacteria	Actinobacteriota	Thermoleophilia	Solirubrobacterales	Solirubrobacteraceae	Conexibacter	uncultured bacterium	Species	33	49	19	56	73	22	9	50	50	38	23	27	59	19	23	59	47	51
ASV_202	d:Bacteria,p:Actinobacteriota,c:Thermoleophilia,o:Solirubrobacterales,f:Solirubrobacteraceae,g:Conexibacter,s:uncultured_bacterium	Bacteria	Actinobacteriota	Thermoleophilia	Solirubrobacterales	Solirubrobacteraceae	Conexibacter	uncultured bacterium	Species	3	33	60	10	30	5	89	11	43	30	32	98	3	19	0	16	38	81
ASV_203	d:Bacteria,p:Actinobacteriota,c:Actinobacteria,o:Frankiales,f:Acidothermaceae,g:Acidothermus	Bacteria	Actinobacteriota	Actinobacteria	Frankiales	Acidothermaceae	Acidothermus		Genus	7	16	3	79	126	37	12	3	5	28	100	4	5	6	3	5	3	50
ASV_204	d:Bacteria,p:Proteobacteria,c:Alphaproteobacteria,o:Acetobacterales,f:Acetobacteraceae,g:uncultured	Bacteria	Proteobacteria	Alphaproteobacteria	Acetobacterales	Acetobacteraceae	uncultured		Genus	58	37	15	47	55	32	20	19	10	78	121	15	2	17	19	7	13	14
ASV_205	d:Bacteria,p:Planctomycetota,c:Planctomycetes,o:Gemmatales,f:Gemmataceae,g:uncultured	Bacteria	Planctomycetota	Planctomycetes	Gemmatales	Gemmataceae	uncultured		Genus	0	50	144	5	2	0	92	1	47	26	0	39	0	12	0	1	69	43
ASV_206	d:Bacteria,p:Proteobacteria,c:Alphaproteobacteria,o:Rhizobiales,f:Xanthobacteraceae,g:uncultured	Bacteria	Proteobacteria	Alphaproteobacteria	Rhizobiales	Xanthobacteraceae	uncultured		Genus	49	18	17	38	18	20	35	26	21	45	44	8	2	25	76	29	34	25
ASV_207	d:Bacteria,p:Chloroflexi,c:Ktedonobacteria,o:Ktedonobacterales,f:Ktedonobacteraceae,g:uncultured	Bacteria	Chloroflexi	Ktedonobacteria	Ktedonobacterales	Ktedonobacteraceae	uncultured		Genus	3	108	45	11	16	9	103	22	30	17	9	17	1	42	17	21	26	13
ASV_208	d:Bacteria,p:Actinobacteriota,c:Thermoleophilia,o:Solirubrobacterales,f:Solirubrobacteraceae,g:Conexibacter	Bacteria	Actinobacteriota	Thermoleophilia	Solirubrobacterales	Solirubrobacteraceae	Conexibacter		Genus	17	41	30	48	32	11	32	36	35	69	33	46	6	11	2	10	25	52
ASV_209	d:Bacteria,p:Proteobacteria,c:Alphaproteobacteria,o:Rhizobiales,f:Xanthobacteraceae,g:uncultured	Bacteria	Proteobacteria	Alphaproteobacteria	Rhizobiales	Xanthobacteraceae	uncultured		Genus	39	3	6	62	40	17	24	27	7	41	51	6	3	20	75	23	22	30
ASV_210	d:Bacteria,p:Actinobacteriota,c:Actinobacteria,o:Frankiales,f:Geodermatophilaceae,g:Geodermatophilus	Bacteria	Actinobacteriota	Actinobacteria	Frankiales	Geodermatophilaceae	Geodermatophilus		Genus	49	50	25	32	58	39	23	29	25	37	12	37	34	20	15	13	13	24
ASV_211	d:Bacteria,p:Actinobacteriota,c:Actinobacteria,o:Propionibacteriales,f:Nocardioidaceae,g:Nocardioides	Bacteria	Actinobacteriota	Actinobacteria	Propionibacteriales	Nocardioidaceae	Nocardioides		Genus	19	39	74	28	71	69	16	0	8	9	73	97	0	2	0	0	2	5
ASV_212	d:Bacteria,p:Actinobacteriota,c:Thermoleophilia,o:Solirubrobacterales,f:Solirubrobacteraceae,g:Conexibacter	Bacteria	Actinobacteriota	Thermoleophilia	Solirubrobacterales	Solirubrobacteraceae	Conexibacter		Genus	11	5	112	8	2	0	40	14	90	40	2	143	0	11	13	28	30	28
ASV_213	d:Bacteria,p:Actinobacteriota,c:Thermoleophilia,o:Gaiellales,f:uncultured,g:uncultured_bacterium	Bacteria	Actinobacteriota	Thermoleophilia	Gaiellales	uncultured	uncultured bacterium		Genus	88	11	3	97	81	16	1	23	2	94	14	20	1	11	43	0	2	18
ASV_214	d:Bacteria,p:Chloroflexi,c:TK10	Bacteria	Chloroflexi	TK10					Class	11	36	38	40	20	18	33	21	50	46	33	77	1	20	31	16	25	31
ASV_215	d:Bacteria,p:Proteobacteria,c:Gammaproteobacteria,o:Burkholderiales,f:Burkholderiaceae,g:Burkholderia-Caballeronia-Paraburkholderia	Bacteria	Proteobacteria	Gammaproteobacteria	Burkholderiales	Burkholderiaceae	Burkholderia-Caballeronia-Paraburkholderia		Genus	35	8	8	40	45	30	59	13	20	39	64	12	9	18	25	13	18	35
ASV_216	d:Bacteria,p:Proteobacteria,c:Alphaproteobacteria,o:Rhizobiales,f:Xanthobacteraceae	Bacteria	Proteobacteria	Alphaproteobacteria	Rhizobiales	Xanthobacteraceae			Family	7	74	36	10	26	43	25	9	23	13	70	114	1	5	5	4	19	32
ASV_217	d:Bacteria,p:Acidobacteriota,c:Acidobacteriae,o:Bryobacterales,f:Bryobacteraceae,g:Bryobacter	Bacteria	Acidobacteriota	Acidobacteriae	Bryobacterales	Bryobacteraceae	Bryobacter		Genus	58	5	6	22	24	1	5	75	66	65	1	3	22	17	57	43	34	7
ASV_218	d:Bacteria,p:Actinobacteriota,c:Actinobacteria,o:Frankiales,f:Acidothermaceae,g:Acidothermus	Bacteria	Actinobacteriota	Actinobacteria	Frankiales	Acidothermaceae	Acidothermus		Genus	12	0	0	10	2	0	202	33	14	55	0	2	6	50	13	21	45	67
ASV_219	d:Bacteria,p:Actinobacteriota,c:Actinobacteria,o:Corynebacteriales,f:Mycobacteriaceae,g:Mycobacterium	Bacteria	Actinobacteriota	Actinobacteria	Corynebacteriales	Mycobacteriaceae	Mycobacterium		Genus	25	22	6	27	68	23	11	30	27	37	14	3	60	18	59	57	17	13
ASV_220	d:Bacteria,p:Actinobacteriota,c:Actinobacteria,o:Pseudonocardiales,f:Pseudonocardiaceae,g:Actinomycetospora	Bacteria	Actinobacteriota	Actinobacteria	Pseudonocardiales	Pseudonocardiaceae	Actinomycetospora		Genus	30	11	6	41	56	29	9	36	18	21	48	7	84	16	22	37	25	19
ASV_221	d:Bacteria,p:Actinobacteriota,c:Thermoleophilia,o:Solirubrobacterales,f:Solirubrobacteraceae,g:uncultured	Bacteria	Actinobacteriota	Thermoleophilia	Solirubrobacterales	Solirubrobacteraceae	uncultured		Genus	5	12	86	18	19	10	30	16	80	49	5	5	11	51	25	21	80	22
ASV_222	d:Bacteria,p:Acidobacteriota,c:Acidobacteriae,o:Bryobacterales,f:Bryobacteraceae,g:Bryobacter	Bacteria	Acidobacteriota	Acidobacteriae	Bryobacterales	Bryobacteraceae	Bryobacter		Genus	51	1	4	52	23	5	16	55	32	48	0	11	11	42	148	53	30	26
ASV_223	d:Bacteria,p:Chloroflexi,c:AD3	Bacteria	Chloroflexi	AD3					Class	20	18	16	47	42	13	21	31	42	101	5	33	4	35	13	13	41	29
ASV_224	d:Bacteria,p:Verrucomicrobiota,c:Verrucomicrobiae,o:Chthoniobacterales,f:Chthoniobacteraceae,g:Candidatus_Udaeobacter	Bacteria	Verrucomicrobiota	Verrucomicrobiae	Chthoniobacterales	Chthoniobacteraceae	Candidatus Udaeobacter		Genus	15	34	163	9	11	5	48	3	73	32	13	12	0	16	0	1	28	20
ASV_225	d:Bacteria,p:Actinobacteriota,c:Thermoleophilia,o:Gaiellales,f:uncultured,g:uncultured_bacterium	Bacteria	Actinobacteriota	Thermoleophilia	Gaiellales	uncultured	uncultured bacterium		Genus	0	94	105	8	0	0	86	1	24	15	14	52	0	0	0	0	6	59
ASV_226	d:Bacteria,p:Chloroflexi,c:TK10	Bacteria	Chloroflexi	TK10					Class	12	44	48	10	16	5	27	16	87	27	20	106	0	7	8	17	34	22
ASV_227	d:Bacteria,p:Actinobacteriota,c:Actinobacteria,o:Frankiales,f:Acidothermaceae,g:Acidothermus,s:uncultured_bacterium	Bacteria	Actinobacteriota	Actinobacteria	Frankiales	Acidothermaceae	Acidothermus	uncultured bacterium	Species	32	42	12	25	92	24	70	8	15	12	91	5	0	33	7	9	15	19
ASV_228	d:Bacteria,p:Actinobacteriota,c:Actinobacteria,o:Corynebacteriales,f:Mycobacteriaceae,g:Mycobacterium	Bacteria	Actinobacteriota	Actinobacteria	Corynebacteriales	Mycobacteriaceae	Mycobacterium		Genus	17	33	11	17	27	37	26	38	39	36	10	2	18	39	44	100	33	10
ASV_229	d:Bacteria,p:Actinobacteriota,c:Actinobacteria,o:Corynebacteriales,f:Mycobacteriaceae,g:Mycobacterium	Bacteria	Actinobacteriota	Actinobacteria	Corynebacteriales	Mycobacteriaceae	Mycobacterium		Genus	4	39	41	26	71	58	25	5	19	30	101	13	6	11	6	2	13	14
ASV_230	d:Bacteria,p:Chloroflexi,c:AD3	Bacteria	Chloroflexi	AD3					Class	1	1	345	3	0	0	9	0	92	5	0	9	0	1	1	0	1	3
ASV_231	d:Bacteria,p:Actinobacteriota,c:Actinobacteria,o:Frankiales,f:Frankiaceae,g:Jatrophihabitans	Bacteria	Actinobacteriota	Actinobacteria	Frankiales	Frankiaceae	Jatrophihabitans		Genus	8	47	33	60	66	38	38	9	8	29	38	62	3	8	1	0	1	19
ASV_232	d:Bacteria,p:Actinobacteriota,c:Actinobacteria,o:Frankiales,f:Acidothermaceae,g:Acidothermus,s:uncultured_bacterium	Bacteria	Actinobacteriota	Actinobacteria	Frankiales	Acidothermaceae	Acidothermus	uncultured bacterium	Species	40	13	6	34	56	12	24	24	26	29	1	1	53	35	75	35	18	8
ASV_233	d:Bacteria,p:Actinobacteriota,c:Actinobacteria,o:Frankiales,f:Frankiaceae,g:Jatrophihabitans	Bacteria	Actinobacteriota	Actinobacteria	Frankiales	Frankiaceae	Jatrophihabitans		Genus	4	62	46	29	27	22	40	23	23	9	20	60	2	46	12	6	32	9
ASV_234	d:Bacteria,p:Proteobacteria,c:Alphaproteobacteria,o:Rhizobiales,f:Xanthobacteraceae	Bacteria	Proteobacteria	Alphaproteobacteria	Rhizobiales	Xanthobacteraceae			Family	4	66	40	10	21	33	28	5	35	14	41	106	1	8	1	3	7	10
ASV_235	d:Bacteria,p:Actinobacteriota,c:Actinobacteria,o:Corynebacteriales,f:Mycobacteriaceae,g:Mycobacterium	Bacteria	Actinobacteriota	Actinobacteria	Corynebacteriales	Mycobacteriaceae	Mycobacterium		Genus	15	34	32	19	22	28	37	21	22	24	22	16	28	15	16	39	25	27
ASV_236	d:Bacteria,p:Actinobacteriota,c:Actinobacteria,o:Frankiales,f:Acidothermaceae,g:Acidothermus	Bacteria	Actinobacteriota	Actinobacteria	Frankiales	Acidothermaceae	Acidothermus		Genus	11	69	7	25	31	18	22	36	24	28	41	3	19	27	8	17	40	32
ASV_237	d:Bacteria,p:Chloroflexi,c:TK10	Bacteria	Chloroflexi	TK10					Class	15	29	32	15	24	9	48	45	53	28	31	37	3	26	13	24	54	14
ASV_238	d:Bacteria,p:Acidobacteriota,c:Acidobacteriae,o:Bryobacterales,f:Bryobacteraceae,g:Bryobacter	Bacteria	Acidobacteriota	Acidobacteriae	Bryobacterales	Bryobacteraceae	Bryobacter		Genus	62	48	9	16	57	26	37	22	14	37	27	10	47	11	6	29	17	16
ASV_239	d:Bacteria,p:Actinobacteriota,c:Actinobacteria,o:Micrococcales,f:Cellulomonadaceae,g:Cellulomonas	Bacteria	Actinobacteriota	Actinobacteria	Micrococcales	Cellulomonadaceae	Cellulomonas		Genus	6	75	3	15	82	61	4	6	12	21	133	2	15	8	3	9	6	17
ASV_240	d:Bacteria,p:Proteobacteria,c:Alphaproteobacteria,o:Rhizobiales,f:Xanthobacteraceae,g:uncultured	Bacteria	Proteobacteria	Alphaproteobacteria	Rhizobiales	Xanthobacteraceae	uncultured		Genus	12	1	3	32	43	11	10	41	62	29	2	1	38	26	43	74	32	15
ASV_241	d:Bacteria,p:Verrucomicrobiota,c:Verrucomicrobiae,o:Chthoniobacterales,f:Chthoniobacteraceae,g:Candidatus_Udaeobacter	Bacteria	Verrucomicrobiota	Verrucomicrobiae	Chthoniobacterales	Chthoniobacteraceae	Candidatus Udaeobacter		Genus	13	6	17	38	3	0	11	51	15	53	3	6	0	63	42	5	98	12
ASV_242	d:Bacteria,p:Acidobacteriota,c:Acidobacteriae,o:Bryobacterales,f:Bryobacteraceae,g:Bryobacter	Bacteria	Acidobacteriota	Acidobacteriae	Bryobacterales	Bryobacteraceae	Bryobacter		Genus	19	42	21	40	66	30	50	25	13	36	87	17	1	12	26	6	11	21
ASV_243	d:Bacteria,p:Actinobacteriota,c:Acidimicrobiia,o:uncultured	Bacteria	Actinobacteriota	Acidimicrobiia	uncultured				Order	13	4	3	50	47	14	10	35	25	28	13	1	68	24	132	18	11	10
ASV_244	d:Bacteria,p:Chloroflexi,c:AD3	Bacteria	Chloroflexi	AD3					Class	6	24	3	20	34	15	9	14	5	16	18	0	148	7	17	46	39	5
ASV_245	d:Bacteria,p:Acidobacteriota,c:Acidobacteriae,o:Bryobacterales,f:Bryobacteraceae,g:Bryobacter	Bacteria	Acidobacteriota	Acidobacteriae	Bryobacterales	Bryobacteraceae	Bryobacter		Genus	13	22	7	17	34	6	10	59	57	45	3	5	23	26	27	47	35	9
ASV_246	d:Bacteria,p:Actinobacteriota,c:Actinobacteria,o:Frankiales,f:Frankiaceae,g:Jatrophihabitans	Bacteria	Actinobacteriota	Actinobacteria	Frankiales	Frankiaceae	Jatrophihabitans		Genus	5	64	80	52	45	51	26	4	8	16	74	61	1	25	1	0	8	30
ASV_247	d:Bacteria,p:Actinobacteriota,c:Thermoleophilia,o:Solirubrobacterales,f:Solirubrobacteraceae,g:Conexibacter,s:uncultured_bacterium	Bacteria	Actinobacteriota	Thermoleophilia	Solirubrobacterales	Solirubrobacteraceae	Conexibacter	uncultured bacterium	Species	9	18	16	4	13	9	21	20	35	14	23	16	106	6	63	64	38	19
ASV_248	d:Bacteria,p:Acidobacteriota,c:Acidobacteriae,o:Bryobacterales,f:Bryobacteraceae,g:Bryobacter	Bacteria	Acidobacteriota	Acidobacteriae	Bryobacterales	Bryobacteraceae	Bryobacter		Genus	23	21	24	14	18	11	84	14	15	27	56	67	0	6	6	11	21	25
ASV_249	d:Bacteria,p:Actinobacteriota,c:Thermoleophilia,o:Solirubrobacterales,f:Solirubrobacteraceae,g:Conexibacter,s:uncultured_bacterium	Bacteria	Actinobacteriota	Thermoleophilia	Solirubrobacterales	Solirubrobacteraceae	Conexibacter	uncultured bacterium	Species	13	17	9	40	51	24	6	21	18	51	21	9	103	1	30	46	37	22
ASV_250	d:Bacteria,p:Chloroflexi,c:Anaerolineae,o:RBG-13-54-9	Bacteria	Chloroflexi	Anaerolineae	RBG-13-54-9				Order	9	3	4	7	0	0	118	1	0	18	0	0	0	0	2	0	0	257
ASV_251	d:Bacteria,p:Proteobacteria,c:Alphaproteobacteria,o:Acetobacterales,f:Acetobacteraceae	Bacteria	Proteobacteria	Alphaproteobacteria	Acetobacterales	Acetobacteraceae			Family	6	39	1	25	25	18	9	21	9	21	23	1	110	16	21	31	38	34
ASV_252	d:Bacteria,p:Actinobacteriota,c:Actinobacteria,o:Pseudonocardiales,f:Pseudonocardiaceae,g:Pseudonocardia,s:uncultured_bacterium	Bacteria	Actinobacteriota	Actinobacteria	Pseudonocardiales	Pseudonocardiaceae	Pseudonocardia	uncultured bacterium	Species	1	108	66	19	20	12	28	6	24	14	46	55	0	11	1	7	25	17
ASV_253	d:Bacteria,p:Acidobacteriota,c:Acidobacteriae,o:Acidobacteriales,f:Acidobacteriaceae_(Subgroup_1),g:Granulicella	Bacteria	Acidobacteriota	Acidobacteriae	Acidobacteriales	Acidobacteriaceae (Subgroup 1)	Granulicella		Genus	17	36	52	6	48	7	44	21	36	27	43	43	23	4	11	38	10	14
ASV_254	d:Bacteria,p:Actinobacteriota,c:Thermoleophilia,o:Solirubrobacterales,f:Solirubrobacteraceae,g:Conexibacter	Bacteria	Actinobacteriota	Thermoleophilia	Solirubrobacterales	Solirubrobacteraceae	Conexibacter		Genus	15	35	77	18	14	11	41	16	41	21	57	43	13	17	27	19	46	81
ASV_255	d:Bacteria,p:Chloroflexi,c:Ktedonobacteria,o:Ktedonobacterales,f:Ktedonobacteraceae,g:uncultured	Bacteria	Chloroflexi	Ktedonobacteria	Ktedonobacterales	Ktedonobacteraceae	uncultured		Genus	17	50	68	1	3	2	100	11	50	17	24	107	0	0	9	12	1	0
ASV_256	d:Bacteria,p:Actinobacteriota,c:Actinobacteria,o:Frankiales,f:Acidothermaceae,g:Acidothermus	Bacteria	Actinobacteriota	Actinobacteria	Frankiales	Acidothermaceae	Acidothermus		Genus	37	3	15	46	47	8	23	25	17	131	57	10	4	5	5	11	2	27
ASV_257	d:Bacteria,p:Proteobacteria,c:Alphaproteobacteria,o:Rhizobiales,f:Xanthobacteraceae,g:uncultured	Bacteria	Proteobacteria	Alphaproteobacteria	Rhizobiales	Xanthobacteraceae	uncultured		Genus	21	23	59	26	26	8	51	23	48	51	23	50	1	44	39	27	32	30
ASV_258	d:Bacteria,p:Actinobacteriota,c:Thermoleophilia,o:Solirubrobacterales,f:Solirubrobacteraceae,g:Conexibacter,s:uncultured_bacterium	Bacteria	Actinobacteriota	Thermoleophilia	Solirubrobacterales	Solirubrobacteraceae	Conexibacter	uncultured bacterium	Species	12	21	5	37	53	26	9	28	12	25	25	12	63	11	14	56	34	17
ASV_259	d:Bacteria,p:Actinobacteriota,c:Actinobacteria,o:Frankiales,f:Frankiaceae,g:Jatrophihabitans	Bacteria	Actinobacteriota	Actinobacteria	Frankiales	Frankiaceae	Jatrophihabitans		Genus	5	72	20	40	63	58	15	10	17	30	62	8	40	16	3	15	23	34
ASV_260	d:Bacteria,p:Actinobacteriota,c:Thermoleophilia,o:Solirubrobacterales,f:Solirubrobacteraceae,g:Conexibacter	Bacteria	Actinobacteriota	Thermoleophilia	Solirubrobacterales	Solirubrobacteraceae	Conexibacter		Genus	41	39	13	23	94	23	30	37	23	10	6	3	14	28	16	21	26	13
ASV_261	d:Bacteria,p:Proteobacteria,c:Alphaproteobacteria,o:Acetobacterales,f:Acetobacteraceae,g:uncultured	Bacteria	Proteobacteria	Alphaproteobacteria	Acetobacterales	Acetobacteraceae	uncultured		Genus	12	12	19	22	42	11	26	26	35	42	28	13	11	35	59	41	21	23
ASV_262	d:Bacteria,p:Actinobacteriota,c:Actinobacteria,o:Frankiales	Bacteria	Actinobacteriota	Actinobacteria	Frankiales				Order	8	13	98	46	29	21	28	12	28	57	19	42	0	5	0	0	1	36
ASV_263	d:Bacteria,p:Acidobacteriota,c:Acidobacteriae,o:Solibacterales,f:Solibacteraceae,g:Candidatus_Solibacter	Bacteria	Acidobacteriota	Acidobacteriae	Solibacterales	Solibacteraceae	Candidatus Solibacter		Genus	11	19	2	53	22	22	7	56	23	42	49	7	11	24	33	58	42	8
ASV_264	d:Bacteria,p:Actinobacteriota,c:Acidimicrobiia,o:IMCC26256	Bacteria	Actinobacteriota	Acidimicrobiia	IMCC26256				Order	10	1	7	23	21	3	9	39	77	86	1	5	7	41	40	45	64	12
ASV_265	d:Bacteria,p:Acidobacteriota,c:Acidobacteriae,o:Bryobacterales,f:Bryobacteraceae,g:Bryobacter	Bacteria	Acidobacteriota	Acidobacteriae	Bryobacterales	Bryobacteraceae	Bryobacter		Genus	16	36	24	20	21	10	29	32	28	40	26	4	0	41	58	22	14	7
ASV_266	d:Bacteria,p:Proteobacteria,c:Alphaproteobacteria,o:Acetobacterales,f:Acetobacteraceae,g:uncultured,s:uncultured_bacterium	Bacteria	Proteobacteria	Alphaproteobacteria	Acetobacterales	Acetobacteraceae	uncultured	uncultured bacterium	Species	26	16	23	25	26	7	38	51	49	31	5	8	14	40	26	36	27	8
ASV_267	d:Bacteria,p:Proteobacteria,c:Alphaproteobacteria,o:Rhizobiales,f:Beijerinckiaceae	Bacteria	Proteobacteria	Alphaproteobacteria	Rhizobiales	Beijerinckiaceae			Family	99	72	36	0	1	0	147	1	2	0	41	17	0	3	0	2	5	8
ASV_268	d:Bacteria,p:Actinobacteriota,c:Actinobacteria,o:Frankiales,f:Geodermatophilaceae	Bacteria	Actinobacteriota	Actinobacteria	Frankiales	Geodermatophilaceae			Family	46	76	7	35	38	28	36	26	15	38	43	11	21	18	17	27	20	33
ASV_269	d:Bacteria,p:Actinobacteriota,c:Thermoleophilia,o:Solirubrobacterales,f:Solirubrobacteraceae,g:Conexibacter,s:uncultured_bacterium	Bacteria	Actinobacteriota	Thermoleophilia	Solirubrobacterales	Solirubrobacteraceae	Conexibacter	uncultured bacterium	Species	12	37	9	1	12	11	3	27	41	5	2	9	83	11	21	78	51	5
ASV_270	d:Bacteria,p:Actinobacteriota,c:Thermoleophilia,o:Solirubrobacterales,f:Solirubrobacteraceae,g:Conexibacter	Bacteria	Actinobacteriota	Thermoleophilia	Solirubrobacterales	Solirubrobacteraceae	Conexibacter		Genus	3	23	68	25	5	3	39	9	18	28	63	73	2	18	20	10	33	75
ASV_271	d:Bacteria,p:Chloroflexi,c:Ktedonobacteria,o:Ktedonobacterales,f:Ktedonobacteraceae,g:1921-2,s:uncultured_Ktedonobacterales_bacterium	Bacteria	Chloroflexi	Ktedonobacteria	Ktedonobacterales	Ktedonobacteraceae	1921-2	uncultured Ktedonobacterales bacterium	Species	13	1	13	7	20	0	8	28	72	16	0	7	4	16	83	120	23	25
ASV_272	d:Bacteria,p:Proteobacteria,c:Alphaproteobacteria,o:Rhizobiales,f:Xanthobacteraceae,g:uncultured	Bacteria	Proteobacteria	Alphaproteobacteria	Rhizobiales	Xanthobacteraceae	uncultured		Genus	6	24	1	12	18	15	16	20	6	9	5	0	175	9	30	50	39	4
ASV_273	d:Bacteria,p:Actinobacteriota,c:Actinobacteria,o:Corynebacteriales,f:Mycobacteriaceae,g:Mycobacterium	Bacteria	Actinobacteriota	Actinobacteria	Corynebacteriales	Mycobacteriaceae	Mycobacterium		Genus	23	10	2	31	74	28	14	33	15	30	26	4	37	9	20	34	16	20
ASV_274	d:Bacteria,p:Actinobacteriota,c:Thermoleophilia,o:Solirubrobacterales	Bacteria	Actinobacteriota	Thermoleophilia	Solirubrobacterales				Order	67	20	15	50	47	10	6	16	20	39	20	25	10	17	26	19	20	38
ASV_275	d:Bacteria,p:Proteobacteria,c:Gammaproteobacteria	Bacteria	Proteobacteria	Gammaproteobacteria					Class	25	6	4	54	67	26	16	28	44	30	2	1	5	22	17	7	25	12
ASV_276	d:Bacteria,p:Actinobacteriota,c:Acidimicrobiia,o:IMCC26256	Bacteria	Actinobacteriota	Acidimicrobiia	IMCC26256				Order	26	10	7	36	39	9	5	25	16	20	7	2	104	20	95	56	55	14
ASV_277	d:Bacteria,p:Actinobacteriota,c:Actinobacteria,o:Pseudonocardiales,f:Pseudonocardiaceae,g:Pseudonocardia	Bacteria	Actinobacteriota	Actinobacteria	Pseudonocardiales	Pseudonocardiaceae	Pseudonocardia		Genus	4	49	85	11	17	14	46	2	19	21	58	109	0	12	2	4	3	51
ASV_278	d:Bacteria,p:Chloroflexi,c:Ktedonobacteria,o:Ktedonobacterales,f:Ktedonobacteraceae,g:1921-3,s:uncultured_bacterium	Bacteria	Chloroflexi	Ktedonobacteria	Ktedonobacterales	Ktedonobacteraceae	1921-3	uncultured bacterium	Species	12	5	5	18	93	5	9	33	11	44	8	1	4	52	37	22	30	11
ASV_279	d:Bacteria,p:Proteobacteria,c:Alphaproteobacteria,o:Elsterales,f:uncultured	Bacteria	Proteobacteria	Alphaproteobacteria	Elsterales	uncultured			Family	39	9	17	9	21	6	18	42	42	42	5	7	15	18	32	67	18	21
ASV_280	d:Bacteria,p:Actinobacteriota,c:Thermoleophilia,o:Solirubrobacterales,f:Solirubrobacteraceae,g:Conexibacter	Bacteria	Actinobacteriota	Thermoleophilia	Solirubrobacterales	Solirubrobacteraceae	Conexibacter		Genus	16	27	4	22	31	8	13	13	12	15	3	9	109	11	42	45	50	9
ASV_281	d:Bacteria,p:Verrucomicrobiota,c:Verrucomicrobiae,o:Chthoniobacterales,f:Chthoniobacteraceae,g:Candidatus_Udaeobacter	Bacteria	Verrucomicrobiota	Verrucomicrobiae	Chthoniobacterales	Chthoniobacteraceae	Candidatus Udaeobacter		Genus	24	10	37	47	37	26	12	3	8	57	21	54	0	28	42	5	8	27
ASV_282	d:Bacteria,p:Actinobacteriota,c:Thermoleophilia,o:Gaiellales,f:uncultured,g:uncultured_bacterium	Bacteria	Actinobacteriota	Thermoleophilia	Gaiellales	uncultured	uncultured bacterium		Genus	31	4	66	52	2	9	9	3	69	45	0	13	0	24	0	1	52	41
ASV_283	d:Bacteria,p:Acidobacteriota,c:Acidobacteriae,o:Bryobacterales,f:Bryobacteraceae,g:Bryobacter	Bacteria	Acidobacteriota	Acidobacteriae	Bryobacterales	Bryobacteraceae	Bryobacter		Genus	31	50	19	13	17	10	32	12	4	10	110	46	0	8	20	6	4	32
ASV_284	d:Bacteria,p:Proteobacteria,c:Gammaproteobacteria,o:Gammaproteobacteria_Incertae_Sedis,f:Unknown_Family,g:Acidibacter	Bacteria	Proteobacteria	Gammaproteobacteria	Gammaproteobacteria Incertae Sedis	Unknown Family	Acidibacter		Genus	11	2	70	15	24	8	46	14	59	22	2	22	3	11	48	18	25	20
ASV_285	d:Bacteria,p:Actinobacteriota,c:Thermoleophilia,o:Solirubrobacterales,f:Solirubrobacteraceae,g:Conexibacter,s:uncultured_bacterium	Bacteria	Actinobacteriota	Thermoleophilia	Solirubrobacterales	Solirubrobacteraceae	Conexibacter	uncultured bacterium	Species	23	21	3	12	43	5	13	17	18	5	4	9	134	10	20	46	40	15
ASV_286	d:Bacteria,p:Actinobacteriota,c:Actinobacteria,o:Frankiales	Bacteria	Actinobacteriota	Actinobacteria	Frankiales				Order	5	8	38	4	2	3	11	59	70	31	2	36	47	15	9	51	70	8
ASV_287	d:Bacteria,p:Proteobacteria,c:Alphaproteobacteria,o:Rhizobiales,f:Xanthobacteraceae,g:uncultured	Bacteria	Proteobacteria	Alphaproteobacteria	Rhizobiales	Xanthobacteraceae	uncultured		Genus	22	10	4	45	48	32	12	19	5	33	7	5	39	16	101	27	25	5
ASV_288	d:Bacteria,p:Actinobacteriota,c:Actinobacteria,o:Corynebacteriales,f:Mycobacteriaceae,g:Mycobacterium	Bacteria	Actinobacteriota	Actinobacteria	Corynebacteriales	Mycobacteriaceae	Mycobacterium		Genus	13	17	6	14	41	20	10	22	17	15	11	0	83	10	41	46	26	12
ASV_289	d:Bacteria,p:Actinobacteriota,c:Thermoleophilia,o:Solirubrobacterales,f:Solirubrobacteraceae,g:Conexibacter	Bacteria	Actinobacteriota	Thermoleophilia	Solirubrobacterales	Solirubrobacteraceae	Conexibacter		Genus	14	52	50	18	25	12	16	25	42	16	20	49	10	23	7	10	49	45
ASV_290	d:Bacteria,p:Proteobacteria,c:Alphaproteobacteria,o:Rhizobiales,f:Xanthobacteraceae,g:uncultured,s:uncultured_bacterium	Bacteria	Proteobacteria	Alphaproteobacteria	Rhizobiales	Xanthobacteraceae	uncultured	uncultured bacterium	Species	20	16	9	40	39	24	35	20	12	50	25	14	5	19	54	15	24	39
ASV_291	d:Bacteria,p:Chloroflexi,c:Ktedonobacteria,o:Ktedonobacterales,f:Ktedonobacteraceae,g:uncultured	Bacteria	Chloroflexi	Ktedonobacteria	Ktedonobacterales	Ktedonobacteraceae	uncultured		Genus	10	59	35	9	25	5	100	4	35	17	5	9	4	36	13	14	28	27
ASV_292	d:Bacteria,p:Proteobacteria,c:Alphaproteobacteria,o:Rhizobiales,f:Xanthobacteraceae,g:uncultured	Bacteria	Proteobacteria	Alphaproteobacteria	Rhizobiales	Xanthobacteraceae	uncultured		Genus	13	3	51	22	15	1	51	2	40	31	16	68	4	24	54	18	25	35
ASV_293	d:Bacteria,p:Proteobacteria,c:Gammaproteobacteria,o:Gammaproteobacteria_Incertae_Sedis,f:Unknown_Family,g:Acidibacter	Bacteria	Proteobacteria	Gammaproteobacteria	Gammaproteobacteria Incertae Sedis	Unknown Family	Acidibacter		Genus	12	0	40	11	29	7	18	40	62	47	6	9	6	14	64	23	28	18
ASV_294	d:Bacteria,p:Actinobacteriota,c:Thermoleophilia,o:Solirubrobacterales,f:Solirubrobacteraceae,g:Conexibacter,s:uncultured_bacterium	Bacteria	Actinobacteriota	Thermoleophilia	Solirubrobacterales	Solirubrobacteraceae	Conexibacter	uncultured bacterium	Species	19	13	17	4	16	11	23	86	75	54	3	2	9	22	15	44	36	13
ASV_295	d:Bacteria,p:Actinobacteriota,c:Actinobacteria,o:Streptomycetales,f:Streptomycetaceae	Bacteria	Actinobacteriota	Actinobacteria	Streptomycetales	Streptomycetaceae			Family	14	7	11	34	17	17	30	23	37	48	14	3	21	35	35	30	30	40
ASV_296	d:Bacteria,p:Chloroflexi,c:Ktedonobacteria,o:Ktedonobacterales,f:Ktedonobacteraceae,g:HSB_OF53-F07	Bacteria	Chloroflexi	Ktedonobacteria	Ktedonobacterales	Ktedonobacteraceae	HSB OF53-F07		Genus	59	20	5	18	74	9	8	32	3	7	5	3	31	23	124	19	8	17
ASV_297	d:Bacteria,p:Acidobacteriota,c:Acidobacteriae,o:Acidobacteriales,f:uncultured	Bacteria	Acidobacteriota	Acidobacteriae	Acidobacteriales	uncultured			Family	32	0	0	87	34	14	10	16	6	35	6	4	5	31	79	27	18	22
ASV_298	d:Bacteria,p:Actinobacteriota,c:Actinobacteria,o:Frankiales,f:Acidothermaceae,g:Acidothermus	Bacteria	Actinobacteriota	Actinobacteria	Frankiales	Acidothermaceae	Acidothermus		Genus	5	1	74	6	9	1	17	24	59	41	5	53	6	12	26	19	20	14
ASV_299	d:Bacteria,p:Actinobacteriota,c:Actinobacteria,o:Corynebacteriales,f:Mycobacteriaceae,g:Mycobacterium	Bacteria	Actinobacteriota	Actinobacteria	Corynebacteriales	Mycobacteriaceae	Mycobacterium		Genus	15	25	21	17	38	29	71	25	54	17	39	10	23	12	55	42	51	27
ASV_300	d:Bacteria,p:Chloroflexi,c:Ktedonobacteria,o:Ktedonobacterales,f:Ktedonobacteraceae,g:1921-3	Bacteria	Chloroflexi	Ktedonobacteria	Ktedonobacterales	Ktedonobacteraceae	1921-3		Genus	11	0	1	6	26	2	11	7	38	9	0	3	0	50	81	81	41	2
ASV_301	d:Bacteria,p:Actinobacteriota,c:Thermoleophilia,o:Solirubrobacterales,f:Solirubrobacteraceae,g:Conexibacter,s:uncultured_bacterium	Bacteria	Actinobacteriota	Thermoleophilia	Solirubrobacterales	Solirubrobacteraceae	Conexibacter	uncultured bacterium	Species	16	13	76	22	32	4	36	9	21	46	2	62	13	8	2	2	7	56
ASV_302	d:Bacteria,p:Proteobacteria,c:Alphaproteobacteria,o:Rhizobiales,f:Beijerinckiaceae,g:1174-901-12	Bacteria	Proteobacteria	Alphaproteobacteria	Rhizobiales	Beijerinckiaceae	1174-901-12		Genus	23	30	28	16	16	6	55	24	19	20	29	64	7	16	3	13	15	21
ASV_303	d:Bacteria,p:Proteobacteria,c:Alphaproteobacteria,o:Rhizobiales,f:Xanthobacteraceae,g:uncultured	Bacteria	Proteobacteria	Alphaproteobacteria	Rhizobiales	Xanthobacteraceae	uncultured		Genus	16	9	41	9	5	6	24	11	37	28	5	81	7	5	101	16	17	26
ASV_304	d:Bacteria,p:Actinobacteriota,c:Thermoleophilia,o:Gaiellales,f:uncultured,g:uncultured_bacterium	Bacteria	Actinobacteriota	Thermoleophilia	Gaiellales	uncultured	uncultured bacterium		Genus	3	48	33	23	43	22	106	0	19	9	57	2	0	13	0	0	3	14
ASV_305	d:Bacteria,p:Proteobacteria,c:Alphaproteobacteria,o:Acetobacterales,f:Acetobacteraceae	Bacteria	Proteobacteria	Alphaproteobacteria	Acetobacterales	Acetobacteraceae			Family	39	10	24	14	31	15	17	27	19	44	37	16	0	28	45	12	4	14
ASV_306	d:Bacteria,p:Proteobacteria,c:Alphaproteobacteria,o:Acetobacterales,f:Acetobacteraceae,g:Acidiphilium,s:uncultured_bacterium	Bacteria	Proteobacteria	Alphaproteobacteria	Acetobacterales	Acetobacteraceae	Acidiphilium	uncultured bacterium	Species	31	24	6	33	40	16	12	45	26	37	8	0	9	5	18	37	14	10
ASV_307	d:Bacteria,p:Proteobacteria,c:Alphaproteobacteria,o:Rhizobiales,f:Xanthobacteraceae,g:uncultured	Bacteria	Proteobacteria	Alphaproteobacteria	Rhizobiales	Xanthobacteraceae	uncultured		Genus	10	3	0	22	33	12	17	15	14	46	27	9	37	23	52	30	10	8
ASV_308	d:Bacteria,p:Acidobacteriota,c:Acidobacteriae,o:Solibacterales,f:Solibacteraceae,g:Candidatus_Solibacter	Bacteria	Acidobacteriota	Acidobacteriae	Solibacterales	Solibacteraceae	Candidatus Solibacter		Genus	16	9	56	23	10	6	32	16	87	26	12	8	0	31	42	23	18	13
ASV_309	d:Bacteria,p:Verrucomicrobiota,c:Verrucomicrobiae,o:Chthoniobacterales	Bacteria	Verrucomicrobiota	Verrucomicrobiae	Chthoniobacterales				Order	17	12	11	2	4	2	15	37	62	41	3	15	0	12	36	59	29	11
ASV_310	d:Bacteria,p:Actinobacteriota,c:Thermoleophilia,o:Solirubrobacterales,f:Solirubrobacteraceae,g:Conexibacter	Bacteria	Actinobacteriota	Thermoleophilia	Solirubrobacterales	Solirubrobacteraceae	Conexibacter		Genus	26	29	8	31	72	25	11	10	9	29	65	9	2	20	15	5	6	26
ASV_311	d:Bacteria,p:Proteobacteria,c:Alphaproteobacteria,o:Acetobacterales,f:Acetobacteraceae,g:Acidiphilium,s:uncultured_bacterium	Bacteria	Proteobacteria	Alphaproteobacteria	Acetobacterales	Acetobacteraceae	Acidiphilium	uncultured bacterium	Species	4	30	12	7	11	6	4	41	85	33	4	4	5	28	20	70	66	2
ASV_312	d:Bacteria,p:Actinobacteriota,c:Acidimicrobiia,o:IMCC26256	Bacteria	Actinobacteriota	Acidimicrobiia	IMCC26256				Order	24	5	38	25	11	5	25	33	72	53	3	21	10	23	60	19	44	25
ASV_313	d:Bacteria,p:Actinobacteriota,c:Acidimicrobiia,o:uncultured,f:uncultured_bacterium	Bacteria	Actinobacteriota	Acidimicrobiia	uncultured	uncultured bacterium			Family	7	8	5	18	21	14	7	17	5	13	2	0	104	4	45	58	43	7
ASV_314	d:Bacteria,p:Actinobacteriota,c:Thermoleophilia,o:Solirubrobacterales,f:67-14	Bacteria	Actinobacteriota	Thermoleophilia	Solirubrobacterales	67-14			Family	0	17	41	9	0	0	68	2	79	6	0	117	0	1	0	0	25	39
ASV_315	d:Bacteria,p:WPS-2,c:uncultured_bacterium	Bacteria	WPS-2	uncultured bacterium					Class	20	0	17	10	8	1	22	26	14	72	9	14	3	12	46	19	13	44
ASV_316	d:Bacteria,p:Chloroflexi,c:TK10,o:uncultured_bacterium	Bacteria	Chloroflexi	TK10	uncultured bacterium				Order	13	33	5	26	23	28	14	20	12	11	5	17	38	17	21	56	31	10
ASV_317	d:Bacteria,p:Proteobacteria,c:Alphaproteobacteria,o:Rhizobiales,f:Xanthobacteraceae,g:uncultured	Bacteria	Proteobacteria	Alphaproteobacteria	Rhizobiales	Xanthobacteraceae	uncultured		Genus	19	6	1	30	34	20	4	13	4	10	16	4	99	3	47	26	17	8
ASV_318	d:Bacteria,p:Proteobacteria,c:Alphaproteobacteria,o:Acetobacterales,f:Acetobacteraceae	Bacteria	Proteobacteria	Alphaproteobacteria	Acetobacterales	Acetobacteraceae			Family	33	16	12	6	36	5	11	18	3	22	2	0	0	21	103	40	14	16
ASV_319	d:Bacteria,p:Proteobacteria,c:Alphaproteobacteria,o:Acetobacterales,f:Acetobacteraceae	Bacteria	Proteobacteria	Alphaproteobacteria	Acetobacterales	Acetobacteraceae			Family	16	5	9	7	33	6	10	31	24	13	7	12	6	21	85	84	12	11
ASV_320	d:Bacteria,p:Chloroflexi,c:Ktedonobacteria,o:Ktedonobacterales,f:Ktedonobacteraceae,g:uncultured	Bacteria	Chloroflexi	Ktedonobacteria	Ktedonobacterales	Ktedonobacteraceae	uncultured		Genus	7	60	31	10	18	3	73	5	30	11	6	24	0	39	10	19	40	55
ASV_321	d:Bacteria,p:Acidobacteriota,c:Acidobacteriae,o:Acidobacteriales,f:uncultured	Bacteria	Acidobacteriota	Acidobacteriae	Acidobacteriales	uncultured			Family	45	0	5	56	13	2	7	10	17	61	4	50	1	9	37	1	7	34
ASV_322	d:Bacteria,p:Chloroflexi,c:Ktedonobacteria,o:Ktedonobacterales,f:Ktedonobacteraceae,g:HSB_OF53-F07	Bacteria	Chloroflexi	Ktedonobacteria	Ktedonobacterales	Ktedonobacteraceae	HSB OF53-F07		Genus	34	7	4	21	47	10	8	29	8	11	7	1	24	31	46	58	32	18
ASV_323	d:Bacteria,p:Proteobacteria,c:Alphaproteobacteria,o:Rhizobiales,f:Xanthobacteraceae	Bacteria	Proteobacteria	Alphaproteobacteria	Rhizobiales	Xanthobacteraceae			Family	9	20	17	47	44	67	17	15	5	25	42	34	7	17	7	6	4	16
ASV_324	d:Bacteria,p:Actinobacteriota,c:Actinobacteria,o:Frankiales,f:Acidothermaceae,g:Acidothermus	Bacteria	Actinobacteriota	Actinobacteria	Frankiales	Acidothermaceae	Acidothermus		Genus	37	20	2	59	31	12	32	15	6	19	69	0	4	28	19	7	6	20
ASV_325	d:Bacteria,p:Proteobacteria,c:Alphaproteobacteria,o:Acetobacterales,f:Acetobacteraceae	Bacteria	Proteobacteria	Alphaproteobacteria	Acetobacterales	Acetobacteraceae			Family	6	32	72	5	3	7	47	4	8	12	69	48	0	15	7	6	9	22
ASV_326	d:Bacteria,p:Acidobacteriota,c:Acidobacteriae,o:Bryobacterales,f:Bryobacteraceae,g:Bryobacter,s:uncultured_bacterium	Bacteria	Acidobacteriota	Acidobacteriae	Bryobacterales	Bryobacteraceae	Bryobacter	uncultured bacterium	Species	2	87	33	21	41	31	13	5	10	11	77	21	2	14	1	0	2	10
ASV_327	d:Bacteria,p:Actinobacteriota,c:Actinobacteria,o:Frankiales	Bacteria	Actinobacteriota	Actinobacteria	Frankiales				Order	22	63	6	10	60	21	13	16	4	21	78	6	29	7	4	30	11	33
ASV_328	d:Bacteria,p:Actinobacteriota,c:Actinobacteria,o:Pseudonocardiales,f:Pseudonocardiaceae,g:Actinomycetospora	Bacteria	Actinobacteriota	Actinobacteria	Pseudonocardiales	Pseudonocardiaceae	Actinomycetospora		Genus	9	27	36	17	31	28	12	8	21	6	82	119	1	2	0	4	7	33
ASV_329	d:Bacteria,p:Proteobacteria,c:Alphaproteobacteria,o:Acetobacterales,f:Acetobacteraceae	Bacteria	Proteobacteria	Alphaproteobacteria	Acetobacterales	Acetobacteraceae			Family	12	13	31	16	13	6	24	20	62	58	6	44	0	28	20	37	20	6
ASV_330	d:Bacteria,p:Actinobacteriota,c:Actinobacteria,o:Corynebacteriales,f:Mycobacteriaceae,g:Mycobacterium	Bacteria	Actinobacteriota	Actinobacteria	Corynebacteriales	Mycobacteriaceae	Mycobacterium		Genus	7	15	1	24	28	32	11	23	13	28	33	4	88	10	12	30	30	9
ASV_331	d:Bacteria,p:Acidobacteriota,c:Acidobacteriae	Bacteria	Acidobacteriota	Acidobacteriae					Class	21	2	20	26	26	5	17	16	22	27	7	7	1	34	71	12	39	14
ASV_332	d:Bacteria,p:Actinobacteriota,c:Actinobacteria,o:Frankiales,f:Acidothermaceae,g:Acidothermus	Bacteria	Actinobacteriota	Actinobacteria	Frankiales	Acidothermaceae	Acidothermus		Genus	7	10	0	83	43	17	3	25	5	49	21	2	55	9	36	41	20	12
ASV_333	d:Bacteria,p:Acidobacteriota,c:Acidobacteriae,o:Bryobacterales,f:Bryobacteraceae,g:Bryobacter	Bacteria	Acidobacteriota	Acidobacteriae	Bryobacterales	Bryobacteraceae	Bryobacter		Genus	9	22	16	23	15	8	16	31	25	29	15	8	13	23	48	40	35	14
ASV_334	d:Bacteria,p:Chloroflexi,c:Ktedonobacteria,o:Ktedonobacterales,f:Ktedonobacteraceae	Bacteria	Chloroflexi	Ktedonobacteria	Ktedonobacterales	Ktedonobacteraceae			Family	27	36	30	19	38	11	22	7	15	17	58	9	0	25	3	4	12	32
ASV_335	d:Bacteria,p:WPS-2,c:uncultured_bacterium	Bacteria	WPS-2	uncultured bacterium					Class	17	27	4	21	53	10	20	28	31	26	17	4	10	18	15	27	35	12
ASV_336	d:Bacteria,p:Acidobacteriota,c:Acidobacteriae,o:Acidobacteriales,f:Acidobacteriaceae_(Subgroup_1),g:Edaphobacter	Bacteria	Acidobacteriota	Acidobacteriae	Acidobacteriales	Acidobacteriaceae (Subgroup 1)	Edaphobacter		Genus	13	10	1	21	41	7	0	14	6	21	57	1	63	15	21	21	14	10
ASV_337	d:Archaea,p:Crenarchaeota,c:Nitrososphaeria,o:Nitrososphaerales,f:Nitrososphaeraceae	Archaea	Crenarchaeota	Nitrososphaeria	Nitrososphaerales	Nitrososphaeraceae			Family	2	46	31	7	6	4	10	0	17	9	31	147	0	2	0	0	4	29
ASV_338	d:Bacteria,p:WPS-2,c:uncultured_bacterium	Bacteria	WPS-2	uncultured bacterium					Class	2	20	29	11	6	8	15	23	55	8	22	27	6	22	1	30	49	17
ASV_339	d:Bacteria,p:Proteobacteria,c:Alphaproteobacteria,o:Rhizobiales,f:Xanthobacteraceae,g:uncultured	Bacteria	Proteobacteria	Alphaproteobacteria	Rhizobiales	Xanthobacteraceae	uncultured		Genus	31	7	18	23	22	12	37	17	24	43	25	7	3	16	32	9	13	25
ASV_340	d:Bacteria,p:Proteobacteria,c:Gammaproteobacteria,o:Gammaproteobacteria_Incertae_Sedis,f:Unknown_Family	Bacteria	Proteobacteria	Gammaproteobacteria	Gammaproteobacteria Incertae Sedis	Unknown Family			Family	13	8	2	29	10	9	6	40	25	25	1	2	67	12	32	56	30	8
ASV_341	d:Bacteria,p:Proteobacteria,c:Alphaproteobacteria	Bacteria	Proteobacteria	Alphaproteobacteria					Class	26	12	20	25	17	4	21	18	32	44	7	27	1	26	25	23	18	19
ASV_342	d:Bacteria,p:Actinobacteriota,c:Actinobacteria,o:Frankiales,f:Acidothermaceae,g:Acidothermus,s:uncultured_bacterium	Bacteria	Actinobacteriota	Actinobacteria	Frankiales	Acidothermaceae	Acidothermus	uncultured bacterium	Species	15	7	9	24	29	20	6	18	10	28	12	10	57	3	22	50	24	14
ASV_343	d:Bacteria,p:Actinobacteriota,c:Actinobacteria,o:Corynebacteriales,f:Mycobacteriaceae,g:Mycobacterium	Bacteria	Actinobacteriota	Actinobacteria	Corynebacteriales	Mycobacteriaceae	Mycobacterium		Genus	16	7	15	26	29	19	21	8	19	39	39	14	16	16	9	12	9	40
ASV_344	d:Bacteria,p:Verrucomicrobiota,c:Verrucomicrobiae,o:Chthoniobacterales,f:Xiphinematobacteraceae,g:Candidatus_Xiphinematobacter,s:uncultured_bacterium	Bacteria	Verrucomicrobiota	Verrucomicrobiae	Chthoniobacterales	Xiphinematobacteraceae	Candidatus Xiphinematobacter	uncultured bacterium	Species	11	0	1	74	8	0	14	21	0	110	39	7	6	13	19	4	12	22
ASV_345	d:Bacteria,p:Chloroflexi,c:Ktedonobacteria,o:Ktedonobacterales,f:Ktedonobacteraceae,g:uncultured	Bacteria	Chloroflexi	Ktedonobacteria	Ktedonobacterales	Ktedonobacteraceae	uncultured		Genus	6	48	25	4	15	10	70	10	31	7	9	13	1	36	4	13	30	15
ASV_346	d:Bacteria,p:Acidobacteriota,c:Acidobacteriae,o:Bryobacterales,f:Bryobacteraceae,g:Bryobacter,s:uncultured_bacterium	Bacteria	Acidobacteriota	Acidobacteriae	Bryobacterales	Bryobacteraceae	Bryobacter	uncultured bacterium	Species	21	17	15	28	13	5	23	33	25	36	28	23	7	19	19	11	23	11
ASV_347	d:Bacteria,p:Proteobacteria,c:Alphaproteobacteria,o:Acetobacterales,f:Acetobacteraceae,g:uncultured	Bacteria	Proteobacteria	Alphaproteobacteria	Acetobacterales	Acetobacteraceae	uncultured		Genus	17	24	5	19	9	17	16	12	17	16	3	2	79	13	7	35	30	20
ASV_348	d:Bacteria,p:Chloroflexi,c:Ktedonobacteria,o:Ktedonobacterales,f:Ktedonobacteraceae,g:uncultured,s:uncultured_bacterium	Bacteria	Chloroflexi	Ktedonobacteria	Ktedonobacterales	Ktedonobacteraceae	uncultured	uncultured bacterium	Species	0	122	9	1	2	2	80	2	13	7	14	98	0	0	0	0	0	0
ASV_349	d:Bacteria,p:Actinobacteriota,c:Thermoleophilia,o:Solirubrobacterales,f:Solirubrobacteraceae	Bacteria	Actinobacteriota	Thermoleophilia	Solirubrobacterales	Solirubrobacteraceae			Family	5	33	30	4	4	3	44	31	78	3	23	7	0	20	3	17	31	23
ASV_350	d:Bacteria,p:Actinobacteriota,c:Actinobacteria,o:Corynebacteriales,f:Mycobacteriaceae,g:Mycobacterium	Bacteria	Actinobacteriota	Actinobacteria	Corynebacteriales	Mycobacteriaceae	Mycobacterium		Genus	24	18	3	37	31	13	7	18	12	40	17	7	31	7	14	24	10	12
ASV_351	d:Bacteria,p:Chloroflexi,c:Ktedonobacteria,o:Ktedonobacterales,f:Ktedonobacteraceae,g:1921-2,s:uncultured_bacterium	Bacteria	Chloroflexi	Ktedonobacteria	Ktedonobacterales	Ktedonobacteraceae	1921-2	uncultured bacterium	Species	2	23	20	27	40	5	15	38	34	31	19	1	8	25	11	18	42	20
ASV_352	d:Bacteria,p:Actinobacteriota,c:Actinobacteria,o:Frankiales	Bacteria	Actinobacteriota	Actinobacteria	Frankiales				Order	8	59	90	12	17	6	23	0	38	12	22	62	0	11	0	1	20	18
ASV_353	d:Bacteria,p:Actinobacteriota,c:Actinobacteria,o:Frankiales,f:Acidothermaceae,g:Acidothermus	Bacteria	Actinobacteriota	Actinobacteria	Frankiales	Acidothermaceae	Acidothermus		Genus	12	23	53	3	11	8	27	12	34	25	32	33	3	32	0	12	44	18
ASV_354	d:Bacteria,p:Proteobacteria,c:Alphaproteobacteria,o:Rhizobiales,f:Xanthobacteraceae,g:Rhodoplanes	Bacteria	Proteobacteria	Alphaproteobacteria	Rhizobiales	Xanthobacteraceae	Rhodoplanes		Genus	13	16	6	35	32	22	33	9	3	23	34	34	8	9	13	7	6	33
ASV_355	d:Bacteria,p:Acidobacteriota,c:Acidobacteriae,o:Subgroup_2	Bacteria	Acidobacteriota	Acidobacteriae	Subgroup 2				Order	18	4	7	41	67	23	16	8	3	39	61	9	3	5	5	0	5	11
ASV_356	d:Bacteria,p:Actinobacteriota,c:Actinobacteria,o:Pseudonocardiales,f:Pseudonocardiaceae,g:Pseudonocardia,s:uncultured_bacterium	Bacteria	Actinobacteriota	Actinobacteria	Pseudonocardiales	Pseudonocardiaceae	Pseudonocardia	uncultured bacterium	Species	11	18	8	24	33	22	12	45	60	15	3	1	6	25	31	33	32	4
ASV_357	d:Bacteria,p:Acidobacteriota,c:Acidobacteriae,o:Acidobacteriales,f:uncultured	Bacteria	Acidobacteriota	Acidobacteriae	Acidobacteriales	uncultured			Family	16	12	3	47	42	20	35	16	5	17	30	15	6	18	15	19	24	20
ASV_358	d:Bacteria,p:Acidobacteriota,c:Acidobacteriae,o:Acidobacteriales,f:Acidobacteriaceae_(Subgroup_1),g:Occallatibacter	Bacteria	Acidobacteriota	Acidobacteriae	Acidobacteriales	Acidobacteriaceae (Subgroup 1)	Occallatibacter		Genus	19	11	24	38	41	1	20	9	11	32	27	51	15	11	25	17	9	14
ASV_359	d:Bacteria,p:Chloroflexi,c:Ktedonobacteria,o:Ktedonobacterales,f:Ktedonobacteraceae,g:1921-3,s:uncultured_bacterium	Bacteria	Chloroflexi	Ktedonobacteria	Ktedonobacterales	Ktedonobacteraceae	1921-3	uncultured bacterium	Species	45	4	13	38	62	5	12	21	40	29	2	2	0	14	33	19	23	8
ASV_360	d:Bacteria,p:Actinobacteriota,c:Thermoleophilia,o:Solirubrobacterales,f:Solirubrobacteraceae,g:uncultured	Bacteria	Actinobacteriota	Thermoleophilia	Solirubrobacterales	Solirubrobacteraceae	uncultured		Genus	11	1	22	2	0	4	31	45	59	26	0	0	2	71	3	19	81	13
ASV_361	d:Bacteria,p:Actinobacteriota,c:Acidimicrobiia,o:IMCC26256	Bacteria	Actinobacteriota	Acidimicrobiia	IMCC26256				Order	14	23	25	15	20	11	34	8	23	33	12	24	1	21	35	11	18	19
ASV_362	d:Bacteria,p:Chloroflexi,c:Ktedonobacteria,o:Ktedonobacterales,f:Ktedonobacteraceae,g:1921-3	Bacteria	Chloroflexi	Ktedonobacteria	Ktedonobacterales	Ktedonobacteraceae	1921-3		Genus	4	17	21	10	28	7	5	43	105	24	15	12	1	7	1	13	20	26
ASV_363	d:Bacteria,p:Actinobacteriota,c:Thermoleophilia,o:Solirubrobacterales,f:Solirubrobacteraceae,g:Conexibacter,s:uncultured_bacterium	Bacteria	Actinobacteriota	Thermoleophilia	Solirubrobacterales	Solirubrobacteraceae	Conexibacter	uncultured bacterium	Species	10	15	20	15	13	6	9	18	40	23	4	11	33	22	45	70	32	12
ASV_364	d:Bacteria,p:Actinobacteriota,c:Thermoleophilia,o:Solirubrobacterales,f:Solirubrobacteraceae,g:uncultured	Bacteria	Actinobacteriota	Thermoleophilia	Solirubrobacterales	Solirubrobacteraceae	uncultured		Genus	13	9	40	34	22	9	61	13	17	55	3	4	1	33	10	0	19	32
ASV_365	d:Bacteria,p:Planctomycetota,c:Planctomycetes,o:Gemmatales,f:Gemmataceae,g:uncultured	Bacteria	Planctomycetota	Planctomycetes	Gemmatales	Gemmataceae	uncultured		Genus	3	9	54	3	1	1	42	6	69	20	1	47	0	31	3	8	20	6
ASV_366	d:Bacteria,p:Proteobacteria,c:Gammaproteobacteria,o:Gammaproteobacteria_Incertae_Sedis,f:Unknown_Family,g:Acidibacter	Bacteria	Proteobacteria	Gammaproteobacteria	Gammaproteobacteria Incertae Sedis	Unknown Family	Acidibacter		Genus	20	7	52	9	17	40	25	2	19	33	11	51	0	15	13	6	10	20
ASV_367	d:Bacteria,p:Actinobacteriota,c:Thermoleophilia,o:Solirubrobacterales,f:Solirubrobacteraceae,g:Conexibacter	Bacteria	Actinobacteriota	Thermoleophilia	Solirubrobacterales	Solirubrobacteraceae	Conexibacter		Genus	9	6	17	8	1	1	72	2	35	21	0	1	3	33	4	10	85	21
ASV_368	d:Bacteria,p:Actinobacteriota,c:Thermoleophilia,o:Solirubrobacterales,f:Solirubrobacteraceae,g:Conexibacter,s:uncultured_bacterium	Bacteria	Actinobacteriota	Thermoleophilia	Solirubrobacterales	Solirubrobacteraceae	Conexibacter	uncultured bacterium	Species	8	9	27	29	34	14	25	17	28	30	15	17	20	6	18	13	10	35
ASV_369	d:Bacteria,p:Actinobacteriota,c:Thermoleophilia,o:Solirubrobacterales,f:Solirubrobacteraceae,g:Conexibacter,s:uncultured_bacterium	Bacteria	Actinobacteriota	Thermoleophilia	Solirubrobacterales	Solirubrobacteraceae	Conexibacter	uncultured bacterium	Species	8	44	26	9	17	10	23	23	38	7	21	24	53	12	6	30	28	14
ASV_370	d:Bacteria,p:Actinobacteriota,c:Thermoleophilia,o:Solirubrobacterales,f:Solirubrobacteraceae	Bacteria	Actinobacteriota	Thermoleophilia	Solirubrobacterales	Solirubrobacteraceae			Family	2	7	76	13	0	1	22	9	106	17	3	26	0	22	5	5	47	6
ASV_371	d:Bacteria,p:Actinobacteriota,c:Actinobacteria,o:Frankiales,f:Acidothermaceae,g:Acidothermus	Bacteria	Actinobacteriota	Actinobacteria	Frankiales	Acidothermaceae	Acidothermus		Genus	2	13	41	10	20	9	48	11	40	18	82	35	0	6	4	4	2	50
ASV_372	d:Bacteria,p:Proteobacteria,c:Alphaproteobacteria,o:Acetobacterales,f:Acetobacteraceae,g:Acidicaldus,s:uncultured_bacterium	Bacteria	Proteobacteria	Alphaproteobacteria	Acetobacterales	Acetobacteraceae	Acidicaldus	uncultured bacterium	Species	25	19	1	13	31	17	5	16	11	23	11	9	73	15	26	48	21	6
ASV_373	d:Bacteria,p:Proteobacteria,c:Alphaproteobacteria,o:Acetobacterales,f:Acetobacteraceae	Bacteria	Proteobacteria	Alphaproteobacteria	Acetobacterales	Acetobacteraceae			Family	10	39	24	21	17	10	33	14	24	15	45	19	0	10	5	3	17	31
ASV_374	d:Bacteria,p:Proteobacteria,c:Alphaproteobacteria,o:Acetobacterales,f:Acetobacteraceae	Bacteria	Proteobacteria	Alphaproteobacteria	Acetobacterales	Acetobacteraceae			Family	1	46	14	9	23	14	32	5	16	7	64	38	1	20	2	0	10	20
ASV_375	d:Bacteria,p:Verrucomicrobiota,c:Verrucomicrobiae,o:Chthoniobacterales,f:Chthoniobacteraceae,g:Candidatus_Udaeobacter	Bacteria	Verrucomicrobiota	Verrucomicrobiae	Chthoniobacterales	Chthoniobacteraceae	Candidatus Udaeobacter		Genus	23	17	33	10	10	8	65	7	32	44	13	7	0	10	1	6	13	6
ASV_376	d:Bacteria,p:Verrucomicrobiota,c:Verrucomicrobiae,o:Chthoniobacterales,f:Xiphinematobacteraceae,g:Candidatus_Xiphinematobacter,s:uncultured_bacterium	Bacteria	Verrucomicrobiota	Verrucomicrobiae	Chthoniobacterales	Xiphinematobacteraceae	Candidatus Xiphinematobacter	uncultured bacterium	Species	8	5	6	6	12	1	20	22	21	37	1	9	2	31	62	41	48	7
ASV_377	d:Bacteria,p:Chloroflexi,c:Ktedonobacteria,o:Ktedonobacterales,f:Ktedonobacteraceae	Bacteria	Chloroflexi	Ktedonobacteria	Ktedonobacterales	Ktedonobacteraceae			Family	1	4	53	9	9	9	25	19	36	13	14	14	1	38	13	82	33	15
ASV_378	d:Bacteria,p:Proteobacteria,c:Alphaproteobacteria,o:Tistrellales,f:Geminicoccaceae,g:Candidatus_Alysiosphaera	Bacteria	Proteobacteria	Alphaproteobacteria	Tistrellales	Geminicoccaceae	Candidatus Alysiosphaera		Genus	7	33	107	4	7	12	16	1	16	33	18	101	0	5	1	0	15	8
ASV_379	d:Bacteria,p:Proteobacteria,c:Alphaproteobacteria,o:Acetobacterales,f:Acetobacteraceae,g:uncultured,s:uncultured_bacterium	Bacteria	Proteobacteria	Alphaproteobacteria	Acetobacterales	Acetobacteraceae	uncultured	uncultured bacterium	Species	20	18	9	14	30	17	19	26	28	25	13	3	11	19	29	35	22	3
ASV_380	d:Bacteria,p:Actinobacteriota,c:Actinobacteria,o:Pseudonocardiales,f:Pseudonocardiaceae,g:Pseudonocardia,s:uncultured_bacterium	Bacteria	Actinobacteriota	Actinobacteria	Pseudonocardiales	Pseudonocardiaceae	Pseudonocardia	uncultured bacterium	Species	12	129	30	12	24	29	22	5	16	4	7	14	3	26	15	2	4	17
ASV_381	d:Bacteria,p:Actinobacteriota,c:Actinobacteria,o:Kineosporiales,f:Kineosporiaceae	Bacteria	Actinobacteriota	Actinobacteria	Kineosporiales	Kineosporiaceae			Family	0	120	48	1	17	13	4	0	14	12	26	30	0	17	0	0	19	29
ASV_382	d:Bacteria,p:Actinobacteriota,c:Actinobacteria,o:Pseudonocardiales,f:Pseudonocardiaceae,g:Pseudonocardia,s:uncultured_bacterium	Bacteria	Actinobacteriota	Actinobacteria	Pseudonocardiales	Pseudonocardiaceae	Pseudonocardia	uncultured bacterium	Species	1	70	68	13	18	12	23	0	26	11	28	74	0	8	0	0	3	37
ASV_383	d:Bacteria,p:Proteobacteria,c:Alphaproteobacteria,o:Rhizobiales,f:Beijerinckiaceae,g:Roseiarcus	Bacteria	Proteobacteria	Alphaproteobacteria	Rhizobiales	Beijerinckiaceae	Roseiarcus		Genus	18	16	13	15	25	6	17	31	15	18	8	7	12	20	64	40	19	13
ASV_384	d:Bacteria,p:Verrucomicrobiota,c:Verrucomicrobiae,o:Chthoniobacterales,f:Chthoniobacteraceae,g:Candidatus_Udaeobacter	Bacteria	Verrucomicrobiota	Verrucomicrobiae	Chthoniobacterales	Chthoniobacteraceae	Candidatus Udaeobacter		Genus	14	16	49	28	7	1	59	1	31	40	2	3	0	16	4	0	33	28
ASV_385	d:Bacteria,p:Actinobacteriota,c:Actinobacteria,o:Corynebacteriales,f:Mycobacteriaceae,g:Mycobacterium	Bacteria	Actinobacteriota	Actinobacteria	Corynebacteriales	Mycobacteriaceae	Mycobacterium		Genus	18	36	12	15	63	53	6	2	5	10	108	5	2	7	0	2	0	16
ASV_386	d:Bacteria,p:Actinobacteriota,c:Thermoleophilia,o:Solirubrobacterales,f:Solirubrobacteraceae,g:Conexibacter	Bacteria	Actinobacteriota	Thermoleophilia	Solirubrobacterales	Solirubrobacteraceae	Conexibacter		Genus	41	6	49	28	18	4	27	12	42	52	5	49	0	7	12	2	19	26
ASV_387	d:Bacteria,p:Actinobacteriota,c:Actinobacteria,o:Frankiales	Bacteria	Actinobacteriota	Actinobacteria	Frankiales				Order	16	13	22	28	32	32	14	10	14	20	62	34	6	10	15	12	15	15
ASV_388	d:Bacteria,p:Actinobacteriota,c:Acidimicrobiia,o:IMCC26256	Bacteria	Actinobacteriota	Acidimicrobiia	IMCC26256				Order	18	5	3	36	20	9	15	22	20	41	8	6	0	24	55	30	21	13
ASV_389	d:Bacteria,p:Actinobacteriota,c:Actinobacteria,o:Frankiales,f:Acidothermaceae,g:Acidothermus	Bacteria	Actinobacteriota	Actinobacteria	Frankiales	Acidothermaceae	Acidothermus		Genus	13	4	47	16	12	1	9	19	34	46	1	38	1	25	15	8	45	22
ASV_390	d:Bacteria,p:Actinobacteriota,c:Actinobacteria,o:Frankiales,f:Acidothermaceae,g:Acidothermus	Bacteria	Actinobacteriota	Actinobacteria	Frankiales	Acidothermaceae	Acidothermus		Genus	1	20	1	8	5	9	8	10	2	12	12	0	84	20	10	69	41	10
ASV_391	d:Bacteria,p:Acidobacteriota,c:Acidobacteriae,o:Bryobacterales,f:Bryobacteraceae,g:Bryobacter,s:uncultured_bacterium	Bacteria	Acidobacteriota	Acidobacteriae	Bryobacterales	Bryobacteraceae	Bryobacter	uncultured bacterium	Species	10	29	10	5	7	5	34	27	28	29	25	12	0	26	8	21	31	10
ASV_392	d:Bacteria,p:Chloroflexi,c:TK10,o:uncultured_bacterium	Bacteria	Chloroflexi	TK10	uncultured bacterium				Order	11	13	9	3	6	1	22	49	61	20	3	0	3	26	13	45	26	14
ASV_393	d:Bacteria,p:Chloroflexi,c:Ktedonobacteria,o:Ktedonobacterales,f:Ktedonobacteraceae,g:1921-2,s:uncultured_Ktedonobacterales_bacterium	Bacteria	Chloroflexi	Ktedonobacteria	Ktedonobacterales	Ktedonobacteraceae	1921-2	uncultured Ktedonobacterales bacterium	Species	60	0	4	22	22	2	13	14	6	22	0	4	0	11	61	30	21	16
ASV_394	d:Bacteria,p:Chloroflexi,c:TK10	Bacteria	Chloroflexi	TK10					Class	0	43	61	7	4	2	12	4	48	6	13	50	0	22	0	1	40	21
ASV_395	d:Bacteria,p:Actinobacteriota,c:Actinobacteria,o:Streptomycetales,f:Streptomycetaceae,g:Streptomyces	Bacteria	Actinobacteriota	Actinobacteria	Streptomycetales	Streptomycetaceae	Streptomyces		Genus	8	1	9	121	5	9	1	6	43	8	3	3	26	4	38	16	29	2
ASV_396	d:Bacteria,p:Acidobacteriota,c:Acidobacteriae,o:Bryobacterales,f:Bryobacteraceae,g:Bryobacter	Bacteria	Acidobacteriota	Acidobacteriae	Bryobacterales	Bryobacteraceae	Bryobacter		Genus	1	2	0	7	1	0	1	44	27	39	2	1	8	13	31	77	31	7
ASV_397	d:Bacteria,p:Proteobacteria,c:Gammaproteobacteria,o:Gammaproteobacteria_Incertae_Sedis,f:Unknown_Family,g:Acidibacter	Bacteria	Proteobacteria	Gammaproteobacteria	Gammaproteobacteria Incertae Sedis	Unknown Family	Acidibacter		Genus	20	9	5	36	25	11	11	21	14	19	24	11	5	8	20	6	10	67
ASV_398	d:Bacteria,p:Chloroflexi,c:AD3	Bacteria	Chloroflexi	AD3					Class	9	16	1	8	14	8	3	6	6	11	7	0	127	3	6	28	28	10
ASV_399	d:Bacteria,p:Actinobacteriota,c:Actinobacteria,o:Pseudonocardiales,f:Pseudonocardiaceae,g:Crossiella	Bacteria	Actinobacteriota	Actinobacteria	Pseudonocardiales	Pseudonocardiaceae	Crossiella		Genus	0	1	1	41	10	14	0	28	1	0	0	3	0	1	0	0	1	224
ASV_400	d:Bacteria,p:Actinobacteriota,c:Actinobacteria,o:Pseudonocardiales,f:Pseudonocardiaceae,g:Pseudonocardia,s:uncultured_bacterium	Bacteria	Actinobacteriota	Actinobacteria	Pseudonocardiales	Pseudonocardiaceae	Pseudonocardia	uncultured bacterium	Species	6	83	51	14	36	38	50	1	13	6	44	48	0	28	3	5	2	24
ASV_401	d:Bacteria,p:Actinobacteriota,c:Actinobacteria,o:Frankiales	Bacteria	Actinobacteriota	Actinobacteria	Frankiales				Order	6	12	89	14	7	0	48	0	38	25	5	68	0	5	0	0	0	26
ASV_402	d:Bacteria,p:Chloroflexi,c:Ktedonobacteria,o:Ktedonobacterales,f:Ktedonobacteraceae,g:uncultured	Bacteria	Chloroflexi	Ktedonobacteria	Ktedonobacterales	Ktedonobacteraceae	uncultured		Genus	2	37	21	3	13	0	59	8	21	5	8	12	5	39	4	16	25	16
ASV_403	d:Bacteria,p:Chloroflexi,c:TK10	Bacteria	Chloroflexi	TK10					Class	4	23	17	8	19	8	25	13	47	17	17	7	1	20	2	30	42	4
ASV_404	d:Bacteria,p:Actinobacteriota,c:Actinobacteria	Bacteria	Actinobacteriota	Actinobacteria					Class	2	17	30	11	6	4	12	5	34	9	38	130	0	11	0	0	3	11
ASV_405	d:Bacteria,p:Chloroflexi,c:Chloroflexia,o:Chloroflexales,f:Roseiflexaceae,g:uncultured	Bacteria	Chloroflexi	Chloroflexia	Chloroflexales	Roseiflexaceae	uncultured		Genus	2	1	97	10	0	0	25	0	1	41	3	22	0	0	0	0	0	106
ASV_406	d:Bacteria,p:Acidobacteriota,c:Acidobacteriae,o:Acidobacteriales,f:Acidobacteriaceae_(Subgroup_1),g:Acidipila-Silvibacterium	Bacteria	Acidobacteriota	Acidobacteriae	Acidobacteriales	Acidobacteriaceae (Subgroup 1)	Acidipila-Silvibacterium		Genus	5	11	3	33	15	13	1	16	2	36	27	2	85	4	11	24	10	4
ASV_407	d:Bacteria,p:Actinobacteriota,c:Thermoleophilia,o:Solirubrobacterales,f:Solirubrobacteraceae,g:Conexibacter	Bacteria	Actinobacteriota	Thermoleophilia	Solirubrobacterales	Solirubrobacteraceae	Conexibacter		Genus	25	2	13	19	6	2	16	30	75	45	3	18	0	20	41	10	38	9
ASV_408	d:Bacteria,p:Actinobacteriota,c:Actinobacteria,o:Corynebacteriales,f:Mycobacteriaceae,g:Mycobacterium	Bacteria	Actinobacteriota	Actinobacteria	Corynebacteriales	Mycobacteriaceae	Mycobacterium		Genus	22	19	4	22	28	11	11	21	8	26	3	4	55	14	28	37	8	14
ASV_409	d:Bacteria,p:Chloroflexi,c:TK10	Bacteria	Chloroflexi	TK10					Class	5	16	26	16	0	2	13	14	34	21	2	13	3	12	67	31	37	6
ASV_410	d:Bacteria,p:WPS-2,c:uncultured_bacterium	Bacteria	WPS-2	uncultured bacterium					Class	11	8	22	23	23	9	30	3	13	24	7	34	0	22	3	0	48	10
ASV_411	d:Bacteria,p:Proteobacteria,c:Alphaproteobacteria,o:Acetobacterales,f:Acetobacteraceae	Bacteria	Proteobacteria	Alphaproteobacteria	Acetobacterales	Acetobacteraceae			Family	14	6	2	8	21	6	12	27	18	11	3	1	37	7	74	32	41	6
ASV_412	d:Bacteria,p:Chloroflexi,c:Ktedonobacteria,o:Ktedonobacterales,f:Ktedonobacteraceae,g:Thermosporothrix,s:uncultured_bacterium	Bacteria	Chloroflexi	Ktedonobacteria	Ktedonobacterales	Ktedonobacteraceae	Thermosporothrix	uncultured bacterium	Species	10	1	4	16	42	7	10	16	59	16	10	9	17	16	47	27	21	6
ASV_413	d:Bacteria,p:Actinobacteriota,c:Thermoleophilia,o:Gaiellales,f:uncultured,g:uncultured_bacterium	Bacteria	Actinobacteriota	Thermoleophilia	Gaiellales	uncultured	uncultured bacterium		Genus	12	16	11	19	3	0	88	0	5	44	12	34	0	0	0	0	3	117
ASV_414	d:Bacteria,p:Proteobacteria,c:Alphaproteobacteria,o:Rhizobiales,f:Xanthobacteraceae,g:uncultured	Bacteria	Proteobacteria	Alphaproteobacteria	Rhizobiales	Xanthobacteraceae	uncultured		Genus	16	10	4	25	34	17	3	12	3	13	7	3	78	9	26	42	15	4
ASV_415	d:Bacteria,p:Actinobacteriota,c:Thermoleophilia,o:Solirubrobacterales,f:Solirubrobacteraceae,g:Conexibacter	Bacteria	Actinobacteriota	Thermoleophilia	Solirubrobacterales	Solirubrobacteraceae	Conexibacter		Genus	10	21	0	40	80	33	5	12	7	28	62	4	13	6	2	12	9	13
ASV_416	d:Bacteria,p:Actinobacteriota,c:Actinobacteria,o:Corynebacteriales,f:Mycobacteriaceae,g:Mycobacterium	Bacteria	Actinobacteriota	Actinobacteria	Corynebacteriales	Mycobacteriaceae	Mycobacterium		Genus	10	42	24	24	30	17	41	49	39	30	22	5	62	31	16	50	56	31
ASV_417	d:Bacteria,p:Actinobacteriota,c:Acidimicrobiia,o:uncultured,f:uncultured_bacterium	Bacteria	Actinobacteriota	Acidimicrobiia	uncultured	uncultured bacterium			Family	28	0	0	42	22	7	5	8	1	18	9	2	113	1	47	14	1	13
ASV_418	d:Bacteria,p:Acidobacteriota,c:Acidobacteriae,o:Bryobacterales,f:Bryobacteraceae,g:Bryobacter,s:uncultured_bacterium	Bacteria	Acidobacteriota	Acidobacteriae	Bryobacterales	Bryobacteraceae	Bryobacter	uncultured bacterium	Species	0	30	23	4	2	4	6	31	55	24	1	59	0	19	18	14	34	0
ASV_419	d:Bacteria,p:Proteobacteria,c:Alphaproteobacteria,o:Rhizobiales,f:Xanthobacteraceae,g:uncultured	Bacteria	Proteobacteria	Alphaproteobacteria	Rhizobiales	Xanthobacteraceae	uncultured		Genus	14	28	22	19	50	82	16	9	20	22	34	23	7	20	8	8	10	6
ASV_420	d:Bacteria,p:Proteobacteria,c:Alphaproteobacteria,o:Rhizobiales,f:Xanthobacteraceae	Bacteria	Proteobacteria	Alphaproteobacteria	Rhizobiales	Xanthobacteraceae			Family	27	2	6	35	46	10	24	5	8	24	17	13	9	12	38	16	8	24
ASV_421	d:Bacteria,p:Actinobacteriota,c:Thermoleophilia,o:Gaiellales,f:uncultured	Bacteria	Actinobacteriota	Thermoleophilia	Gaiellales	uncultured			Family	7	32	31	41	58	57	7	0	9	14	34	16	0	11	0	0	0	10
ASV_422	d:Bacteria,p:Actinobacteriota,c:Acidimicrobiia,o:IMCC26256	Bacteria	Actinobacteriota	Acidimicrobiia	IMCC26256				Order	33	15	1	33	33	19	6	25	6	38	31	4	5	17	9	10	6	26
ASV_423	d:Bacteria,p:Actinobacteriota,c:Thermoleophilia,o:Gaiellales,f:uncultured,g:uncultured_bacterium	Bacteria	Actinobacteriota	Thermoleophilia	Gaiellales	uncultured	uncultured bacterium		Genus	1	22	100	0	0	0	29	0	22	3	8	99	0	0	0	0	0	18
ASV_424	d:Bacteria,p:Chloroflexi,c:Ktedonobacteria,o:Ktedonobacterales,f:Ktedonobacteraceae,g:1921-3,s:uncultured_bacterium	Bacteria	Chloroflexi	Ktedonobacteria	Ktedonobacterales	Ktedonobacteraceae	1921-3	uncultured bacterium	Species	17	11	26	8	8	2	44	20	26	16	43	3	2	21	1	1	35	21
ASV_425	d:Bacteria,p:Acidobacteriota,c:Acidobacteriae,o:Acidobacteriales,f:uncultured	Bacteria	Acidobacteriota	Acidobacteriae	Acidobacteriales	uncultured			Family	36	11	19	35	22	3	25	24	38	20	16	25	3	6	7	6	3	40
ASV_426	d:Bacteria,p:Proteobacteria,c:Alphaproteobacteria,o:Acetobacterales,f:Acetobacteraceae,g:Acidiphilium	Bacteria	Proteobacteria	Alphaproteobacteria	Acetobacterales	Acetobacteraceae	Acidiphilium		Genus	18	34	29	11	13	6	38	9	17	12	55	37	1	7	6	8	8	10
ASV_427	d:Bacteria,p:Proteobacteria,c:Alphaproteobacteria,o:Micropepsales,f:Micropepsaceae,g:uncultured	Bacteria	Proteobacteria	Alphaproteobacteria	Micropepsales	Micropepsaceae	uncultured		Genus	18	27	5	24	50	40	19	2	3	16	35	26	4	5	5	1	9	11
ASV_428	d:Bacteria,p:Proteobacteria,c:Alphaproteobacteria,o:Rhizobiales,f:Xanthobacteraceae,g:uncultured	Bacteria	Proteobacteria	Alphaproteobacteria	Rhizobiales	Xanthobacteraceae	uncultured		Genus	24	5	19	23	13	8	42	13	10	20	12	9	7	12	30	9	2	24
ASV_429	d:Bacteria,p:Actinobacteriota,c:Actinobacteria,o:Pseudonocardiales,f:Pseudonocardiaceae,g:Crossiella,s:uncultured_bacterium	Bacteria	Actinobacteriota	Actinobacteria	Pseudonocardiales	Pseudonocardiaceae	Crossiella	uncultured bacterium	Species	4	18	1	3	3	0	17	99	42	1	0	50	5	55	4	2	23	0
ASV_430	d:Bacteria,p:Actinobacteriota,c:Thermoleophilia,o:Solirubrobacterales,f:Solirubrobacteraceae	Bacteria	Actinobacteriota	Thermoleophilia	Solirubrobacterales	Solirubrobacteraceae			Family	6	19	3	18	26	9	8	19	9	22	5	2	86	13	32	31	20	8
ASV_431	d:Bacteria,p:Proteobacteria,c:Alphaproteobacteria,o:Rhizobiales,f:Beijerinckiaceae,g:Methylobacterium-Methylorubrum	Bacteria	Proteobacteria	Alphaproteobacteria	Rhizobiales	Beijerinckiaceae	Methylobacterium-Methylorubrum		Genus	6	34	37	10	10	24	10	7	15	13	36	33	4	19	4	8	13	5
ASV_432	d:Bacteria,p:Actinobacteriota,c:Thermoleophilia,o:Solirubrobacterales,f:Solirubrobacteraceae,g:Conexibacter,s:uncultured_bacterium	Bacteria	Actinobacteriota	Thermoleophilia	Solirubrobacterales	Solirubrobacteraceae	Conexibacter	uncultured bacterium	Species	0	32	49	3	1	4	7	0	16	1	35	122	0	8	0	0	5	15
ASV_433	d:Bacteria,p:Chloroflexi,c:TK10,o:uncultured_bacterium	Bacteria	Chloroflexi	TK10	uncultured bacterium				Order	27	22	2	13	46	12	10	29	4	25	16	6	21	12	15	29	11	25
ASV_434	d:Bacteria,p:Proteobacteria,c:Gammaproteobacteria,o:Xanthomonadales,f:Rhodanobacteraceae,g:Rhodanobacter	Bacteria	Proteobacteria	Gammaproteobacteria	Xanthomonadales	Rhodanobacteraceae	Rhodanobacter		Genus	0	20	42	22	30	24	6	1	9	8	55	47	0	8	0	1	9	11
ASV_435	d:Bacteria,p:Actinobacteriota,c:Actinobacteria,o:Corynebacteriales,f:Mycobacteriaceae,g:Mycobacterium	Bacteria	Actinobacteriota	Actinobacteria	Corynebacteriales	Mycobacteriaceae	Mycobacterium		Genus	8	12	3	16	18	19	16	24	11	23	14	2	86	9	29	44	25	11
ASV_436	d:Bacteria,p:Actinobacteriota,c:Actinobacteria,o:Frankiales,f:Geodermatophilaceae	Bacteria	Actinobacteriota	Actinobacteria	Frankiales	Geodermatophilaceae			Family	7	77	23	11	29	14	8	3	10	4	79	68	0	7	0	0	7	9
ASV_437	d:Bacteria,p:Actinobacteriota,c:Thermoleophilia,o:Solirubrobacterales,f:Solirubrobacteraceae,g:Conexibacter	Bacteria	Actinobacteriota	Thermoleophilia	Solirubrobacterales	Solirubrobacteraceae	Conexibacter		Genus	0	1	8	2	3	0	7	75	56	14	0	4	0	24	51	49	26	7
ASV_438	d:Bacteria,p:Actinobacteriota,c:Actinobacteria,o:Frankiales,f:Geodermatophilaceae	Bacteria	Actinobacteriota	Actinobacteria	Frankiales	Geodermatophilaceae			Family	1	36	27	11	16	11	2	0	4	1	35	136	4	2	0	0	5	10
ASV_439	d:Bacteria,p:Actinobacteriota,c:Actinobacteria,o:Frankiales	Bacteria	Actinobacteriota	Actinobacteria	Frankiales				Order	19	23	7	34	61	34	7	9	3	29	83	3	25	19	5	19	13	7
ASV_440	d:Bacteria,p:Actinobacteriota,c:Thermoleophilia,o:Solirubrobacterales,f:Solirubrobacteraceae,g:Conexibacter	Bacteria	Actinobacteriota	Thermoleophilia	Solirubrobacterales	Solirubrobacteraceae	Conexibacter		Genus	1	30	4	11	7	15	17	17	7	12	13	1	82	7	8	26	34	16
ASV_441	d:Bacteria,p:Acidobacteriota,c:Acidobacteriae,o:Bryobacterales,f:Bryobacteraceae,g:Bryobacter	Bacteria	Acidobacteriota	Acidobacteriae	Bryobacterales	Bryobacteraceae	Bryobacter		Genus	13	14	24	16	20	0	11	24	85	34	1	11	0	6	14	8	9	1
ASV_442	d:Bacteria,p:Actinobacteriota,c:Thermoleophilia,o:Solirubrobacterales,f:Solirubrobacteraceae,g:Conexibacter,s:uncultured_bacterium	Bacteria	Actinobacteriota	Thermoleophilia	Solirubrobacterales	Solirubrobacteraceae	Conexibacter	uncultured bacterium	Species	6	17	11	18	45	25	23	13	5	32	54	17	3	2	11	2	9	31
ASV_443	d:Bacteria,p:Proteobacteria,c:Alphaproteobacteria,o:Acetobacterales,f:Acetobacteraceae,g:uncultured	Bacteria	Proteobacteria	Alphaproteobacteria	Acetobacterales	Acetobacteraceae	uncultured		Genus	15	0	3	11	18	1	7	34	53	11	4	5	12	13	69	14	12	6
ASV_444	d:Bacteria,p:Actinobacteriota,c:Thermoleophilia,o:Solirubrobacterales,f:Solirubrobacteraceae,g:Conexibacter	Bacteria	Actinobacteriota	Thermoleophilia	Solirubrobacterales	Solirubrobacteraceae	Conexibacter		Genus	5	3	56	11	6	2	23	26	46	19	10	23	3	21	16	14	56	23
ASV_445	d:Bacteria,p:Chloroflexi,c:Ktedonobacteria,o:Ktedonobacterales,f:Ktedonobacteraceae,g:1921-3,s:uncultured_bacterium	Bacteria	Chloroflexi	Ktedonobacteria	Ktedonobacterales	Ktedonobacteraceae	1921-3	uncultured bacterium	Species	70	1	3	24	55	3	22	12	8	34	4	1	0	19	27	6	12	10
ASV_446	d:Bacteria,p:Proteobacteria,c:Alphaproteobacteria,o:Elsterales,f:uncultured,g:uncultured_Alphaproteobacteria_bacterium	Bacteria	Proteobacteria	Alphaproteobacteria	Elsterales	uncultured	uncultured Alphaproteobacteria bacterium		Genus	22	4	16	19	23	14	7	9	32	27	21	46	0	4	15	9	5	24
ASV_447	d:Bacteria,p:Proteobacteria,c:Alphaproteobacteria,o:Acetobacterales,f:Acetobacteraceae	Bacteria	Proteobacteria	Alphaproteobacteria	Acetobacterales	Acetobacteraceae			Family	5	18	27	5	1	3	30	14	30	6	25	40	0	12	22	12	20	17
ASV_448	d:Bacteria,p:Actinobacteriota,c:Actinobacteria,o:Pseudonocardiales,f:Pseudonocardiaceae	Bacteria	Actinobacteriota	Actinobacteria	Pseudonocardiales	Pseudonocardiaceae			Family	41	1	4	8	2	7	57	23	1	5	46	8	2	16	8	13	11	43
ASV_449	d:Bacteria,p:Proteobacteria,c:Alphaproteobacteria,o:Acetobacterales,f:Acetobacteraceae	Bacteria	Proteobacteria	Alphaproteobacteria	Acetobacterales	Acetobacteraceae			Family	0	21	49	5	2	7	20	0	10	4	8	78	0	4	0	0	7	62
ASV_450	d:Bacteria,p:Actinobacteriota,c:Actinobacteria,o:Frankiales,f:Acidothermaceae,g:Acidothermus	Bacteria	Actinobacteriota	Actinobacteria	Frankiales	Acidothermaceae	Acidothermus		Genus	55	2	1	47	62	4	7	2	0	23	37	1	4	6	2	2	0	35
ASV_451	d:Bacteria,p:Chloroflexi,c:Ktedonobacteria,o:Ktedonobacterales,f:Ktedonobacteraceae,g:1921-3,s:uncultured_bacterium	Bacteria	Chloroflexi	Ktedonobacteria	Ktedonobacterales	Ktedonobacteraceae	1921-3	uncultured bacterium	Species	1	4	12	0	3	7	7	41	67	24	3	2	0	49	9	19	35	9
ASV_452	d:Bacteria,p:Chloroflexi,c:Ktedonobacteria,o:Ktedonobacterales,f:Ktedonobacteraceae,g:HSB_OF53-F07,s:uncultured_bacterium	Bacteria	Chloroflexi	Ktedonobacteria	Ktedonobacterales	Ktedonobacteraceae	HSB OF53-F07	uncultured bacterium	Species	7	9	5	15	21	6	12	11	1	3	12	0	6	43	75	67	15	8
ASV_453	d:Bacteria,p:Proteobacteria,c:Gammaproteobacteria,o:Burkholderiales,f:Burkholderiaceae,g:Burkholderia-Caballeronia-Paraburkholderia	Bacteria	Proteobacteria	Gammaproteobacteria	Burkholderiales	Burkholderiaceae	Burkholderia-Caballeronia-Paraburkholderia		Genus	14	2	0	23	29	16	5	17	4	26	21	1	34	5	6	51	16	21
ASV_454	d:Bacteria,p:Actinobacteriota,c:Actinobacteria,o:Frankiales,f:Acidothermaceae	Bacteria	Actinobacteriota	Actinobacteria	Frankiales	Acidothermaceae			Family	0	7	45	3	2	3	21	9	41	13	34	36	1	21	2	3	28	13
ASV_455	d:Bacteria,p:Actinobacteriota,c:Thermoleophilia,o:Solirubrobacterales,f:Solirubrobacteraceae,g:Conexibacter	Bacteria	Actinobacteriota	Thermoleophilia	Solirubrobacterales	Solirubrobacteraceae	Conexibacter		Genus	0	2	60	13	1	2	52	18	65	25	5	10	4	22	15	16	34	6
ASV_456	d:Bacteria,p:Verrucomicrobiota,c:Verrucomicrobiae,o:Chthoniobacterales,f:Chthoniobacteraceae,g:Candidatus_Udaeobacter	Bacteria	Verrucomicrobiota	Verrucomicrobiae	Chthoniobacterales	Chthoniobacteraceae	Candidatus Udaeobacter		Genus	0	22	91	8	0	0	49	2	27	19	10	84	0	2	0	0	14	9
ASV_457	d:Archaea,p:Crenarchaeota,c:Nitrososphaeria,o:Nitrososphaerales,f:Nitrososphaeraceae	Archaea	Crenarchaeota	Nitrososphaeria	Nitrososphaerales	Nitrososphaeraceae			Family	3	4	11	3	19	7	14	25	58	18	5	12	1	6	18	10	41	6
ASV_458	d:Bacteria,p:Acidobacteriota,c:Acidobacteriae,o:Solibacterales,f:Solibacteraceae,g:Candidatus_Solibacter	Bacteria	Acidobacteriota	Acidobacteriae	Solibacterales	Solibacteraceae	Candidatus Solibacter		Genus	5	1	11	16	7	2	11	28	42	8	3	5	4	24	37	38	37	9
ASV_459	d:Bacteria,p:Proteobacteria,c:Alphaproteobacteria,o:Acetobacterales,f:Acetobacteraceae	Bacteria	Proteobacteria	Alphaproteobacteria	Acetobacterales	Acetobacteraceae			Family	14	3	17	2	2	4	18	39	45	20	8	24	0	28	21	32	18	14
ASV_460	d:Bacteria,p:Chloroflexi,c:Ktedonobacteria,o:Ktedonobacterales,f:Ktedonobacteraceae,g:FCPS473,s:uncultured_Thermosporothrix_sp.	Bacteria	Chloroflexi	Ktedonobacteria	Ktedonobacterales	Ktedonobacteraceae	FCPS473	uncultured Thermosporothrix sp.	Species	5	19	4	5	6	0	2	4	4	8	0	1	115	4	1	63	29	28
ASV_461	d:Bacteria,p:Actinobacteriota,c:Actinobacteria,o:Frankiales,f:Acidothermaceae,g:Acidothermus,s:uncultured_bacterium	Bacteria	Actinobacteriota	Actinobacteria	Frankiales	Acidothermaceae	Acidothermus	uncultured bacterium	Species	11	5	7	46	36	7	2	31	8	38	16	6	5	21	25	6	26	12
ASV_462	d:Bacteria,p:Acidobacteriota,c:Acidobacteriae,o:Subgroup_2,f:uncultured_bacterium	Bacteria	Acidobacteriota	Acidobacteriae	Subgroup 2	uncultured bacterium			Family	19	7	12	37	67	43	15	3	6	11	32	5	0	7	1	2	3	4
ASV_463	d:Bacteria,p:Acidobacteriota,c:Acidobacteriae,o:Bryobacterales,f:Bryobacteraceae,g:Bryobacter,s:uncultured_bacterium	Bacteria	Acidobacteriota	Acidobacteriae	Bryobacterales	Bryobacteraceae	Bryobacter	uncultured bacterium	Species	1	26	24	13	10	16	30	22	49	17	10	0	0	20	18	12	28	11
ASV_464	d:Bacteria,p:Actinobacteriota,c:Actinobacteria,o:Corynebacteriales,f:Mycobacteriaceae,g:Mycobacterium	Bacteria	Actinobacteriota	Actinobacteria	Corynebacteriales	Mycobacteriaceae	Mycobacterium		Genus	12	24	6	15	32	18	10	18	19	38	13	1	13	21	19	24	15	8
ASV_465	d:Bacteria,p:Actinobacteriota,c:Actinobacteria,o:Pseudonocardiales,f:Pseudonocardiaceae,g:Pseudonocardia	Bacteria	Actinobacteriota	Actinobacteria	Pseudonocardiales	Pseudonocardiaceae	Pseudonocardia		Genus	3	46	28	5	10	15	74	8	21	5	17	29	1	30	7	4	16	11
ASV_466	d:Bacteria,p:Actinobacteriota,c:Acidimicrobiia,o:uncultured,f:uncultured_bacterium	Bacteria	Actinobacteriota	Acidimicrobiia	uncultured	uncultured bacterium			Family	3	5	2	19	13	13	3	34	29	8	2	3	46	25	12	32	26	9
ASV_467	d:Bacteria,p:Actinobacteriota,c:Acidimicrobiia,o:IMCC26256	Bacteria	Actinobacteriota	Acidimicrobiia	IMCC26256				Order	13	9	13	12	14	5	18	32	36	30	5	12	0	32	24	20	23	11
ASV_468	d:Bacteria,p:Chloroflexi,c:AD3	Bacteria	Chloroflexi	AD3					Class	0	11	73	0	0	0	33	0	37	2	0	84	0	0	0	0	1	26
ASV_469	d:Bacteria,p:Acidobacteriota,c:Acidobacteriae,o:Solibacterales,f:Solibacteraceae,g:Candidatus_Solibacter	Bacteria	Acidobacteriota	Acidobacteriae	Solibacterales	Solibacteraceae	Candidatus Solibacter		Genus	12	2	7	17	12	4	4	20	44	36	7	16	3	12	58	21	54	4
ASV_470	d:Bacteria,p:Acidobacteriota,c:Acidobacteriae,o:Bryobacterales,f:Bryobacteraceae,g:Bryobacter,s:uncultured_bacterium	Bacteria	Acidobacteriota	Acidobacteriae	Bryobacterales	Bryobacteraceae	Bryobacter	uncultured bacterium	Species	7	10	51	16	7	2	28	9	10	22	3	25	0	8	10	0	30	21
ASV_471	d:Bacteria,p:Actinobacteriota,c:Actinobacteria,o:Corynebacteriales,f:Mycobacteriaceae,g:Mycobacterium	Bacteria	Actinobacteriota	Actinobacteria	Corynebacteriales	Mycobacteriaceae	Mycobacterium		Genus	17	10	3	9	27	7	7	19	17	21	7	4	50	13	24	47	11	12
ASV_472	d:Bacteria,p:Verrucomicrobiota,c:Verrucomicrobiae,o:Chthoniobacterales,f:Xiphinematobacteraceae,g:Candidatus_Xiphinematobacter	Bacteria	Verrucomicrobiota	Verrucomicrobiae	Chthoniobacterales	Xiphinematobacteraceae	Candidatus Xiphinematobacter		Genus	27	3	5	1	5	1	11	14	8	5	0	0	3	13	37	119	12	9
ASV_473	d:Bacteria,p:Proteobacteria,c:Alphaproteobacteria,o:Acetobacterales,f:Acetobacteraceae,g:Acidiphilium,s:uncultured_bacterium	Bacteria	Proteobacteria	Alphaproteobacteria	Acetobacterales	Acetobacteraceae	Acidiphilium	uncultured bacterium	Species	4	67	105	13	30	36	40	45	65	29	24	150	6	27	10	22	36	30
ASV_474	d:Bacteria,p:Actinobacteriota,c:Actinobacteria,o:Corynebacteriales,f:Mycobacteriaceae,g:Mycobacterium	Bacteria	Actinobacteriota	Actinobacteria	Corynebacteriales	Mycobacteriaceae	Mycobacterium		Genus	21	3	1	32	15	5	14	20	6	43	45	6	14	3	7	2	7	55
ASV_475	d:Archaea,p:Crenarchaeota,c:Nitrososphaeria,o:Nitrososphaerales,f:Nitrososphaeraceae	Archaea	Crenarchaeota	Nitrososphaeria	Nitrososphaerales	Nitrososphaeraceae			Family	15	13	7	13	23	11	3	14	15	23	12	2	9	9	1	44	17	30
ASV_476	d:Bacteria,p:Proteobacteria,c:Alphaproteobacteria,o:Rhizobiales,f:Xanthobacteraceae,g:Bradyrhizobium	Bacteria	Proteobacteria	Alphaproteobacteria	Rhizobiales	Xanthobacteraceae	Bradyrhizobium		Genus	10	8	1	27	12	12	28	15	1	11	36	0	11	21	29	15	16	24
ASV_477	d:Bacteria,p:Proteobacteria,c:Alphaproteobacteria,o:Rhizobiales,f:Rhizobiales_Incertae_Sedis,g:Bauldia	Bacteria	Proteobacteria	Alphaproteobacteria	Rhizobiales	Rhizobiales Incertae Sedis	Bauldia		Genus	22	6	21	31	14	6	18	9	26	38	14	24	2	9	41	3	7	13
ASV_478	d:Bacteria,p:Actinobacteriota,c:Acidimicrobiia,o:IMCC26256	Bacteria	Actinobacteriota	Acidimicrobiia	IMCC26256				Order	15	0	32	14	3	0	9	13	57	35	0	36	0	13	54	8	9	34
ASV_479	d:Bacteria,p:Actinobacteriota,c:Thermoleophilia,o:Solirubrobacterales,f:Solirubrobacteraceae,g:Conexibacter,s:uncultured_bacterium	Bacteria	Actinobacteriota	Thermoleophilia	Solirubrobacterales	Solirubrobacteraceae	Conexibacter	uncultured bacterium	Species	17	9	11	33	24	5	35	29	11	17	2	11	7	34	13	36	33	18
ASV_480	d:Bacteria,p:Proteobacteria,c:Alphaproteobacteria,o:Acetobacterales,f:Acetobacteraceae	Bacteria	Proteobacteria	Alphaproteobacteria	Acetobacterales	Acetobacteraceae			Family	7	25	15	6	14	16	12	24	30	9	8	1	6	27	15	25	22	6
ASV_481	d:Bacteria,p:Actinobacteriota,c:Actinobacteria,o:Frankiales,f:Acidothermaceae,g:Acidothermus	Bacteria	Actinobacteriota	Actinobacteria	Frankiales	Acidothermaceae	Acidothermus		Genus	8	8	4	23	16	10	8	34	27	35	25	1	3	9	10	20	28	10
ASV_482	d:Bacteria,p:Acidobacteriota,c:Acidobacteriae,o:Acidobacteriales,f:Acidobacteriaceae_(Subgroup_1),g:Acidipila-Silvibacterium	Bacteria	Acidobacteriota	Acidobacteriae	Acidobacteriales	Acidobacteriaceae (Subgroup 1)	Acidipila-Silvibacterium		Genus	4	0	0	34	41	5	25	28	10	31	35	5	15	5	5	5	5	25
ASV_483	d:Bacteria,p:Acidobacteriota,c:Acidobacteriae,o:Bryobacterales,f:Bryobacteraceae,g:Bryobacter	Bacteria	Acidobacteriota	Acidobacteriae	Bryobacterales	Bryobacteraceae	Bryobacter		Genus	3	3	54	5	1	0	19	5	37	13	5	22	0	14	38	18	38	4
ASV_484	d:Bacteria,p:Chloroflexi,c:AD3	Bacteria	Chloroflexi	AD3					Class	25	7	24	8	3	3	21	23	8	14	13	11	0	17	26	27	26	29
ASV_485	d:Bacteria,p:Actinobacteriota,c:Thermoleophilia,o:Solirubrobacterales,f:Solirubrobacteraceae,g:Conexibacter,s:uncultured_bacterium	Bacteria	Actinobacteriota	Thermoleophilia	Solirubrobacterales	Solirubrobacteraceae	Conexibacter	uncultured bacterium	Species	12	1	17	14	30	12	10	18	15	13	5	20	96	8	53	31	33	23
ASV_486	d:Bacteria,p:Proteobacteria,c:Alphaproteobacteria,o:Elsterales,f:uncultured	Bacteria	Proteobacteria	Alphaproteobacteria	Elsterales	uncultured			Family	22	4	5	12	17	0	10	37	26	31	1	9	16	15	39	33	4	6
ASV_487	d:Bacteria,p:WPS-2	Bacteria	WPS-2						Phylum	9	1	0	33	38	6	26	14	7	68	6	5	6	5	10	1	11	15
ASV_488	d:Bacteria,p:Verrucomicrobiota,c:Verrucomicrobiae,o:Chthoniobacterales,f:Chthoniobacteraceae,g:Candidatus_Udaeobacter,s:uncultured_bacterium	Bacteria	Verrucomicrobiota	Verrucomicrobiae	Chthoniobacterales	Chthoniobacteraceae	Candidatus Udaeobacter	uncultured bacterium	Species	2	6	57	1	2	2	29	12	68	18	4	25	0	5	0	0	17	20
ASV_489	d:Bacteria,p:Actinobacteriota,c:Actinobacteria,o:Frankiales,f:Acidothermaceae,g:Acidothermus	Bacteria	Actinobacteriota	Actinobacteria	Frankiales	Acidothermaceae	Acidothermus		Genus	9	4	15	12	9	3	7	24	37	21	5	23	3	20	67	23	20	5
ASV_490	d:Bacteria,p:Chloroflexi,c:TK10	Bacteria	Chloroflexi	TK10					Class	19	19	9	6	8	10	12	23	16	18	6	9	11	15	24	43	13	19
ASV_491	d:Bacteria,p:Chloroflexi,c:TK10	Bacteria	Chloroflexi	TK10					Class	1	7	26	9	11	2	7	25	62	11	12	3	0	10	7	45	38	20
ASV_492	d:Bacteria,p:Acidobacteriota,c:Acidobacteriae,o:Bryobacterales,f:Bryobacteraceae,g:Bryobacter	Bacteria	Acidobacteriota	Acidobacteriae	Bryobacterales	Bryobacteraceae	Bryobacter		Genus	30	2	0	22	8	2	10	26	12	17	0	1	0	24	46	27	13	6
ASV_493	d:Bacteria,p:Actinobacteriota,c:Thermoleophilia,o:Gaiellales,f:uncultured,g:uncultured_bacterium	Bacteria	Actinobacteriota	Thermoleophilia	Gaiellales	uncultured	uncultured bacterium		Genus	9	24	51	10	23	8	15	0	24	28	15	64	0	1	1	0	7	16
ASV_494	d:Bacteria,p:Chloroflexi,c:Ktedonobacteria,o:Ktedonobacterales,f:Ktedonobacteraceae,g:1921-3	Bacteria	Chloroflexi	Ktedonobacteria	Ktedonobacterales	Ktedonobacteraceae	1921-3		Genus	7	16	30	1	10	3	35	12	31	15	39	11	0	18	1	2	21	16
ASV_495	d:Bacteria,p:Chloroflexi,c:Ktedonobacteria,o:Ktedonobacterales,f:Ktedonobacteraceae,g:1921-2,s:uncultured_bacterium	Bacteria	Chloroflexi	Ktedonobacteria	Ktedonobacterales	Ktedonobacteraceae	1921-2	uncultured bacterium	Species	2	19	8	15	21	15	16	21	17	23	29	2	2	33	2	15	26	6
ASV_496	d:Bacteria,p:Acidobacteriota,c:Acidobacteriae,o:Acidobacteriales,f:Acidobacteriaceae_(Subgroup_1),g:Granulicella	Bacteria	Acidobacteriota	Acidobacteriae	Acidobacteriales	Acidobacteriaceae (Subgroup 1)	Granulicella		Genus	1	7	108	7	10	5	0	16	16	16	6	14	5	18	8	16	46	0
ASV_497	d:Bacteria,p:Actinobacteriota,c:Thermoleophilia,o:Solirubrobacterales,f:Solirubrobacteraceae,g:Conexibacter	Bacteria	Actinobacteriota	Thermoleophilia	Solirubrobacterales	Solirubrobacteraceae	Conexibacter		Genus	7	5	13	8	11	9	30	22	33	13	0	8	16	23	33	34	21	21
ASV_498	d:Bacteria,p:Actinobacteriota,c:Thermoleophilia,o:Gaiellales,f:uncultured	Bacteria	Actinobacteriota	Thermoleophilia	Gaiellales	uncultured			Family	15	1	42	26	5	0	20	22	21	62	1	20	0	10	10	1	26	41
ASV_499	d:Bacteria,p:Acidobacteriota,c:Acidobacteriae,o:Bryobacterales,f:Bryobacteraceae,g:Bryobacter	Bacteria	Acidobacteriota	Acidobacteriae	Bryobacterales	Bryobacteraceae	Bryobacter		Genus	6	8	10	13	29	16	19	26	10	21	60	10	2	3	8	8	22	9
ASV_500	d:Bacteria,p:Proteobacteria,c:Alphaproteobacteria,o:Caulobacterales,f:Caulobacteraceae,g:Phenylobacterium	Bacteria	Proteobacteria	Alphaproteobacteria	Caulobacterales	Caulobacteraceae	Phenylobacterium		Genus	11	13	2	7	32	22	16	8	7	25	33	1	29	13	11	23	15	9
ASV_501	d:Bacteria,p:Actinobacteriota,c:Actinobacteria,o:Frankiales,f:Acidothermaceae,g:Acidothermus	Bacteria	Actinobacteriota	Actinobacteria	Frankiales	Acidothermaceae	Acidothermus		Genus	31	2	22	21	9	2	9	19	33	48	3	27	0	11	18	11	26	11
ASV_502	d:Bacteria,p:Myxococcota,c:Myxococcia,o:Myxococcales,f:Anaeromyxobacteraceae,g:Anaeromyxobacter,s:uncultured_bacterium	Bacteria	Myxococcota	Myxococcia	Myxococcales	Anaeromyxobacteraceae	Anaeromyxobacter	uncultured bacterium	Species	0	8	75	1	0	0	33	0	8	13	3	117	0	0	0	0	6	18
ASV_503	d:Bacteria,p:Acidobacteriota,c:Acidobacteriae,o:Bryobacterales,f:Bryobacteraceae,g:Bryobacter	Bacteria	Acidobacteriota	Acidobacteriae	Bryobacterales	Bryobacteraceae	Bryobacter		Genus	2	35	9	7	6	5	25	7	28	9	12	7	1	31	4	26	47	14
ASV_504	d:Bacteria,p:Actinobacteriota,c:Thermoleophilia,o:Solirubrobacterales,f:Solirubrobacteraceae,g:Conexibacter	Bacteria	Actinobacteriota	Thermoleophilia	Solirubrobacterales	Solirubrobacteraceae	Conexibacter		Genus	7	0	0	36	23	3	27	33	6	56	12	3	23	10	6	4	16	30
ASV_505	d:Bacteria,p:Verrucomicrobiota,c:Verrucomicrobiae,o:Chthoniobacterales,f:Chthoniobacteraceae,g:Candidatus_Udaeobacter	Bacteria	Verrucomicrobiota	Verrucomicrobiae	Chthoniobacterales	Chthoniobacteraceae	Candidatus Udaeobacter		Genus	10	40	32	13	23	24	34	7	35	32	9	36	0	13	2	1	22	16
ASV_506	d:Bacteria,p:Actinobacteriota,c:Acidimicrobiia,o:IMCC26256	Bacteria	Actinobacteriota	Acidimicrobiia	IMCC26256				Order	8	11	5	14	33	15	4	18	0	9	6	1	68	7	33	31	21	11
ASV_507	d:Bacteria,p:Actinobacteriota,c:Actinobacteria,o:Corynebacteriales,f:Mycobacteriaceae,g:Mycobacterium	Bacteria	Actinobacteriota	Actinobacteria	Corynebacteriales	Mycobacteriaceae	Mycobacterium		Genus	16	3	0	28	22	8	3	8	2	37	13	2	30	19	54	9	15	17
ASV_508	d:Bacteria,p:Actinobacteriota,c:Actinobacteria,o:Frankiales,f:Geodermatophilaceae	Bacteria	Actinobacteriota	Actinobacteria	Frankiales	Geodermatophilaceae			Family	17	53	15	10	17	15	17	3	5	10	74	20	4	8	6	9	5	15
ASV_509	d:Bacteria,p:Chloroflexi,c:Ktedonobacteria,o:Ktedonobacterales,f:Ktedonobacteraceae,g:1921-2,s:uncultured_bacterium	Bacteria	Chloroflexi	Ktedonobacteria	Ktedonobacterales	Ktedonobacteraceae	1921-2	uncultured bacterium	Species	0	19	8	26	27	7	12	28	32	29	20	0	3	15	1	3	37	15
ASV_510	d:Bacteria,p:Chloroflexi,c:TK10	Bacteria	Chloroflexi	TK10					Class	20	7	1	22	21	9	3	32	10	15	9	2	6	13	30	32	17	9
ASV_511	d:Bacteria,p:Verrucomicrobiota	Bacteria	Verrucomicrobiota						Phylum	20	5	17	9	11	2	17	12	6	20	4	17	0	11	18	38	21	10
ASV_512	d:Bacteria,p:Actinobacteriota,c:Actinobacteria,o:Pseudonocardiales,f:Pseudonocardiaceae,g:Pseudonocardia	Bacteria	Actinobacteriota	Actinobacteria	Pseudonocardiales	Pseudonocardiaceae	Pseudonocardia		Genus	1	16	71	4	10	7	14	0	15	5	20	117	0	0	0	0	1	14
ASV_513	d:Bacteria,p:Actinobacteriota,c:Thermoleophilia,o:Solirubrobacterales,f:Solirubrobacteraceae,g:Conexibacter,s:uncultured_bacterium	Bacteria	Actinobacteriota	Thermoleophilia	Solirubrobacterales	Solirubrobacteraceae	Conexibacter	uncultured bacterium	Species	13	4	0	38	20	8	11	32	12	41	8	3	7	20	13	5	22	11
ASV_514	d:Bacteria,p:Chloroflexi,c:Ktedonobacteria,o:Ktedonobacterales,f:Ktedonobacteraceae,g:1921-2,s:uncultured_bacterium	Bacteria	Chloroflexi	Ktedonobacteria	Ktedonobacterales	Ktedonobacteraceae	1921-2	uncultured bacterium	Species	104	0	0	24	29	1	3	1	4	25	0	0	0	14	25	6	5	6
ASV_515	d:Bacteria,p:Actinobacteriota,c:Actinobacteria,o:Frankiales,f:Acidothermaceae,g:Acidothermus,s:uncultured_bacterium	Bacteria	Actinobacteriota	Actinobacteria	Frankiales	Acidothermaceae	Acidothermus	uncultured bacterium	Species	2	7	20	9	10	2	8	35	61	9	1	11	1	32	11	19	64	6
ASV_516	d:Bacteria,p:Proteobacteria,c:Alphaproteobacteria,o:Elsterales,f:uncultured	Bacteria	Proteobacteria	Alphaproteobacteria	Elsterales	uncultured			Family	12	1	9	8	10	3	26	26	17	36	1	6	8	30	40	46	39	16
ASV_517	d:Bacteria,p:Chloroflexi,c:TK10	Bacteria	Chloroflexi	TK10					Class	6	17	34	7	5	3	15	6	33	23	9	42	0	1	7	22	14	17
ASV_518	d:Bacteria,p:Proteobacteria,c:Gammaproteobacteria,o:Gammaproteobacteria_Incertae_Sedis,f:Unknown_Family	Bacteria	Proteobacteria	Gammaproteobacteria	Gammaproteobacteria Incertae Sedis	Unknown Family			Family	28	4	7	26	8	2	29	10	1	36	13	18	18	4	47	25	11	32
ASV_519	d:Bacteria,p:Cyanobacteria,c:Cyanobacteriia,o:Chloroplast,f:uncultured_eukaryote	Bacteria	Cyanobacteria	Cyanobacteriia	Chloroplast	uncultured eukaryote			Family	13	0	33	8	5	2	26	5	3	15	45	38	0	6	3	10	5	15
ASV_520	d:Bacteria,p:Verrucomicrobiota,c:Verrucomicrobiae,o:Chthoniobacterales	Bacteria	Verrucomicrobiota	Verrucomicrobiae	Chthoniobacterales				Order	10	5	12	3	8	2	33	22	22	12	2	3	3	19	16	49	23	12
ASV_521	d:Bacteria,p:WPS-2,c:uncultured_bacterium	Bacteria	WPS-2	uncultured bacterium					Class	15	6	5	1	7	0	11	26	37	14	2	10	17	21	24	35	36	15
ASV_522	d:Bacteria,p:Cyanobacteria,c:Cyanobacteriia,o:Chloroplast	Bacteria	Cyanobacteria	Cyanobacteriia	Chloroplast				Order	0	0	0	107	44	53	0	1	0	2	7	0	5	0	19	11	0	1
ASV_523	d:Bacteria,p:Proteobacteria,c:Gammaproteobacteria,o:Gammaproteobacteria_Incertae_Sedis,f:Unknown_Family,g:Acidibacter	Bacteria	Proteobacteria	Gammaproteobacteria	Gammaproteobacteria Incertae Sedis	Unknown Family	Acidibacter		Genus	20	2	2	54	17	8	12	4	4	25	35	3	3	7	35	15	2	19
ASV_524	d:Bacteria,p:WPS-2,c:uncultured_bacterium	Bacteria	WPS-2	uncultured bacterium					Class	12	15	4	13	15	4	2	38	27	7	6	1	38	17	7	28	38	10
ASV_525	d:Bacteria,p:Chloroflexi,c:AD3	Bacteria	Chloroflexi	AD3					Class	2	16	70	1	0	1	25	2	45	10	3	93	0	1	0	5	4	31
ASV_526	d:Bacteria,p:Proteobacteria,c:Alphaproteobacteria,o:Micropepsales,f:Micropepsaceae,g:uncultured	Bacteria	Proteobacteria	Alphaproteobacteria	Micropepsales	Micropepsaceae	uncultured		Genus	2	43	18	12	57	31	9	0	0	9	24	32	0	3	0	0	0	12
ASV_527	d:Bacteria,p:Actinobacteriota,c:Actinobacteria,o:Frankiales,f:Acidothermaceae,g:Acidothermus	Bacteria	Actinobacteriota	Actinobacteria	Frankiales	Acidothermaceae	Acidothermus		Genus	15	3	3	22	23	4	3	18	11	46	12	8	14	18	34	13	7	13
ASV_528	d:Bacteria,p:Actinobacteriota,c:Thermoleophilia,o:Solirubrobacterales,f:Solirubrobacteraceae,g:Conexibacter,s:uncultured_bacterium	Bacteria	Actinobacteriota	Thermoleophilia	Solirubrobacterales	Solirubrobacteraceae	Conexibacter	uncultured bacterium	Species	0	7	38	10	0	1	19	5	11	13	8	103	3	7	1	4	22	24
ASV_529	d:Bacteria,p:Actinobacteriota,c:Thermoleophilia,o:Solirubrobacterales,f:Solirubrobacteraceae,g:Conexibacter	Bacteria	Actinobacteriota	Thermoleophilia	Solirubrobacterales	Solirubrobacteraceae	Conexibacter		Genus	0	5	33	0	1	0	10	28	80	12	0	12	1	25	9	37	25	9
ASV_530	d:Bacteria,p:Actinobacteriota,c:Thermoleophilia,o:Solirubrobacterales,f:Solirubrobacteraceae,g:Conexibacter,s:uncultured_bacterium	Bacteria	Actinobacteriota	Thermoleophilia	Solirubrobacterales	Solirubrobacteraceae	Conexibacter	uncultured bacterium	Species	19	18	3	17	21	14	22	18	13	14	3	6	136	4	57	47	30	11
ASV_531	d:Bacteria,p:Actinobacteriota,c:Actinobacteria,o:Frankiales,f:Frankiaceae,g:Jatrophihabitans	Bacteria	Actinobacteriota	Actinobacteria	Frankiales	Frankiaceae	Jatrophihabitans		Genus	34	21	23	16	31	3	12	10	26	9	13	6	0	3	7	8	11	15
ASV_532	d:Bacteria,p:Proteobacteria,c:Alphaproteobacteria,o:Rhizobiales,f:Hyphomicrobiaceae	Bacteria	Proteobacteria	Alphaproteobacteria	Rhizobiales	Hyphomicrobiaceae			Family	18	1	13	18	2	1	42	0	3	53	9	19	0	3	12	0	0	69
ASV_533	d:Bacteria,p:Actinobacteriota,c:Actinobacteria,o:Frankiales,f:Acidothermaceae,g:Acidothermus,s:uncultured_bacterium	Bacteria	Actinobacteriota	Actinobacteria	Frankiales	Acidothermaceae	Acidothermus	uncultured bacterium	Species	8	26	0	12	17	9	6	7	7	3	13	1	70	2	10	14	26	22
ASV_534	d:Bacteria,p:Actinobacteriota,c:Actinobacteria,o:Frankiales,f:Geodermatophilaceae,g:Geodermatophilus	Bacteria	Actinobacteriota	Actinobacteria	Frankiales	Geodermatophilaceae	Geodermatophilus		Genus	12	60	9	19	28	9	3	3	5	8	6	0	66	3	5	10	8	16
ASV_535	d:Bacteria,p:Acidobacteriota,c:Acidobacteriae,o:Acidobacteriales,f:Acidobacteriaceae_(Subgroup_1),g:Acidipila-Silvibacterium	Bacteria	Acidobacteriota	Acidobacteriae	Acidobacteriales	Acidobacteriaceae (Subgroup 1)	Acidipila-Silvibacterium		Genus	13	3	2	32	30	8	8	9	2	32	55	1	10	1	3	4	0	16
ASV_536	d:Bacteria,p:Actinobacteriota,c:Thermoleophilia,o:Solirubrobacterales,f:Solirubrobacteraceae,g:Conexibacter	Bacteria	Actinobacteriota	Thermoleophilia	Solirubrobacterales	Solirubrobacteraceae	Conexibacter		Genus	8	23	12	15	34	15	13	16	4	28	41	23	1	6	2	1	5	9
ASV_537	d:Bacteria,p:Proteobacteria,c:Alphaproteobacteria,o:Acetobacterales,f:Acetobacteraceae	Bacteria	Proteobacteria	Alphaproteobacteria	Acetobacterales	Acetobacteraceae			Family	3	18	19	10	7	2	9	27	33	7	2	3	2	45	13	10	33	5
ASV_538	d:Bacteria,p:Actinobacteriota,c:Thermoleophilia,o:Solirubrobacterales,f:67-14,g:uncultured_bacterium	Bacteria	Actinobacteriota	Thermoleophilia	Solirubrobacterales	67-14	uncultured bacterium		Genus	0	36	92	0	0	1	51	0	0	0	56	10	0	0	0	0	0	27
ASV_539	d:Bacteria,p:Actinobacteriota,c:Actinobacteria,o:Frankiales,f:Acidothermaceae,g:Acidothermus	Bacteria	Actinobacteriota	Actinobacteria	Frankiales	Acidothermaceae	Acidothermus		Genus	18	9	6	18	31	4	14	4	3	24	11	4	9	0	68	15	7	22
ASV_540	d:Bacteria,p:Acidobacteriota,c:Acidobacteriae,o:Bryobacterales,f:Bryobacteraceae,g:Bryobacter	Bacteria	Acidobacteriota	Acidobacteriae	Bryobacterales	Bryobacteraceae	Bryobacter		Genus	51	10	3	13	11	6	4	28	13	11	4	6	12	4	30	38	20	5
ASV_541	d:Bacteria,p:Actinobacteriota,c:Actinobacteria,o:Pseudonocardiales,f:Pseudonocardiaceae,g:Actinomycetospora	Bacteria	Actinobacteriota	Actinobacteria	Pseudonocardiales	Pseudonocardiaceae	Actinomycetospora		Genus	3	41	8	26	16	23	14	12	24	6	4	6	6	30	6	4	33	5
ASV_542	d:Bacteria,p:Acidobacteriota,c:Acidobacteriae,o:Acidobacteriales,f:Acidobacteriaceae_(Subgroup_1),g:Acidipila-Silvibacterium	Bacteria	Acidobacteriota	Acidobacteriae	Acidobacteriales	Acidobacteriaceae (Subgroup 1)	Acidipila-Silvibacterium		Genus	16	2	0	53	16	2	12	14	8	36	57	0	0	8	16	1	3	14
ASV_543	d:Bacteria,p:Actinobacteriota,c:Thermoleophilia,o:Solirubrobacterales,f:Solirubrobacteraceae,g:Conexibacter	Bacteria	Actinobacteriota	Thermoleophilia	Solirubrobacterales	Solirubrobacteraceae	Conexibacter		Genus	13	32	30	19	7	4	22	8	24	14	19	21	5	12	2	3	20	24
ASV_544	d:Bacteria,p:Planctomycetota,c:Planctomycetes,o:Gemmatales,f:Gemmataceae,g:uncultured	Bacteria	Planctomycetota	Planctomycetes	Gemmatales	Gemmataceae	uncultured		Genus	1	13	70	2	5	0	15	1	17	14	8	60	0	6	0	0	14	6
ASV_545	d:Bacteria,p:Proteobacteria,c:Alphaproteobacteria,o:Tistrellales,f:Geminicoccaceae	Bacteria	Proteobacteria	Alphaproteobacteria	Tistrellales	Geminicoccaceae			Family	8	44	38	4	7	4	19	1	5	5	29	96	0	3	0	0	4	5
ASV_546	d:Bacteria,p:Acidobacteriota,c:Acidobacteriae,o:Solibacterales,f:Solibacteraceae,g:Candidatus_Solibacter	Bacteria	Acidobacteriota	Acidobacteriae	Solibacterales	Solibacteraceae	Candidatus Solibacter		Genus	2	24	32	4	6	6	25	17	16	26	6	56	8	9	5	9	12	19
ASV_547	d:Bacteria,p:Actinobacteriota,c:Actinobacteria,o:Frankiales	Bacteria	Actinobacteriota	Actinobacteria	Frankiales				Order	11	17	23	1	8	0	36	15	15	66	6	38	0	12	1	1	14	12
ASV_548	d:Bacteria,p:Acidobacteriota,c:Acidobacteriae,o:Bryobacterales,f:Bryobacteraceae,g:Bryobacter,s:uncultured_bacterium	Bacteria	Acidobacteriota	Acidobacteriae	Bryobacterales	Bryobacteraceae	Bryobacter	uncultured bacterium	Species	3	40	11	5	18	7	24	24	13	16	33	3	8	14	18	11	21	14
ASV_549	d:Bacteria,p:Proteobacteria,c:Alphaproteobacteria,o:Elsterales,f:uncultured,g:uncultured_bacterium	Bacteria	Proteobacteria	Alphaproteobacteria	Elsterales	uncultured	uncultured bacterium		Genus	8	4	0	24	21	35	0	6	2	18	14	0	63	5	8	15	22	4
ASV_550	d:Bacteria,p:Proteobacteria,c:Alphaproteobacteria,o:Acetobacterales,f:Acetobacteraceae,g:Acidiphilium	Bacteria	Proteobacteria	Alphaproteobacteria	Acetobacterales	Acetobacteraceae	Acidiphilium		Genus	6	25	15	7	18	9	21	20	15	11	38	35	5	10	7	9	8	9
ASV_551	d:Bacteria,p:Acidobacteriota,c:Acidobacteriae,o:Bryobacterales,f:Bryobacteraceae,g:Bryobacter,s:uncultured_bacterium	Bacteria	Acidobacteriota	Acidobacteriae	Bryobacterales	Bryobacteraceae	Bryobacter	uncultured bacterium	Species	1	12	9	7	2	2	7	37	36	17	0	0	9	27	12	42	35	8
ASV_552	d:Bacteria,p:Acidobacteriota,c:Acidobacteriae,o:Solibacterales,f:Solibacteraceae,g:Candidatus_Solibacter	Bacteria	Acidobacteriota	Acidobacteriae	Solibacterales	Solibacteraceae	Candidatus Solibacter		Genus	5	1	3	0	1	0	12	24	36	11	12	0	0	18	55	64	17	0
ASV_553	d:Bacteria,p:Verrucomicrobiota,c:Verrucomicrobiae,o:Chthoniobacterales,f:Chthoniobacteraceae,g:Candidatus_Udaeobacter	Bacteria	Verrucomicrobiota	Verrucomicrobiae	Chthoniobacterales	Chthoniobacteraceae	Candidatus Udaeobacter		Genus	25	0	5	12	1	0	54	4	14	36	2	2	0	20	7	0	25	28
ASV_554	d:Bacteria,p:Actinobacteriota,c:Thermoleophilia,o:Solirubrobacterales,f:Solirubrobacteraceae,g:Conexibacter	Bacteria	Actinobacteriota	Thermoleophilia	Solirubrobacterales	Solirubrobacteraceae	Conexibacter		Genus	0	1	16	1	7	3	24	19	55	21	1	33	4	16	3	7	34	21
ASV_555	d:Bacteria,p:Actinobacteriota,c:Actinobacteria,o:Pseudonocardiales,f:Pseudonocardiaceae,g:Crossiella,s:uncultured_bacterium	Bacteria	Actinobacteriota	Actinobacteria	Pseudonocardiales	Pseudonocardiaceae	Crossiella	uncultured bacterium	Species	0	22	6	4	32	1	19	54	108	4	28	14	30	7	9	1	43	7
ASV_556	d:Bacteria,p:Actinobacteriota,c:Actinobacteria,o:Frankiales,f:Acidothermaceae,g:Acidothermus	Bacteria	Actinobacteriota	Actinobacteria	Frankiales	Acidothermaceae	Acidothermus		Genus	12	0	6	11	9	2	8	2	8	6	0	11	48	6	107	33	14	3
ASV_557	d:Bacteria,p:Proteobacteria,c:Alphaproteobacteria,o:Acetobacterales,f:Acetobacteraceae	Bacteria	Proteobacteria	Alphaproteobacteria	Acetobacterales	Acetobacteraceae			Family	11	14	3	8	8	3	6	27	19	4	1	2	15	29	35	40	23	2
ASV_558	d:Bacteria,p:Actinobacteriota,c:Thermoleophilia,o:Solirubrobacterales,f:Solirubrobacteraceae,g:Conexibacter,s:uncultured_bacterium	Bacteria	Actinobacteriota	Thermoleophilia	Solirubrobacterales	Solirubrobacteraceae	Conexibacter	uncultured bacterium	Species	25	4	2	22	11	3	3	16	6	97	9	6	5	2	27	6	8	16
ASV_559	d:Bacteria,p:Actinobacteriota,c:Thermoleophilia,o:Solirubrobacterales,f:Solirubrobacteraceae,g:uncultured	Bacteria	Actinobacteriota	Thermoleophilia	Solirubrobacterales	Solirubrobacteraceae	uncultured		Genus	0	11	23	10	2	1	35	5	27	60	4	20	0	9	0	0	27	21
ASV_560	d:Bacteria,p:Actinobacteriota,c:Actinobacteria,o:Frankiales,f:Acidothermaceae,g:Acidothermus	Bacteria	Actinobacteriota	Actinobacteria	Frankiales	Acidothermaceae	Acidothermus		Genus	2	7	46	4	2	1	16	3	39	15	1	89	0	9	10	15	14	8
ASV_561	d:Bacteria,p:Actinobacteriota,c:Acidimicrobiia,o:IMCC26256	Bacteria	Actinobacteriota	Acidimicrobiia	IMCC26256				Order	5	12	6	20	24	4	6	9	10	5	4	3	51	21	46	39	31	3
ASV_562	d:Bacteria,p:Actinobacteriota,c:Actinobacteria,o:Corynebacteriales,f:Mycobacteriaceae,g:Mycobacterium	Bacteria	Actinobacteriota	Actinobacteria	Corynebacteriales	Mycobacteriaceae	Mycobacterium		Genus	0	6	27	2	1	4	47	0	12	6	53	81	0	0	0	0	1	24
ASV_563	d:Bacteria,p:Actinobacteriota,c:Acidimicrobiia,o:uncultured,f:uncultured_bacterium	Bacteria	Actinobacteriota	Acidimicrobiia	uncultured	uncultured bacterium			Family	18	0	1	9	7	2	4	19	9	10	0	0	30	4	100	39	7	2
ASV_564	d:Bacteria,p:Proteobacteria,c:Gammaproteobacteria	Bacteria	Proteobacteria	Gammaproteobacteria					Class	2	0	68	2	1	0	20	6	50	12	0	10	0	8	6	16	27	14
ASV_565	d:Bacteria,p:Chloroflexi,c:Ktedonobacteria,o:B12-WMSP1	Bacteria	Chloroflexi	Ktedonobacteria	B12-WMSP1				Order	0	0	133	0	0	0	8	0	13	2	0	90	0	0	0	0	0	6
ASV_566	d:Bacteria,p:Actinobacteriota,c:Thermoleophilia,o:Solirubrobacterales,f:Solirubrobacteraceae,g:Conexibacter	Bacteria	Actinobacteriota	Thermoleophilia	Solirubrobacterales	Solirubrobacteraceae	Conexibacter		Genus	7	0	16	10	29	2	35	11	5	35	2	46	1	9	2	1	6	37
ASV_567	d:Bacteria,p:Actinobacteriota,c:Actinobacteria,o:Frankiales,f:Frankiaceae	Bacteria	Actinobacteriota	Actinobacteria	Frankiales	Frankiaceae			Family	17	11	17	24	28	31	11	14	11	20	16	31	10	10	5	9	0	13
ASV_568	d:Bacteria,p:Acidobacteriota,c:Acidobacteriae,o:Bryobacterales,f:Bryobacteraceae,g:Bryobacter	Bacteria	Acidobacteriota	Acidobacteriae	Bryobacterales	Bryobacteraceae	Bryobacter		Genus	3	10	77	6	0	0	19	4	10	12	5	43	0	14	14	0	21	7
ASV_569	d:Bacteria,p:Actinobacteriota,c:Thermoleophilia,o:Solirubrobacterales,f:Solirubrobacteraceae,g:Conexibacter,s:uncultured_bacterium	Bacteria	Actinobacteriota	Thermoleophilia	Solirubrobacterales	Solirubrobacteraceae	Conexibacter	uncultured bacterium	Species	2	0	33	3	3	2	6	25	56	6	8	35	22	8	19	12	39	19
ASV_570	d:Bacteria,p:Actinobacteriota,c:Thermoleophilia,o:Solirubrobacterales,f:Solirubrobacteraceae,g:Conexibacter	Bacteria	Actinobacteriota	Thermoleophilia	Solirubrobacterales	Solirubrobacteraceae	Conexibacter		Genus	16	5	3	6	3	2	19	22	23	8	0	7	1	15	34	41	17	17
ASV_571	d:Bacteria,p:Actinobacteriota,c:Thermoleophilia,o:Gaiellales,f:uncultured,g:uncultured_bacterium	Bacteria	Actinobacteriota	Thermoleophilia	Gaiellales	uncultured	uncultured bacterium		Genus	4	25	41	2	8	4	17	0	23	5	45	89	0	2	0	0	0	32
ASV_572	d:Bacteria,p:Proteobacteria,c:Alphaproteobacteria,o:Acetobacterales,f:Acetobacteraceae,g:Acidiphilium	Bacteria	Proteobacteria	Alphaproteobacteria	Acetobacterales	Acetobacteraceae	Acidiphilium		Genus	16	8	46	4	2	0	31	9	32	15	5	42	3	15	6	1	3	14
ASV_573	d:Bacteria,p:Proteobacteria,c:Alphaproteobacteria,o:Acetobacterales,f:Acetobacteraceae,g:Acidiphilium	Bacteria	Proteobacteria	Alphaproteobacteria	Acetobacterales	Acetobacteraceae	Acidiphilium		Genus	9	42	9	3	9	10	6	28	20	33	2	4	2	11	7	47	20	4
ASV_574	d:Bacteria,p:Verrucomicrobiota,c:Verrucomicrobiae,o:Chthoniobacterales	Bacteria	Verrucomicrobiota	Verrucomicrobiae	Chthoniobacterales				Order	11	27	21	5	11	8	51	14	21	18	7	13	1	10	4	1	10	8
ASV_575	d:Bacteria,p:Proteobacteria,c:Alphaproteobacteria,o:Acetobacterales,f:Acetobacteraceae,g:Acidiphilium,s:uncultured_bacterium	Bacteria	Proteobacteria	Alphaproteobacteria	Acetobacterales	Acetobacteraceae	Acidiphilium	uncultured bacterium	Species	0	10	53	2	4	3	4	7	41	12	2	95	3	7	1	0	5	0
ASV_576	d:Bacteria,p:WPS-2,c:uncultured_bacterium	Bacteria	WPS-2	uncultured bacterium					Class	0	0	22	0	1	0	18	10	132	3	0	0	0	2	0	0	24	18
ASV_577	d:Bacteria,p:Actinobacteriota,c:Actinobacteria,o:Pseudonocardiales,f:Pseudonocardiaceae,g:Pseudonocardia,s:uncultured_bacterium	Bacteria	Actinobacteriota	Actinobacteria	Pseudonocardiales	Pseudonocardiaceae	Pseudonocardia	uncultured bacterium	Species	2	29	14	7	11	19	28	9	15	7	7	14	4	23	10	9	25	11
ASV_578	d:Bacteria,p:Chloroflexi,c:TK10	Bacteria	Chloroflexi	TK10					Class	5	8	5	12	16	9	20	12	20	11	7	12	0	21	10	15	35	15
ASV_579	d:Bacteria,p:Actinobacteriota,c:Actinobacteria,o:Frankiales,f:Acidothermaceae,g:Acidothermus	Bacteria	Actinobacteriota	Actinobacteria	Frankiales	Acidothermaceae	Acidothermus		Genus	23	5	17	19	15	8	34	37	25	28	7	0	0	8	4	12	7	0
ASV_580	d:Bacteria,p:Chloroflexi,c:AD3	Bacteria	Chloroflexi	AD3					Class	0	16	78	1	0	0	17	0	7	8	8	54	0	0	0	0	4	37
ASV_581	d:Bacteria,p:Acidobacteriota,c:Acidobacteriae,o:Bryobacterales,f:Bryobacteraceae,g:Bryobacter	Bacteria	Acidobacteriota	Acidobacteriae	Bryobacterales	Bryobacteraceae	Bryobacter		Genus	42	1	8	17	29	10	9	16	17	28	3	0	10	26	93	45	30	19
ASV_582	d:Bacteria,p:Acidobacteriota,c:Acidobacteriae,o:Bryobacterales,f:Bryobacteraceae,g:Bryobacter,s:uncultured_bacterium	Bacteria	Acidobacteriota	Acidobacteriae	Bryobacterales	Bryobacteraceae	Bryobacter	uncultured bacterium	Species	3	36	18	4	4	15	17	3	13	11	25	41	0	9	4	0	8	22
ASV_583	d:Bacteria,p:Proteobacteria,c:Alphaproteobacteria,o:Acetobacterales,f:Acetobacteraceae	Bacteria	Proteobacteria	Alphaproteobacteria	Acetobacterales	Acetobacteraceae			Family	6	35	28	9	6	7	40	5	15	5	22	8	0	16	10	8	10	5
ASV_584	d:Bacteria,p:Chloroflexi,c:Ktedonobacteria,o:Ktedonobacterales,f:Ktedonobacteraceae	Bacteria	Chloroflexi	Ktedonobacteria	Ktedonobacterales	Ktedonobacteraceae			Family	19	26	14	2	1	2	70	3	4	2	35	51	0	1	3	3	0	1
ASV_585	d:Bacteria,p:Actinobacteriota,c:Thermoleophilia,o:Gaiellales,f:uncultured,g:uncultured_bacterium	Bacteria	Actinobacteriota	Thermoleophilia	Gaiellales	uncultured	uncultured bacterium		Genus	8	3	34	23	26	7	16	1	27	27	1	43	0	14	2	0	1	14
ASV_586	d:Bacteria,p:Actinobacteriota,c:Thermoleophilia,o:Solirubrobacterales,f:Solirubrobacteraceae,g:Conexibacter,s:uncultured_bacterium	Bacteria	Actinobacteriota	Thermoleophilia	Solirubrobacterales	Solirubrobacteraceae	Conexibacter	uncultured bacterium	Species	8	1	1	3	22	4	0	22	1	11	1	0	69	7	53	19	16	10
ASV_587	d:Bacteria,p:Proteobacteria,c:Alphaproteobacteria,o:Acetobacterales,f:Acetobacteraceae,g:Acidiphilium	Bacteria	Proteobacteria	Alphaproteobacteria	Acetobacterales	Acetobacteraceae	Acidiphilium		Genus	13	62	45	10	14	7	22	16	26	20	13	55	0	15	8	11	16	8
ASV_588	d:Bacteria,p:Proteobacteria,c:Alphaproteobacteria,o:Acetobacterales,f:Acetobacteraceae	Bacteria	Proteobacteria	Alphaproteobacteria	Acetobacterales	Acetobacteraceae			Family	8	6	7	9	0	5	7	3	12	3	2	2	3	22	94	33	23	4
ASV_589	d:Bacteria,p:Proteobacteria,c:Alphaproteobacteria,o:Acetobacterales,f:Acetobacteraceae,g:Acidiphilium,s:uncultured_bacterium	Bacteria	Proteobacteria	Alphaproteobacteria	Acetobacterales	Acetobacteraceae	Acidiphilium	uncultured bacterium	Species	15	10	9	1	8	4	8	34	19	4	0	0	5	19	53	14	23	5
ASV_590	d:Bacteria,p:Proteobacteria,c:Alphaproteobacteria,o:Elsterales,f:uncultured	Bacteria	Proteobacteria	Alphaproteobacteria	Elsterales	uncultured			Family	22	2	2	6	4	1	3	9	6	18	4	6	22	2	164	9	9	5
ASV_591	d:Bacteria,p:Myxococcota,c:Polyangia,o:Haliangiales,f:Haliangiaceae,g:Haliangium,s:uncultured_Kofleriaceae_bacterium	Bacteria	Myxococcota	Polyangia	Haliangiales	Haliangiaceae	Haliangium	uncultured Kofleriaceae bacterium	Species	0	30	12	25	47	66	11	0	0	0	25	28	0	0	0	0	0	0
ASV_592	d:Bacteria,p:Chloroflexi,c:Ktedonobacteria,o:Ktedonobacterales,f:Ktedonobacteraceae	Bacteria	Chloroflexi	Ktedonobacteria	Ktedonobacterales	Ktedonobacteraceae			Family	16	43	6	14	9	7	56	9	13	7	7	0	0	24	5	8	9	9
ASV_593	d:Bacteria,p:Acidobacteriota,c:Acidobacteriae,o:Acidobacteriales,f:uncultured	Bacteria	Acidobacteriota	Acidobacteriae	Acidobacteriales	uncultured			Family	8	0	0	10	18	1	5	32	13	12	0	3	7	20	43	31	28	9
ASV_594	d:Bacteria,p:WPS-2	Bacteria	WPS-2						Phylum	7	3	5	11	4	7	29	10	24	36	2	0	0	31	15	15	18	3
ASV_595	d:Bacteria,p:Actinobacteriota,c:Thermoleophilia,o:Solirubrobacterales,f:Solirubrobacteraceae	Bacteria	Actinobacteriota	Thermoleophilia	Solirubrobacterales	Solirubrobacteraceae			Family	0	52	10	2	0	1	142	4	16	11	0	30	0	0	0	0	0	0
ASV_596	d:Bacteria,p:Actinobacteriota,c:Acidimicrobiia,o:IMCC26256,f:uncultured_bacterium	Bacteria	Actinobacteriota	Acidimicrobiia	IMCC26256	uncultured bacterium			Family	4	0	4	10	10	7	14	15	51	7	7	2	52	12	8	40	43	8
ASV_597	d:Bacteria,p:Actinobacteriota,c:Actinobacteria,o:Corynebacteriales,f:Mycobacteriaceae,g:Mycobacterium	Bacteria	Actinobacteriota	Actinobacteria	Corynebacteriales	Mycobacteriaceae	Mycobacterium		Genus	5	13	2	18	13	3	6	9	11	25	14	3	24	16	26	37	11	8
ASV_598	d:Bacteria,p:Actinobacteriota,c:Acidimicrobiia	Bacteria	Actinobacteriota	Acidimicrobiia					Class	4	5	5	11	12	7	8	25	12	6	0	3	26	21	35	25	26	1
ASV_599	d:Bacteria,p:Actinobacteriota,c:Actinobacteria,o:Corynebacteriales,f:Mycobacteriaceae,g:Mycobacterium	Bacteria	Actinobacteriota	Actinobacteria	Corynebacteriales	Mycobacteriaceae	Mycobacterium		Genus	5	1	4	4	4	0	4	3	6	3	0	1	4	0	160	29	2	13
ASV_600	d:Bacteria,p:Actinobacteriota,c:Actinobacteria,o:Frankiales,f:Acidothermaceae,g:Acidothermus	Bacteria	Actinobacteriota	Actinobacteria	Frankiales	Acidothermaceae	Acidothermus		Genus	22	0	2	35	12	0	60	7	4	15	20	5	6	12	54	9	27	7
ASV_601	d:Bacteria,p:Acidobacteriota,c:Acidobacteriae,o:Acidobacteriales,f:Acidobacteriaceae_(Subgroup_1)	Bacteria	Acidobacteriota	Acidobacteriae	Acidobacteriales	Acidobacteriaceae (Subgroup 1)			Family	2	7	34	9	1	2	7	9	26	4	4	83	0	3	2	6	17	3
ASV_602	d:Bacteria,p:Chloroflexi,c:Ktedonobacteria,o:Ktedonobacterales,f:Ktedonobacteraceae,g:uncultured	Bacteria	Chloroflexi	Ktedonobacteria	Ktedonobacterales	Ktedonobacteraceae	uncultured		Genus	0	44	53	1	0	2	48	1	28	4	7	23	0	6	0	0	2	19
ASV_603	d:Bacteria,p:Actinobacteriota,c:Thermoleophilia,o:Solirubrobacterales,f:Solirubrobacteraceae,g:Conexibacter	Bacteria	Actinobacteriota	Thermoleophilia	Solirubrobacterales	Solirubrobacteraceae	Conexibacter		Genus	8	13	44	9	1	0	34	26	22	9	4	13	3	19	6	7	42	15
ASV_604	d:Bacteria,p:Actinobacteriota,c:Actinobacteria,o:Frankiales,f:Acidothermaceae,g:Acidothermus	Bacteria	Actinobacteriota	Actinobacteria	Frankiales	Acidothermaceae	Acidothermus		Genus	14	27	7	6	16	3	56	23	25	9	15	4	6	9	4	16	16	2
ASV_605	d:Bacteria,p:Acidobacteriota,c:Acidobacteriae,o:Bryobacterales,f:Bryobacteraceae,g:Bryobacter	Bacteria	Acidobacteriota	Acidobacteriae	Bryobacterales	Bryobacteraceae	Bryobacter		Genus	1	10	13	20	11	10	28	1	31	7	15	1	1	24	7	2	25	27
ASV_606	d:Bacteria,p:Actinobacteriota,c:Actinobacteria,o:Frankiales,f:Acidothermaceae,g:Acidothermus	Bacteria	Actinobacteriota	Actinobacteria	Frankiales	Acidothermaceae	Acidothermus		Genus	9	7	1	3	10	1	9	7	2	4	6	3	44	11	160	10	11	6
ASV_607	d:Bacteria,p:Proteobacteria,c:Alphaproteobacteria,o:Rhizobiales,f:Xanthobacteraceae,g:uncultured	Bacteria	Proteobacteria	Alphaproteobacteria	Rhizobiales	Xanthobacteraceae	uncultured		Genus	14	10	4	20	15	9	11	11	9	5	3	1	47	3	33	29	24	11
ASV_608	d:Bacteria,p:Actinobacteriota,c:Actinobacteria,o:Frankiales,f:Acidothermaceae,g:Acidothermus,s:uncultured_bacterium	Bacteria	Actinobacteriota	Actinobacteria	Frankiales	Acidothermaceae	Acidothermus	uncultured bacterium	Species	28	14	4	21	27	11	6	18	5	19	18	4	3	14	23	18	13	12
ASV_609	d:Bacteria,p:Actinobacteriota,c:Actinobacteria,o:Frankiales,f:Acidothermaceae,g:Acidothermus	Bacteria	Actinobacteriota	Actinobacteria	Frankiales	Acidothermaceae	Acidothermus		Genus	9	4	9	8	13	4	33	13	23	17	44	16	1	11	14	5	12	28
ASV_610	d:Bacteria,p:Planctomycetota,c:Planctomycetes,o:Gemmatales,f:Gemmataceae,g:uncultured,s:uncultured_planctomycete	Bacteria	Planctomycetota	Planctomycetes	Gemmatales	Gemmataceae	uncultured	uncultured planctomycete	Species	10	7	38	10	12	4	24	11	26	21	2	62	4	14	21	13	14	18
ASV_611	d:Bacteria,p:Acidobacteriota,c:Acidobacteriae,o:Solibacterales,f:Solibacteraceae,g:Candidatus_Solibacter	Bacteria	Acidobacteriota	Acidobacteriae	Solibacterales	Solibacteraceae	Candidatus Solibacter		Genus	17	2	1	12	8	8	5	18	17	19	0	1	1	10	42	31	26	1
ASV_612	d:Bacteria,p:Chloroflexi,c:AD3	Bacteria	Chloroflexi	AD3					Class	5	36	29	6	3	2	21	9	31	43	2	21	1	7	11	35	25	19
ASV_613	d:Bacteria,p:Actinobacteriota,c:Thermoleophilia,o:Gaiellales,f:uncultured,g:uncultured_bacterium	Bacteria	Actinobacteriota	Thermoleophilia	Gaiellales	uncultured	uncultured bacterium		Genus	11	3	14	23	29	12	7	7	12	29	10	48	2	31	5	0	9	17
ASV_614	d:Bacteria,p:Actinobacteriota,c:Acidimicrobiia,o:IMCC26256,f:uncultured_bacterium	Bacteria	Actinobacteriota	Acidimicrobiia	IMCC26256	uncultured bacterium			Family	6	0	23	9	8	0	2	38	67	39	1	10	5	13	8	16	18	10
ASV_615	d:Bacteria,p:Actinobacteriota,c:Thermoleophilia,o:Solirubrobacterales,f:Solirubrobacteraceae,g:Conexibacter,s:uncultured_bacterium	Bacteria	Actinobacteriota	Thermoleophilia	Solirubrobacterales	Solirubrobacteraceae	Conexibacter	uncultured bacterium	Species	38	6	7	19	36	10	21	15	9	22	12	6	19	13	22	11	6	16
ASV_616	d:Bacteria,p:Myxococcota,c:Polyangia,o:Polyangiales,f:Polyangiaceae,g:Pajaroellobacter	Bacteria	Myxococcota	Polyangia	Polyangiales	Polyangiaceae	Pajaroellobacter		Genus	14	15	4	50	13	7	15	9	20	20	35	22	6	4	10	10	5	4
ASV_617	d:Bacteria,p:Actinobacteriota,c:Thermoleophilia,o:Solirubrobacterales,f:Solirubrobacteraceae,g:Conexibacter,s:uncultured_bacterium	Bacteria	Actinobacteriota	Thermoleophilia	Solirubrobacterales	Solirubrobacteraceae	Conexibacter	uncultured bacterium	Species	10	3	5	4	4	3	7	2	3	27	3	15	27	1	48	21	14	21
ASV_618	d:Bacteria,p:Actinobacteriota,c:Thermoleophilia,o:Gaiellales,f:uncultured,g:uncultured_bacterium	Bacteria	Actinobacteriota	Thermoleophilia	Gaiellales	uncultured	uncultured bacterium		Genus	31	7	20	31	54	10	3	4	8	26	4	17	1	2	0	0	0	19
ASV_619	d:Bacteria,p:Actinobacteriota,c:Thermoleophilia,o:Solirubrobacterales,f:Solirubrobacteraceae,g:Conexibacter	Bacteria	Actinobacteriota	Thermoleophilia	Solirubrobacterales	Solirubrobacteraceae	Conexibacter		Genus	14	13	15	16	25	2	16	12	23	20	21	18	1	13	8	7	24	14
ASV_620	d:Bacteria,p:Actinobacteriota,c:Actinobacteria,o:Frankiales	Bacteria	Actinobacteriota	Actinobacteria	Frankiales				Order	4	20	36	5	6	1	100	4	45	4	5	4	0	4	0	0	7	8
ASV_621	d:Bacteria,p:Actinobacteriota,c:Acidimicrobiia,o:uncultured	Bacteria	Actinobacteriota	Acidimicrobiia	uncultured				Order	16	0	3	23	28	6	9	5	11	26	4	9	30	7	3	16	13	9
ASV_622	d:Bacteria,p:Actinobacteriota,c:Thermoleophilia,o:Solirubrobacterales,f:Solirubrobacteraceae,g:Conexibacter,s:uncultured_bacterium	Bacteria	Actinobacteriota	Thermoleophilia	Solirubrobacterales	Solirubrobacteraceae	Conexibacter	uncultured bacterium	Species	14	7	19	13	5	2	14	30	36	19	6	19	13	15	1	7	30	11
ASV_623	d:Bacteria,p:Chloroflexi,c:TK10,o:uncultured_bacterium	Bacteria	Chloroflexi	TK10	uncultured bacterium				Order	8	33	3	7	5	5	11	7	9	12	0	7	20	4	16	40	40	4
ASV_624	d:Bacteria,p:Actinobacteriota,c:Actinobacteria,o:Frankiales,f:Acidothermaceae,g:Acidothermus,s:uncultured_bacterium	Bacteria	Actinobacteriota	Actinobacteria	Frankiales	Acidothermaceae	Acidothermus	uncultured bacterium	Species	1	2	3	11	14	3	6	16	2	12	9	0	60	3	18	29	23	3
ASV_625	d:Bacteria,p:Acidobacteriota,c:Acidobacteriae,o:Solibacterales,f:Solibacteraceae,g:Candidatus_Solibacter	Bacteria	Acidobacteriota	Acidobacteriae	Solibacterales	Solibacteraceae	Candidatus Solibacter		Genus	8	20	1	29	32	11	7	10	2	10	38	11	24	9	15	8	10	18
ASV_626	d:Bacteria,p:Actinobacteriota,c:Thermoleophilia,o:Solirubrobacterales,f:Solirubrobacteraceae,g:Conexibacter,s:uncultured_bacterium	Bacteria	Actinobacteriota	Thermoleophilia	Solirubrobacterales	Solirubrobacteraceae	Conexibacter	uncultured bacterium	Species	2	4	35	0	3	4	1	2	29	15	10	79	4	2	0	5	2	49
ASV_627	d:Bacteria,p:Proteobacteria,c:Alphaproteobacteria,o:Rhizobiales,f:Xanthobacteraceae,g:uncultured,s:uncultured_bacterium	Bacteria	Proteobacteria	Alphaproteobacteria	Rhizobiales	Xanthobacteraceae	uncultured	uncultured bacterium	Species	14	2	22	2	3	3	30	8	24	19	2	20	0	6	60	13	9	29
ASV_628	d:Bacteria,p:Chloroflexi,c:TK10	Bacteria	Chloroflexi	TK10					Class	13	13	21	5	9	4	20	6	19	24	13	33	0	12	11	13	10	8
ASV_629	d:Bacteria,p:Chloroflexi,c:Ktedonobacteria,o:Ktedonobacterales,f:Ktedonobacteraceae,g:uncultured	Bacteria	Chloroflexi	Ktedonobacteria	Ktedonobacterales	Ktedonobacteraceae	uncultured		Genus	13	23	20	1	1	1	69	14	12	6	0	65	0	3	3	3	0	0
ASV_630	d:Bacteria,p:Actinobacteriota,c:Thermoleophilia,o:Solirubrobacterales,f:Solirubrobacteraceae,g:Conexibacter	Bacteria	Actinobacteriota	Thermoleophilia	Solirubrobacterales	Solirubrobacteraceae	Conexibacter		Genus	8	2	12	27	11	3	14	17	15	23	8	21	6	13	35	11	12	21
ASV_631	d:Bacteria,p:Actinobacteriota,c:Acidimicrobiia,o:IMCC26256	Bacteria	Actinobacteriota	Acidimicrobiia	IMCC26256				Order	7	16	1	18	15	8	2	3	3	8	13	0	54	2	18	24	13	5
ASV_632	d:Bacteria,p:Acidobacteriota,c:Acidobacteriae,o:Bryobacterales,f:Bryobacteraceae,g:Bryobacter,s:uncultured_bacterium	Bacteria	Acidobacteriota	Acidobacteriae	Bryobacterales	Bryobacteraceae	Bryobacter	uncultured bacterium	Species	1	13	9	4	12	4	2	2	1	3	21	91	1	1	2	0	5	29
ASV_633	d:Bacteria,p:Chloroflexi,c:AD3,o:uncultured_bacterium	Bacteria	Chloroflexi	AD3	uncultured bacterium				Order	6	0	2	0	14	2	1	42	39	18	0	0	2	22	22	11	42	1
ASV_634	d:Bacteria,p:Actinobacteriota,c:Thermoleophilia,o:Solirubrobacterales,f:Solirubrobacteraceae,g:Conexibacter	Bacteria	Actinobacteriota	Thermoleophilia	Solirubrobacterales	Solirubrobacteraceae	Conexibacter		Genus	11	19	6	19	44	26	15	16	12	16	18	2	7	12	5	12	13	9
ASV_635	d:Bacteria,p:Actinobacteriota,c:Thermoleophilia,o:Solirubrobacterales,f:Solirubrobacteraceae,g:Conexibacter	Bacteria	Actinobacteriota	Thermoleophilia	Solirubrobacterales	Solirubrobacteraceae	Conexibacter		Genus	2	3	49	5	4	0	17	3	25	15	3	53	0	9	5	4	12	14
ASV_636	d:Bacteria,p:Verrucomicrobiota,c:Verrucomicrobiae	Bacteria	Verrucomicrobiota	Verrucomicrobiae					Class	12	12	11	4	8	5	22	18	8	31	3	5	0	6	12	25	13	19
ASV_637	d:Bacteria,p:Proteobacteria,c:Alphaproteobacteria,o:Acetobacterales,f:Acetobacteraceae	Bacteria	Proteobacteria	Alphaproteobacteria	Acetobacterales	Acetobacteraceae			Family	17	24	26	15	22	2	26	16	12	12	27	14	1	12	9	5	5	6
ASV_638	d:Bacteria,p:Acidobacteriota,c:Acidobacteriae,o:Bryobacterales,f:Bryobacteraceae,g:Bryobacter	Bacteria	Acidobacteriota	Acidobacteriae	Bryobacterales	Bryobacteraceae	Bryobacter		Genus	9	3	3	16	14	6	2	30	18	15	0	0	6	21	12	28	44	3
ASV_639	d:Bacteria,p:Acidobacteriota,c:Blastocatellia,o:Pyrinomonadales,f:Pyrinomonadaceae,g:RB41	Bacteria	Acidobacteriota	Blastocatellia	Pyrinomonadales	Pyrinomonadaceae	RB41		Genus	3	20	16	0	7	7	5	0	0	0	41	23	0	0	0	2	1	105
ASV_640	d:Bacteria,p:Myxococcota,c:Polyangia,o:Haliangiales,f:Haliangiaceae,g:Haliangium,s:uncultured_bacterium	Bacteria	Myxococcota	Polyangia	Haliangiales	Haliangiaceae	Haliangium	uncultured bacterium	Species	7	14	2	38	27	25	9	9	6	22	50	3	2	3	4	5	1	8
ASV_641	d:Bacteria,p:Chloroflexi,c:Ktedonobacteria,o:B12-WMSP1,f:uncultured_bacterium	Bacteria	Chloroflexi	Ktedonobacteria	B12-WMSP1	uncultured bacterium			Family	0	8	12	3	1	4	13	17	59	16	6	14	1	10	4	11	48	4
ASV_642	d:Bacteria,p:Acidobacteriota,c:Acidobacteriae,o:Bryobacterales,f:Bryobacteraceae,g:Bryobacter	Bacteria	Acidobacteriota	Acidobacteriae	Bryobacterales	Bryobacteraceae	Bryobacter		Genus	12	6	12	17	2	0	18	7	13	13	6	24	1	18	11	7	24	7
ASV_643	d:Bacteria,p:Actinobacteriota,c:Actinobacteria,o:0319-7L14,f:uncultured_bacterium	Bacteria	Actinobacteriota	Actinobacteria	0319-7L14	uncultured bacterium			Family	35	4	30	1	17	0	4	17	43	16	4	5	0	3	0	13	25	5
ASV_644	d:Bacteria,p:Acidobacteriota,c:Acidobacteriae,o:Bryobacterales,f:Bryobacteraceae,g:Bryobacter	Bacteria	Acidobacteriota	Acidobacteriae	Bryobacterales	Bryobacteraceae	Bryobacter		Genus	12	14	19	3	6	6	31	5	16	7	19	82	0	3	5	3	1	5
ASV_645	d:Bacteria,p:Proteobacteria,c:Alphaproteobacteria,o:Elsterales,f:uncultured	Bacteria	Proteobacteria	Alphaproteobacteria	Elsterales	uncultured			Family	8	1	12	8	5	3	11	20	29	10	8	11	7	27	35	32	25	10
ASV_646	d:Bacteria,p:Proteobacteria,c:Alphaproteobacteria,o:Caulobacterales,f:Caulobacteraceae,g:uncultured	Bacteria	Proteobacteria	Alphaproteobacteria	Caulobacterales	Caulobacteraceae	uncultured		Genus	2	29	24	7	21	8	2	9	11	13	17	12	25	12	10	9	10	15
ASV_647	d:Bacteria,p:Acidobacteriota,c:Acidobacteriae,o:Acidobacteriales,f:uncultured	Bacteria	Acidobacteriota	Acidobacteriae	Acidobacteriales	uncultured			Family	1	47	15	3	21	6	29	0	9	0	26	72	0	0	0	0	1	21
ASV_648	d:Bacteria,p:Chloroflexi,c:JG30-KF-CM66,o:uncultured_bacterium	Bacteria	Chloroflexi	JG30-KF-CM66	uncultured bacterium				Order	22	6	8	23	14	5	14	11	36	39	3	0	4	9	26	15	16	10
ASV_649	d:Bacteria,p:Actinobacteriota,c:Thermoleophilia,o:Solirubrobacterales,f:Solirubrobacteraceae,g:Conexibacter	Bacteria	Actinobacteriota	Thermoleophilia	Solirubrobacterales	Solirubrobacteraceae	Conexibacter		Genus	9	11	0	7	15	13	4	24	16	12	1	2	28	10	15	47	17	4
ASV_650	d:Bacteria,p:Acidobacteriota,c:Acidobacteriae,o:Bryobacterales,f:Bryobacteraceae,g:Bryobacter,s:uncultured_bacterium	Bacteria	Acidobacteriota	Acidobacteriae	Bryobacterales	Bryobacteraceae	Bryobacter	uncultured bacterium	Species	2	22	28	5	1	2	43	0	11	18	18	29	0	3	6	0	2	15
ASV_651	d:Bacteria,p:Actinobacteriota,c:Acidimicrobiia,o:Microtrichales	Bacteria	Actinobacteriota	Acidimicrobiia	Microtrichales				Order	3	13	34	6	8	10	17	13	27	24	5	21	0	4	0	2	17	13
ASV_652	d:Bacteria,p:Proteobacteria,c:Alphaproteobacteria,o:Acetobacterales,f:Acetobacteraceae	Bacteria	Proteobacteria	Alphaproteobacteria	Acetobacterales	Acetobacteraceae			Family	4	16	4	17	13	3	8	15	14	12	4	2	21	6	11	35	23	7
ASV_653	d:Bacteria,p:Actinobacteriota,c:Thermoleophilia,o:Solirubrobacterales,f:Solirubrobacteraceae,g:Conexibacter	Bacteria	Actinobacteriota	Thermoleophilia	Solirubrobacterales	Solirubrobacteraceae	Conexibacter		Genus	19	8	11	24	15	1	16	26	17	17	28	36	34	9	22	5	25	24
ASV_654	d:Bacteria,p:Chloroflexi,c:Ktedonobacteria,o:Ktedonobacterales,f:Ktedonobacteraceae	Bacteria	Chloroflexi	Ktedonobacteria	Ktedonobacterales	Ktedonobacteraceae			Family	0	32	42	0	0	1	119	5	43	23	4	122	0	0	0	0	0	0
ASV_655	d:Bacteria,p:Actinobacteriota,c:Thermoleophilia,o:Solirubrobacterales,f:Solirubrobacteraceae,g:Conexibacter	Bacteria	Actinobacteriota	Thermoleophilia	Solirubrobacterales	Solirubrobacteraceae	Conexibacter		Genus	9	1	1	2	7	1	2	9	3	4	0	2	6	19	43	77	14	10
ASV_656	d:Bacteria,p:Verrucomicrobiota,c:Verrucomicrobiae,o:Chthoniobacterales,f:Chthoniobacteraceae,g:Candidatus_Udaeobacter	Bacteria	Verrucomicrobiota	Verrucomicrobiae	Chthoniobacterales	Chthoniobacteraceae	Candidatus Udaeobacter		Genus	0	1	25	4	4	0	7	30	62	2	0	0	0	20	0	0	39	4
ASV_657	d:Bacteria,p:Acidobacteriota,c:Acidobacteriae,o:Acidobacteriales,f:uncultured	Bacteria	Acidobacteriota	Acidobacteriae	Acidobacteriales	uncultured			Family	3	3	19	4	0	0	7	5	25	11	1	103	0	0	5	2	4	28
ASV_658	d:Bacteria,p:Proteobacteria,c:Alphaproteobacteria,o:Acetobacterales,f:Acetobacteraceae	Bacteria	Proteobacteria	Alphaproteobacteria	Acetobacterales	Acetobacteraceae			Family	4	1	0	6	11	1	11	14	20	17	14	3	3	17	28	22	24	16
ASV_659	d:Bacteria,p:Actinobacteriota,c:Actinobacteria,o:Frankiales,f:Frankiaceae,g:Jatrophihabitans	Bacteria	Actinobacteriota	Actinobacteria	Frankiales	Frankiaceae	Jatrophihabitans		Genus	3	35	7	14	34	15	11	1	9	1	39	28	0	0	0	0	3	15
ASV_660	d:Bacteria,p:Actinobacteriota,c:Thermoleophilia,o:Solirubrobacterales,f:Solirubrobacteraceae	Bacteria	Actinobacteriota	Thermoleophilia	Solirubrobacterales	Solirubrobacteraceae			Family	0	5	37	1	0	1	20	9	41	4	11	66	0	4	0	0	15	15
ASV_661	d:Bacteria,p:Chloroflexi,c:AD3,o:uncultured_bacterium	Bacteria	Chloroflexi	AD3	uncultured bacterium				Order	7	0	8	6	7	0	69	14	7	33	5	5	0	13	10	6	25	8
ASV_662	d:Bacteria,p:Actinobacteriota,c:Thermoleophilia,o:Solirubrobacterales,f:Solirubrobacteraceae,g:Conexibacter,s:uncultured_bacterium	Bacteria	Actinobacteriota	Thermoleophilia	Solirubrobacterales	Solirubrobacteraceae	Conexibacter	uncultured bacterium	Species	25	11	2	20	58	16	14	5	4	21	32	10	4	1	1	3	8	12
ASV_663	d:Bacteria,p:Chloroflexi,c:Ktedonobacteria,o:Ktedonobacterales,f:Ktedonobacteraceae,g:uncultured	Bacteria	Chloroflexi	Ktedonobacteria	Ktedonobacterales	Ktedonobacteraceae	uncultured		Genus	3	5	3	2	2	4	2	22	29	15	0	3	1	26	28	32	34	3
ASV_664	d:Bacteria,p:Acidobacteriota,c:Acidobacteriae,o:Acidobacteriales,f:Acidobacteriaceae_(Subgroup_1),g:Edaphobacter	Bacteria	Acidobacteriota	Acidobacteriae	Acidobacteriales	Acidobacteriaceae (Subgroup 1)	Edaphobacter		Genus	5	4	1	9	25	3	1	7	4	9	7	0	134	3	3	10	4	7
ASV_665	d:Bacteria,p:Acidobacteriota,c:Acidobacteriae,o:Bryobacterales,f:Bryobacteraceae,g:Bryobacter	Bacteria	Acidobacteriota	Acidobacteriae	Bryobacterales	Bryobacteraceae	Bryobacter		Genus	3	18	20	15	3	20	15	4	10	14	46	24	2	8	9	2	8	43
ASV_666	d:Bacteria,p:Proteobacteria,c:Alphaproteobacteria,o:Acetobacterales,f:Acetobacteraceae,g:uncultured	Bacteria	Proteobacteria	Alphaproteobacteria	Acetobacterales	Acetobacteraceae	uncultured		Genus	16	6	18	23	26	11	16	10	5	8	57	8	0	7	11	11	2	14
ASV_667	d:Bacteria,p:Actinobacteriota,c:Actinobacteria,o:Micromonosporales,f:Micromonosporaceae	Bacteria	Actinobacteriota	Actinobacteria	Micromonosporales	Micromonosporaceae			Family	8	5	83	7	1	2	31	0	21	9	6	22	0	3	0	0	6	23
ASV_668	d:Bacteria,p:Actinobacteriota,c:Actinobacteria,o:Pseudonocardiales,f:Pseudonocardiaceae,g:Pseudonocardia,s:uncultured_bacterium	Bacteria	Actinobacteriota	Actinobacteria	Pseudonocardiales	Pseudonocardiaceae	Pseudonocardia	uncultured bacterium	Species	4	21	28	6	39	31	9	3	12	12	24	13	0	6	0	1	1	3
ASV_669	d:Bacteria,p:Chloroflexi,c:Ktedonobacteria,o:Ktedonobacterales,f:Ktedonobacteraceae,g:1921-3,s:uncultured_bacterium	Bacteria	Chloroflexi	Ktedonobacteria	Ktedonobacterales	Ktedonobacteraceae	1921-3	uncultured bacterium	Species	7	1	34	31	1	0	20	0	0	20	2	14	0	0	0	0	0	73
ASV_670	d:Bacteria,p:Proteobacteria,c:Alphaproteobacteria,o:Rhizobiales,f:Xanthobacteraceae,g:uncultured	Bacteria	Proteobacteria	Alphaproteobacteria	Rhizobiales	Xanthobacteraceae	uncultured		Genus	5	6	0	22	25	1	1	6	4	24	16	0	41	6	4	19	20	7
ASV_671	d:Bacteria,p:Actinobacteriota,c:Acidimicrobiia,o:IMCC26256	Bacteria	Actinobacteriota	Acidimicrobiia	IMCC26256				Order	17	4	5	12	12	3	18	23	8	21	0	1	51	13	17	18	12	6
ASV_672	d:Bacteria,p:Actinobacteriota,c:Actinobacteria,o:Propionibacteriales,f:Nocardioidaceae,g:Nocardioides	Bacteria	Actinobacteriota	Actinobacteria	Propionibacteriales	Nocardioidaceae	Nocardioides		Genus	5	15	0	42	54	23	3	0	3	13	66	1	1	0	1	2	1	9
ASV_673	d:Bacteria,p:Actinobacteriota,c:Actinobacteria,o:Frankiales,f:Acidothermaceae,g:Acidothermus	Bacteria	Actinobacteriota	Actinobacteria	Frankiales	Acidothermaceae	Acidothermus		Genus	5	14	15	9	17	2	16	23	13	33	13	0	8	19	16	8	23	9
ASV_674	d:Bacteria,p:Chloroflexi,c:TK10	Bacteria	Chloroflexi	TK10					Class	1	51	20	1	6	12	11	0	10	5	8	65	0	10	0	0	1	11
ASV_675	d:Bacteria,p:Verrucomicrobiota,c:Verrucomicrobiae,o:Chthoniobacterales,f:Chthoniobacteraceae,g:Candidatus_Udaeobacter	Bacteria	Verrucomicrobiota	Verrucomicrobiae	Chthoniobacterales	Chthoniobacteraceae	Candidatus Udaeobacter		Genus	0	10	86	4	5	3	5	1	32	9	6	29	0	4	0	0	7	12
ASV_676	d:Bacteria,p:Acidobacteriota,c:Acidobacteriae,o:Solibacterales,f:Solibacteraceae,g:Candidatus_Solibacter,s:uncultured_forest_soil_bacterium	Bacteria	Acidobacteriota	Acidobacteriae	Solibacterales	Solibacteraceae	Candidatus Solibacter	uncultured forest soil bacterium	Species	5	8	4	7	6	2	8	22	20	10	3	0	24	8	35	29	13	6
ASV_677	d:Bacteria,p:WPS-2,c:uncultured_bacterium	Bacteria	WPS-2	uncultured bacterium					Class	9	6	4	0	2	0	49	0	3	0	15	66	0	4	0	6	5	29
ASV_678	d:Bacteria,p:Acidobacteriota,c:Acidobacteriae,o:Solibacterales,f:Solibacteraceae,g:Candidatus_Solibacter	Bacteria	Acidobacteriota	Acidobacteriae	Solibacterales	Solibacteraceae	Candidatus Solibacter		Genus	8	2	4	6	9	6	6	20	8	29	9	6	34	2	25	35	17	4
ASV_679	d:Bacteria,p:Myxococcota,c:Polyangia,o:Polyangiales,f:Polyangiaceae,g:Pajaroellobacter	Bacteria	Myxococcota	Polyangia	Polyangiales	Polyangiaceae	Pajaroellobacter		Genus	11	9	2	27	35	17	12	8	2	20	20	0	19	7	9	26	6	18
ASV_680	d:Bacteria,p:Acidobacteriota,c:Acidobacteriae,o:Bryobacterales,f:Bryobacteraceae,g:Bryobacter	Bacteria	Acidobacteriota	Acidobacteriae	Bryobacterales	Bryobacteraceae	Bryobacter		Genus	57	7	7	10	18	5	3	6	8	18	13	19	11	5	11	13	4	5
ASV_681	d:Bacteria,p:Proteobacteria,c:Alphaproteobacteria,o:Acetobacterales,f:Acetobacteraceae	Bacteria	Proteobacteria	Alphaproteobacteria	Acetobacterales	Acetobacteraceae			Family	14	3	14	11	11	3	9	12	21	28	6	7	1	9	24	15	11	3
ASV_682	d:Bacteria,p:Actinobacteriota,c:Thermoleophilia,o:Solirubrobacterales,f:Solirubrobacteraceae,g:Conexibacter	Bacteria	Actinobacteriota	Thermoleophilia	Solirubrobacterales	Solirubrobacteraceae	Conexibacter		Genus	29	7	4	19	45	13	7	11	15	10	2	2	8	7	24	6	6	17
ASV_683	d:Bacteria,p:Actinobacteriota,c:Actinobacteria,o:Frankiales,f:Acidothermaceae,g:Acidothermus	Bacteria	Actinobacteriota	Actinobacteria	Frankiales	Acidothermaceae	Acidothermus		Genus	32	0	0	47	15	2	6	13	0	28	48	0	3	0	24	2	0	12
ASV_684	d:Bacteria,p:Acidobacteriota,c:Acidobacteriae,o:Acidobacteriales,f:uncultured	Bacteria	Acidobacteriota	Acidobacteriae	Acidobacteriales	uncultured			Family	13	1	1	56	43	22	12	9	2	30	23	9	9	2	3	3	2	13
ASV_685	d:Bacteria,p:Actinobacteriota,c:Thermoleophilia,o:Solirubrobacterales,f:Solirubrobacteraceae,g:Conexibacter	Bacteria	Actinobacteriota	Thermoleophilia	Solirubrobacterales	Solirubrobacteraceae	Conexibacter		Genus	9	1	6	8	11	9	31	19	27	25	7	34	0	15	6	7	28	21
ASV_686	d:Bacteria,p:Chloroflexi,c:Ktedonobacteria,o:Ktedonobacterales,f:Ktedonobacteraceae,g:1921-3	Bacteria	Chloroflexi	Ktedonobacteria	Ktedonobacterales	Ktedonobacteraceae	1921-3		Genus	21	7	6	14	53	17	2	39	16	23	2	4	2	4	10	10	19	6
ASV_687	d:Bacteria,p:Actinobacteriota,c:Actinobacteria,o:Frankiales,f:Acidothermaceae,g:Acidothermus	Bacteria	Actinobacteriota	Actinobacteria	Frankiales	Acidothermaceae	Acidothermus		Genus	17	6	3	37	29	6	2	9	4	17	12	2	18	2	57	28	6	8
ASV_688	d:Bacteria,p:Proteobacteria,c:Gammaproteobacteria,o:Gammaproteobacteria_Incertae_Sedis,f:Unknown_Family,g:Acidibacter	Bacteria	Proteobacteria	Gammaproteobacteria	Gammaproteobacteria Incertae Sedis	Unknown Family	Acidibacter		Genus	3	2	1	13	19	8	3	15	7	15	42	0	30	7	10	18	10	8
ASV_689	d:Bacteria,p:Acidobacteriota,c:Acidobacteriae,o:Acidobacteriales,f:Acidobacteriaceae_(Subgroup_1),g:Acidipila-Silvibacterium	Bacteria	Acidobacteriota	Acidobacteriae	Acidobacteriales	Acidobacteriaceae (Subgroup 1)	Acidipila-Silvibacterium		Genus	41	7	2	14	24	5	4	8	6	28	18	10	5	5	33	10	1	8
ASV_690	d:Bacteria,p:Proteobacteria,c:Alphaproteobacteria,o:Acetobacterales,f:Acetobacteraceae,g:Acidicaldus,s:uncultured_bacterium	Bacteria	Proteobacteria	Alphaproteobacteria	Acetobacterales	Acetobacteraceae	Acidicaldus	uncultured bacterium	Species	16	8	1	61	30	15	8	7	11	20	16	3	0	7	19	4	1	5
ASV_691	d:Bacteria,p:Actinobacteriota,c:Thermoleophilia,o:Solirubrobacterales,f:Solirubrobacteraceae,g:Conexibacter	Bacteria	Actinobacteriota	Thermoleophilia	Solirubrobacterales	Solirubrobacteraceae	Conexibacter		Genus	7	6	33	7	2	2	31	4	36	12	5	6	0	11	5	17	28	10
ASV_692	d:Bacteria,p:Proteobacteria,c:Alphaproteobacteria,o:Acetobacterales,f:Acetobacteraceae,g:uncultured	Bacteria	Proteobacteria	Alphaproteobacteria	Acetobacterales	Acetobacteraceae	uncultured		Genus	12	7	20	17	26	6	12	1	6	8	42	13	0	9	11	1	5	5
ASV_693	d:Bacteria,p:Proteobacteria,c:Alphaproteobacteria,o:Acetobacterales,f:Acetobacteraceae,g:Acidiphilium	Bacteria	Proteobacteria	Alphaproteobacteria	Acetobacterales	Acetobacteraceae	Acidiphilium		Genus	1	10	42	2	1	2	14	5	14	5	3	68	0	10	0	6	5	29
ASV_694	d:Bacteria,p:Actinobacteriota,c:Actinobacteria,o:Frankiales	Bacteria	Actinobacteriota	Actinobacteria	Frankiales				Order	7	4	15	26	20	8	16	17	5	21	9	5	4	8	0	1	14	49
ASV_695	d:Bacteria,p:Proteobacteria,c:Alphaproteobacteria,o:Acetobacterales,f:Acetobacteraceae,g:Acidiphilium	Bacteria	Proteobacteria	Alphaproteobacteria	Acetobacterales	Acetobacteraceae	Acidiphilium		Genus	7	20	12	8	19	9	5	6	18	13	15	30	0	6	19	10	7	16
ASV_696	d:Bacteria,p:Actinobacteriota,c:Actinobacteria,o:Frankiales,f:Acidothermaceae	Bacteria	Actinobacteriota	Actinobacteria	Frankiales	Acidothermaceae			Family	18	6	17	20	35	1	19	19	19	21	5	2	0	20	16	2	17	5
ASV_697	d:Bacteria,p:Proteobacteria,c:Alphaproteobacteria,o:Rhizobiales,f:Xanthobacteraceae,g:uncultured	Bacteria	Proteobacteria	Alphaproteobacteria	Rhizobiales	Xanthobacteraceae	uncultured		Genus	21	9	5	23	8	9	25	11	27	26	14	9	4	11	43	8	10	14
ASV_698	d:Bacteria,p:Actinobacteriota,c:Actinobacteria,o:Corynebacteriales,f:Mycobacteriaceae,g:Mycobacterium	Bacteria	Actinobacteriota	Actinobacteria	Corynebacteriales	Mycobacteriaceae	Mycobacterium		Genus	11	4	4	37	23	8	10	11	3	62	29	10	21	5	16	13	8	16
ASV_699	d:Bacteria,p:Actinobacteriota,c:Actinobacteria,o:Frankiales,f:Acidothermaceae,g:Acidothermus,s:uncultured_bacterium	Bacteria	Actinobacteriota	Actinobacteria	Frankiales	Acidothermaceae	Acidothermus	uncultured bacterium	Species	37	4	0	18	24	4	7	33	5	35	13	1	4	5	47	4	5	4
ASV_700	d:Bacteria,p:Acidobacteriota,c:Acidobacteriae,o:Bryobacterales,f:Bryobacteraceae	Bacteria	Acidobacteriota	Acidobacteriae	Bryobacterales	Bryobacteraceae			Family	0	7	19	4	1	1	15	8	53	17	2	3	0	18	23	4	35	8
ASV_701	d:Bacteria,p:Actinobacteriota,c:Actinobacteria,o:Corynebacteriales,f:Mycobacteriaceae,g:Mycobacterium	Bacteria	Actinobacteriota	Actinobacteria	Corynebacteriales	Mycobacteriaceae	Mycobacterium		Genus	10	27	6	14	37	24	9	19	30	20	21	1	82	27	13	63	27	21
ASV_702	d:Bacteria,p:Proteobacteria,c:Alphaproteobacteria,o:Micropepsales,f:Micropepsaceae,g:uncultured_Rhizomicrobium_sp.	Bacteria	Proteobacteria	Alphaproteobacteria	Micropepsales	Micropepsaceae	uncultured Rhizomicrobium sp.		Genus	14	11	21	8	13	7	27	16	24	8	1	6	0	18	14	8	7	6
ASV_703	d:Bacteria,p:Proteobacteria,c:Alphaproteobacteria,o:Caulobacterales,f:Caulobacteraceae,g:uncultured,s:uncultured_bacterium	Bacteria	Proteobacteria	Alphaproteobacteria	Caulobacterales	Caulobacteraceae	uncultured	uncultured bacterium	Species	9	19	11	5	18	12	15	26	16	9	13	7	13	10	12	13	22	4
ASV_704	d:Bacteria,p:Acidobacteriota,c:Acidobacteriae,o:Bryobacterales,f:Bryobacteraceae,g:Bryobacter	Bacteria	Acidobacteriota	Acidobacteriae	Bryobacterales	Bryobacteraceae	Bryobacter		Genus	1	6	8	4	0	1	2	38	58	9	0	1	11	30	18	36	14	2
ASV_705	d:Bacteria,p:Actinobacteriota,c:Acidimicrobiia,o:IMCC26256,f:uncultured_actinobacterium	Bacteria	Actinobacteriota	Acidimicrobiia	IMCC26256	uncultured actinobacterium			Family	11	4	58	9	2	0	26	8	29	14	10	23	0	6	4	3	17	20
ASV_706	d:Bacteria,p:Chloroflexi,c:Ktedonobacteria,o:Ktedonobacterales,f:Ktedonobacteraceae,g:uncultured	Bacteria	Chloroflexi	Ktedonobacteria	Ktedonobacterales	Ktedonobacteraceae	uncultured		Genus	1	6	3	4	3	4	6	10	30	9	0	3	1	20	25	61	38	2
ASV_707	d:Bacteria,p:Actinobacteriota,c:Thermoleophilia,o:Solirubrobacterales,f:Solirubrobacteraceae,g:Conexibacter	Bacteria	Actinobacteriota	Thermoleophilia	Solirubrobacterales	Solirubrobacteraceae	Conexibacter		Genus	8	11	6	34	32	6	16	20	19	40	18	2	4	10	0	0	17	13
ASV_708	d:Bacteria,p:Chloroflexi,c:Ktedonobacteria,o:Ktedonobacterales,f:Ktedonobacteraceae,g:HSB_OF53-F07,s:uncultured_bacterium	Bacteria	Chloroflexi	Ktedonobacteria	Ktedonobacterales	Ktedonobacteraceae	HSB OF53-F07	uncultured bacterium	Species	22	4	0	8	22	3	6	7	0	1	2	0	6	15	95	32	3	7
ASV_709	d:Bacteria,p:Actinobacteriota,c:Thermoleophilia,o:Solirubrobacterales,f:Solirubrobacteraceae,g:Conexibacter,s:uncultured_bacterium	Bacteria	Actinobacteriota	Thermoleophilia	Solirubrobacterales	Solirubrobacteraceae	Conexibacter	uncultured bacterium	Species	12	7	11	3	5	0	5	21	36	19	2	9	3	11	41	17	28	3
ASV_710	d:Bacteria,p:Chloroflexi,c:Ktedonobacteria,o:Ktedonobacterales,f:Ktedonobacteraceae,g:1921-3,s:uncultured_bacterium	Bacteria	Chloroflexi	Ktedonobacteria	Ktedonobacterales	Ktedonobacteraceae	1921-3	uncultured bacterium	Species	9	2	2	23	34	5	5	5	9	28	5	2	1	25	37	19	12	6
ASV_711	d:Bacteria,p:Acidobacteriota,c:Acidobacteriae,o:Solibacterales,f:Solibacteraceae,g:Candidatus_Solibacter	Bacteria	Acidobacteriota	Acidobacteriae	Solibacterales	Solibacteraceae	Candidatus Solibacter		Genus	0	8	0	0	3	0	21	20	38	6	0	0	6	5	4	49	33	5
ASV_712	d:Bacteria,p:Cyanobacteria,c:Cyanobacteriia,o:Chloroplast,f:uncultured_eukaryote	Bacteria	Cyanobacteria	Cyanobacteriia	Chloroplast	uncultured eukaryote			Family	3	3	105	2	9	0	16	1	6	10	15	14	8	1	4	1	2	7
ASV_713	d:Bacteria,p:Chloroflexi,c:Ktedonobacteria,o:Ktedonobacterales,f:Ktedonobacteraceae,g:1959-1,s:uncultured_bacterium	Bacteria	Chloroflexi	Ktedonobacteria	Ktedonobacterales	Ktedonobacteraceae	1959-1	uncultured bacterium	Species	3	2	14	1	2	1	103	0	5	24	1	84	2	0	3	1	1	5
ASV_714	d:Bacteria,p:Actinobacteriota,c:Actinobacteria,o:Frankiales,f:Acidothermaceae,g:Acidothermus	Bacteria	Actinobacteriota	Actinobacteria	Frankiales	Acidothermaceae	Acidothermus		Genus	3	10	15	10	11	3	29	2	13	18	50	27	0	8	1	0	3	26
ASV_715	d:Bacteria,p:Proteobacteria,c:Alphaproteobacteria,o:Rhizobiales,f:Xanthobacteraceae,g:uncultured	Bacteria	Proteobacteria	Alphaproteobacteria	Rhizobiales	Xanthobacteraceae	uncultured		Genus	7	3	3	25	7	1	8	9	4	23	5	14	28	9	38	6	9	7
ASV_716	d:Bacteria,p:Acidobacteriota,c:Acidobacteriae,o:Bryobacterales,f:Bryobacteraceae,g:Bryobacter	Bacteria	Acidobacteriota	Acidobacteriae	Bryobacterales	Bryobacteraceae	Bryobacter		Genus	9	18	4	2	2	1	33	3	14	16	6	108	1	0	2	1	2	0
ASV_717	d:Bacteria,p:Actinobacteriota,c:Actinobacteria,o:Frankiales,f:Acidothermaceae	Bacteria	Actinobacteriota	Actinobacteria	Frankiales	Acidothermaceae			Family	9	10	3	9	69	2	7	10	23	3	10	2	20	10	21	4	6	4
ASV_718	d:Bacteria,p:Actinobacteriota,c:Thermoleophilia,o:Solirubrobacterales,f:Solirubrobacteraceae,g:Conexibacter	Bacteria	Actinobacteriota	Thermoleophilia	Solirubrobacterales	Solirubrobacteraceae	Conexibacter		Genus	11	0	15	8	1	0	21	15	22	43	0	0	0	13	15	5	23	23
ASV_719	d:Bacteria,p:Acidobacteriota,c:Acidobacteriae,o:Acidobacteriales,f:Acidobacteriaceae_(Subgroup_1)	Bacteria	Acidobacteriota	Acidobacteriae	Acidobacteriales	Acidobacteriaceae (Subgroup 1)			Family	12	3	1	41	34	6	4	4	0	10	19	1	62	4	10	10	4	6
ASV_720	d:Bacteria,p:Actinobacteriota,c:Acidimicrobiia,o:uncultured	Bacteria	Actinobacteriota	Acidimicrobiia	uncultured				Order	25	3	2	38	18	12	12	12	7	23	27	6	2	4	13	0	2	13
ASV_721	d:Bacteria,p:Proteobacteria,c:Alphaproteobacteria,o:Acetobacterales,f:Acetobacteraceae	Bacteria	Proteobacteria	Alphaproteobacteria	Acetobacterales	Acetobacteraceae			Family	28	7	3	18	34	11	3	19	14	26	9	5	0	20	10	4	3	5
ASV_722	d:Bacteria,p:Proteobacteria,c:Alphaproteobacteria,o:Rhizobiales,f:Hyphomicrobiaceae,g:Hyphomicrobium	Bacteria	Proteobacteria	Alphaproteobacteria	Rhizobiales	Hyphomicrobiaceae	Hyphomicrobium		Genus	5	13	15	7	15	14	42	4	10	19	22	21	0	5	3	0	1	19
ASV_723	d:Bacteria,p:Verrucomicrobiota,c:Verrucomicrobiae,o:Chthoniobacterales,f:Chthoniobacteraceae,g:Candidatus_Udaeobacter	Bacteria	Verrucomicrobiota	Verrucomicrobiae	Chthoniobacterales	Chthoniobacteraceae	Candidatus Udaeobacter		Genus	4	0	10	33	0	0	11	5	12	28	1	9	0	18	13	0	14	33
ASV_724	d:Bacteria,p:Actinobacteriota,c:Acidimicrobiia,o:IMCC26256,f:uncultured_bacterium	Bacteria	Actinobacteriota	Acidimicrobiia	IMCC26256	uncultured bacterium			Family	16	0	4	42	5	2	11	12	6	40	0	0	0	30	0	0	33	10
ASV_725	d:Bacteria,p:Acidobacteriota,c:Acidobacteriae,o:Bryobacterales,f:Bryobacteraceae,g:Bryobacter	Bacteria	Acidobacteriota	Acidobacteriae	Bryobacterales	Bryobacteraceae	Bryobacter		Genus	6	0	5	8	3	0	10	9	17	19	0	1	0	21	34	34	31	2
ASV_726	d:Bacteria,p:Actinobacteriota,c:Actinobacteria,o:Frankiales	Bacteria	Actinobacteriota	Actinobacteria	Frankiales				Order	9	2	6	17	18	2	4	30	30	29	1	2	2	13	9	8	27	11
ASV_727	d:Bacteria,p:Proteobacteria,c:Gammaproteobacteria,o:Gammaproteobacteria_Incertae_Sedis	Bacteria	Proteobacteria	Gammaproteobacteria	Gammaproteobacteria Incertae Sedis				Order	10	0	2	14	16	7	6	28	29	27	1	3	0	19	16	22	16	8
ASV_728	d:Bacteria,p:Gemmatimonadota,c:Gemmatimonadetes,o:Gemmatimonadales,f:Gemmatimonadaceae,g:uncultured,s:uncultured_forest_soil_bacterium	Bacteria	Gemmatimonadota	Gemmatimonadetes	Gemmatimonadales	Gemmatimonadaceae	uncultured	uncultured forest soil bacterium	Species	14	26	18	16	23	14	12	4	4	17	17	3	0	7	6	6	10	12
ASV_729	d:Bacteria,p:Proteobacteria,c:Alphaproteobacteria,o:Rhizobiales,f:Xanthobacteraceae,g:uncultured	Bacteria	Proteobacteria	Alphaproteobacteria	Rhizobiales	Xanthobacteraceae	uncultured		Genus	1	10	28	1	0	0	42	12	24	12	2	6	1	18	10	9	27	7
ASV_730	d:Bacteria,p:Acidobacteriota,c:Acidobacteriae,o:Subgroup_2,f:uncultured_bacterium	Bacteria	Acidobacteriota	Acidobacteriae	Subgroup 2	uncultured bacterium			Family	17	0	2	7	18	4	9	10	9	37	5	0	0	13	36	26	4	12
ASV_731	d:Bacteria,p:Chloroflexi,c:Ktedonobacteria,o:Ktedonobacterales,f:Ktedonobacteraceae,g:1921-2,s:uncultured_Ktedonobacterales_bacterium	Bacteria	Chloroflexi	Ktedonobacteria	Ktedonobacterales	Ktedonobacteraceae	1921-2	uncultured Ktedonobacterales bacterium	Species	19	2	6	9	24	0	6	10	11	17	3	0	0	19	28	24	28	11
ASV_732	d:Bacteria,p:Actinobacteriota,c:Actinobacteria,o:Frankiales,f:Acidothermaceae,g:Acidothermus,s:uncultured_bacterium	Bacteria	Actinobacteriota	Actinobacteria	Frankiales	Acidothermaceae	Acidothermus	uncultured bacterium	Species	1	1	25	1	2	0	2	32	31	11	0	19	6	17	24	43	28	0
ASV_733	d:Bacteria,p:Proteobacteria,c:Gammaproteobacteria,o:Gammaproteobacteria_Incertae_Sedis,f:Unknown_Family,g:Acidibacter	Bacteria	Proteobacteria	Gammaproteobacteria	Gammaproteobacteria Incertae Sedis	Unknown Family	Acidibacter		Genus	15	4	2	40	40	14	4	24	12	8	0	0	0	2	5	2	5	1
ASV_734	d:Bacteria,p:Acidobacteriota,c:Acidobacteriae,o:Bryobacterales,f:Bryobacteraceae,g:Bryobacter,s:uncultured_bacterium	Bacteria	Acidobacteriota	Acidobacteriae	Bryobacterales	Bryobacteraceae	Bryobacter	uncultured bacterium	Species	9	3	1	31	35	4	5	5	0	7	58	0	5	5	1	4	4	17
ASV_735	d:Bacteria,p:Proteobacteria,c:Alphaproteobacteria,o:Acetobacterales,f:Acetobacteraceae	Bacteria	Proteobacteria	Alphaproteobacteria	Acetobacterales	Acetobacteraceae			Family	11	2	22	14	20	12	16	0	4	6	59	20	0	0	0	0	1	3
ASV_736	d:Bacteria,p:Proteobacteria,c:Alphaproteobacteria,o:Rhizobiales,f:Beijerinckiaceae,g:Roseiarcus	Bacteria	Proteobacteria	Alphaproteobacteria	Rhizobiales	Beijerinckiaceae	Roseiarcus		Genus	5	12	26	21	22	13	16	15	9	8	22	3	0	12	7	1	6	7
ASV_737	d:Bacteria,p:Proteobacteria,c:Alphaproteobacteria,o:Elsterales,f:uncultured	Bacteria	Proteobacteria	Alphaproteobacteria	Elsterales	uncultured			Family	12	1	3	10	3	8	11	17	9	5	2	10	33	10	52	22	16	7
ASV_738	d:Bacteria,p:Actinobacteriota,c:Thermoleophilia,o:Solirubrobacterales,f:Solirubrobacteraceae,g:Conexibacter	Bacteria	Actinobacteriota	Thermoleophilia	Solirubrobacterales	Solirubrobacteraceae	Conexibacter		Genus	9	7	2	3	19	1	4	6	10	5	1	10	44	6	42	14	12	4
ASV_739	d:Bacteria,p:Actinobacteriota,c:Actinobacteria,o:Frankiales,f:Acidothermaceae,g:Acidothermus	Bacteria	Actinobacteriota	Actinobacteria	Frankiales	Acidothermaceae	Acidothermus		Genus	44	14	7	5	16	12	14	9	10	13	68	3	0	0	1	3	1	8
ASV_740	d:Bacteria,p:Chloroflexi,c:TK10	Bacteria	Chloroflexi	TK10					Class	0	28	24	0	1	5	14	1	23	3	11	47	0	9	0	0	7	8
ASV_741	d:Bacteria,p:Acidobacteriota,c:Acidobacteriae,o:Bryobacterales,f:Bryobacteraceae,g:Bryobacter	Bacteria	Acidobacteriota	Acidobacteriae	Bryobacterales	Bryobacteraceae	Bryobacter		Genus	9	4	8	11	9	0	4	16	21	13	1	10	14	10	20	12	17	8
ASV_742	d:Bacteria,p:Actinobacteriota,c:Actinobacteria,o:Frankiales,f:Acidothermaceae,g:Acidothermus	Bacteria	Actinobacteriota	Actinobacteria	Frankiales	Acidothermaceae	Acidothermus		Genus	15	1	0	27	5	1	1	15	4	97	5	0	1	2	21	4	0	14
ASV_743	d:Bacteria,p:Chloroflexi,c:Ktedonobacteria,o:Ktedonobacterales,f:Ktedonobacteraceae	Bacteria	Chloroflexi	Ktedonobacteria	Ktedonobacterales	Ktedonobacteraceae			Family	19	0	0	19	14	0	5	20	4	6	1	0	0	27	32	23	20	6
ASV_744	d:Bacteria,p:Actinobacteriota,c:Thermoleophilia,o:Solirubrobacterales,f:Solirubrobacteraceae,g:Conexibacter,s:uncultured_bacterium	Bacteria	Actinobacteriota	Thermoleophilia	Solirubrobacterales	Solirubrobacteraceae	Conexibacter	uncultured bacterium	Species	8	16	3	4	3	3	1	12	7	1	2	1	57	3	2	47	17	2
ASV_745	d:Bacteria,p:Acidobacteriota,c:Acidobacteriae,o:Bryobacterales,f:Bryobacteraceae,g:Bryobacter	Bacteria	Acidobacteriota	Acidobacteriae	Bryobacterales	Bryobacteraceae	Bryobacter		Genus	4	16	24	7	5	3	11	13	23	12	39	40	0	1	2	0	6	4
ASV_746	d:Bacteria,p:Actinobacteriota,c:Actinobacteria,o:Frankiales	Bacteria	Actinobacteriota	Actinobacteria	Frankiales				Order	3	14	33	5	19	16	4	0	9	10	32	39	1	6	0	0	0	10
ASV_747	d:Bacteria,p:Acidobacteriota,c:Acidobacteriae,o:Bryobacterales,f:Bryobacteraceae,g:Bryobacter	Bacteria	Acidobacteriota	Acidobacteriae	Bryobacterales	Bryobacteraceae	Bryobacter		Genus	3	8	3	8	15	4	1	22	10	3	0	0	60	1	13	30	11	8
ASV_748	d:Bacteria,p:Actinobacteriota,c:Thermoleophilia,o:Solirubrobacterales,f:Solirubrobacteraceae,g:Conexibacter	Bacteria	Actinobacteriota	Thermoleophilia	Solirubrobacterales	Solirubrobacteraceae	Conexibacter		Genus	14	3	6	14	24	6	3	29	22	14	4	7	41	9	43	34	37	13
ASV_749	d:Bacteria,p:Proteobacteria,c:Alphaproteobacteria,o:Acetobacterales,f:Acetobacteraceae,g:uncultured	Bacteria	Proteobacteria	Alphaproteobacteria	Acetobacterales	Acetobacteraceae	uncultured		Genus	5	9	37	15	13	9	3	6	9	11	34	8	0	17	2	4	6	18
ASV_750	d:Bacteria,p:Actinobacteriota,c:Actinobacteria,o:Frankiales,f:Acidothermaceae,g:Acidothermus,s:uncultured_bacterium	Bacteria	Actinobacteriota	Actinobacteria	Frankiales	Acidothermaceae	Acidothermus	uncultured bacterium	Species	20	0	0	3	13	2	7	5	2	30	2	5	15	2	113	14	5	7
ASV_751	d:Bacteria,p:Acidobacteriota,c:Acidobacteriae,o:Solibacterales,f:Solibacteraceae,g:Candidatus_Solibacter	Bacteria	Acidobacteriota	Acidobacteriae	Solibacterales	Solibacteraceae	Candidatus Solibacter		Genus	10	8	10	14	17	24	3	7	10	25	17	7	2	11	9	7	15	14
ASV_752	d:Bacteria,p:Proteobacteria,c:Gammaproteobacteria,o:Gammaproteobacteria_Incertae_Sedis,f:Unknown_Family,g:Acidibacter	Bacteria	Proteobacteria	Gammaproteobacteria	Gammaproteobacteria Incertae Sedis	Unknown Family	Acidibacter		Genus	13	3	3	38	44	18	13	15	1	10	11	1	1	10	15	7	2	5
ASV_753	d:Bacteria,p:Proteobacteria,c:Gammaproteobacteria,o:Gammaproteobacteria_Incertae_Sedis,f:Unknown_Family,g:Acidibacter	Bacteria	Proteobacteria	Gammaproteobacteria	Gammaproteobacteria Incertae Sedis	Unknown Family	Acidibacter		Genus	9	5	16	25	20	13	23	0	3	13	36	8	0	10	0	1	8	20
ASV_754	d:Bacteria,p:Proteobacteria,c:Alphaproteobacteria,o:Rhizobiales,f:Xanthobacteraceae	Bacteria	Proteobacteria	Alphaproteobacteria	Rhizobiales	Xanthobacteraceae			Family	0	1	67	0	16	3	5	3	15	16	1	20	3	8	6	16	16	3
ASV_755	d:Bacteria,p:Actinobacteriota,c:Thermoleophilia,o:Gaiellales,f:uncultured,g:uncultured_bacterium	Bacteria	Actinobacteriota	Thermoleophilia	Gaiellales	uncultured	uncultured bacterium		Genus	9	3	31	30	3	2	9	0	12	33	4	23	0	2	4	0	4	42
ASV_756	d:Bacteria,p:Chloroflexi,c:Ktedonobacteria,o:Ktedonobacterales,f:Ktedonobacteraceae,g:uncultured	Bacteria	Chloroflexi	Ktedonobacteria	Ktedonobacterales	Ktedonobacteraceae	uncultured		Genus	0	12	16	1	4	7	15	2	11	14	48	17	0	17	1	0	7	10
ASV_757	d:Bacteria,p:Actinobacteriota,c:Thermoleophilia,o:Solirubrobacterales,f:Solirubrobacteraceae,g:Conexibacter,s:uncultured_bacterium	Bacteria	Actinobacteriota	Thermoleophilia	Solirubrobacterales	Solirubrobacteraceae	Conexibacter	uncultured bacterium	Species	10	24	17	9	14	4	9	9	11	4	26	31	2	6	2	4	12	16
ASV_758	d:Bacteria,p:Acidobacteriota,c:Acidobacteriae,o:Acidobacteriales	Bacteria	Acidobacteriota	Acidobacteriae	Acidobacteriales				Order	15	48	9	6	11	13	8	0	0	0	11	30	0	3	1	0	2	63
ASV_759	d:Bacteria,p:Acidobacteriota,c:Acidobacteriae,o:Solibacterales,f:Solibacteraceae,g:Candidatus_Solibacter	Bacteria	Acidobacteriota	Acidobacteriae	Solibacterales	Solibacteraceae	Candidatus Solibacter		Genus	13	9	12	15	14	5	17	13	11	14	13	11	8	18	21	21	7	6
ASV_760	d:Bacteria,p:Acidobacteriota,c:Acidobacteriae,o:Bryobacterales,f:Bryobacteraceae,g:Bryobacter	Bacteria	Acidobacteriota	Acidobacteriae	Bryobacterales	Bryobacteraceae	Bryobacter		Genus	19	1	0	30	15	1	19	13	7	21	12	1	3	4	14	12	13	12
ASV_761	d:Bacteria,p:Actinobacteriota,c:Actinobacteria,o:Frankiales,f:Frankiaceae,g:Jatrophihabitans	Bacteria	Actinobacteriota	Actinobacteria	Frankiales	Frankiaceae	Jatrophihabitans		Genus	8	21	2	5	34	17	11	1	1	6	128	4	0	4	0	3	1	7
ASV_762	d:Bacteria,p:Acidobacteriota,c:Acidobacteriae,o:Solibacterales,f:Solibacteraceae,g:Candidatus_Solibacter	Bacteria	Acidobacteriota	Acidobacteriae	Solibacterales	Solibacteraceae	Candidatus Solibacter		Genus	4	3	25	1	1	0	5	9	31	5	0	9	0	7	30	15	27	8
ASV_763	d:Bacteria,p:Acidobacteriota,c:Acidobacteriae,o:Bryobacterales,f:Bryobacteraceae	Bacteria	Acidobacteriota	Acidobacteriae	Bryobacterales	Bryobacteraceae			Family	9	9	17	26	11	3	7	6	22	30	4	17	2	14	23	7	16	15
ASV_764	d:Bacteria,p:Acidobacteriota,c:Acidobacteriae,o:Bryobacterales,f:Bryobacteraceae,g:Bryobacter	Bacteria	Acidobacteriota	Acidobacteriae	Bryobacterales	Bryobacteraceae	Bryobacter		Genus	2	18	8	3	7	3	27	23	31	7	10	11	5	12	27	18	38	2
ASV_765	d:Bacteria,p:Proteobacteria,c:Alphaproteobacteria,o:Rhizobiales,f:Xanthobacteraceae,g:uncultured	Bacteria	Proteobacteria	Alphaproteobacteria	Rhizobiales	Xanthobacteraceae	uncultured		Genus	5	14	0	12	29	7	1	5	1	14	15	0	54	3	5	16	4	5
ASV_766	d:Bacteria,p:Actinobacteriota,c:Actinobacteria,o:Corynebacteriales,f:Mycobacteriaceae,g:Mycobacterium	Bacteria	Actinobacteriota	Actinobacteria	Corynebacteriales	Mycobacteriaceae	Mycobacterium		Genus	10	9	1	18	7	7	15	10	8	22	7	0	10	19	17	39	11	10
ASV_767	d:Bacteria,p:Proteobacteria,c:Alphaproteobacteria,o:Rhizobiales,f:Xanthobacteraceae,g:uncultured	Bacteria	Proteobacteria	Alphaproteobacteria	Rhizobiales	Xanthobacteraceae	uncultured		Genus	2	2	3	15	9	22	3	3	1	5	6	1	66	1	24	15	15	3
ASV_768	d:Bacteria,p:Acidobacteriota,c:Acidobacteriae,o:Solibacterales,f:Solibacteraceae,g:Candidatus_Solibacter,s:uncultured_bacterium	Bacteria	Acidobacteriota	Acidobacteriae	Solibacterales	Solibacteraceae	Candidatus Solibacter	uncultured bacterium	Species	13	4	1	24	8	1	2	16	15	29	3	1	13	9	30	34	22	2
ASV_769	d:Bacteria,p:Chloroflexi,c:Ktedonobacteria,o:Ktedonobacterales,f:Ktedonobacteraceae,g:uncultured,s:uncultured_bacterium	Bacteria	Chloroflexi	Ktedonobacteria	Ktedonobacterales	Ktedonobacteraceae	uncultured	uncultured bacterium	Species	0	78	4	0	0	2	15	0	1	4	0	91	0	1	0	0	0	0
ASV_770	d:Bacteria,p:Actinobacteriota,c:Actinobacteria,o:Pseudonocardiales,f:Pseudonocardiaceae,g:Amycolatopsis	Bacteria	Actinobacteriota	Actinobacteria	Pseudonocardiales	Pseudonocardiaceae	Amycolatopsis		Genus	0	1	5	32	3	4	3	0	0	1	3	96	0	2	0	0	0	38
ASV_771	d:Bacteria,p:Acidobacteriota,c:Blastocatellia,o:Pyrinomonadales,f:Pyrinomonadaceae,g:RB41,s:uncultured_bacterium	Bacteria	Acidobacteriota	Blastocatellia	Pyrinomonadales	Pyrinomonadaceae	RB41	uncultured bacterium	Species	2	2	38	5	1	1	34	0	16	23	1	35	0	6	2	0	9	26
ASV_772	d:Bacteria,p:Actinobacteriota,c:Actinobacteria,o:Micromonosporales,f:Micromonosporaceae,g:Dactylosporangium	Bacteria	Actinobacteriota	Actinobacteria	Micromonosporales	Micromonosporaceae	Dactylosporangium		Genus	1	0	2	32	42	69	2	0	1	0	2	30	3	8	4	1	0	22
ASV_773	d:Bacteria,p:Proteobacteria,c:Alphaproteobacteria,o:Rhizobiales,f:Devosiaceae	Bacteria	Proteobacteria	Alphaproteobacteria	Rhizobiales	Devosiaceae			Family	7	10	9	23	27	29	10	1	0	7	45	9	2	8	4	1	1	10
ASV_774	d:Bacteria,p:Acidobacteriota,c:Acidobacteriae,o:Acidobacteriales,f:Acidobacteriaceae_(Subgroup_1),g:Acidipila-Silvibacterium	Bacteria	Acidobacteriota	Acidobacteriae	Acidobacteriales	Acidobacteriaceae (Subgroup 1)	Acidipila-Silvibacterium		Genus	10	12	9	8	13	3	10	23	28	19	1	7	31	3	10	14	24	3
ASV_775	d:Bacteria,p:Proteobacteria,c:Alphaproteobacteria,o:Elsterales,f:uncultured,g:uncultured_bacterium	Bacteria	Proteobacteria	Alphaproteobacteria	Elsterales	uncultured	uncultured bacterium		Genus	9	3	1	14	38	4	3	11	1	26	6	0	47	0	9	10	7	4
ASV_776	d:Bacteria,p:Proteobacteria,c:Alphaproteobacteria,o:Rhizobiales,f:Beijerinckiaceae	Bacteria	Proteobacteria	Alphaproteobacteria	Rhizobiales	Beijerinckiaceae			Family	4	23	12	7	11	9	8	2	9	9	6	48	1	0	0	8	1	9
ASV_777	d:Bacteria,p:Actinobacteriota,c:Actinobacteria,o:Pseudonocardiales,f:Pseudonocardiaceae,g:Pseudonocardia	Bacteria	Actinobacteriota	Actinobacteria	Pseudonocardiales	Pseudonocardiaceae	Pseudonocardia		Genus	1	11	4	19	68	40	1	8	4	14	20	5	0	2	4	1	8	0
ASV_778	d:Bacteria,p:Actinobacteriota,c:Thermoleophilia,o:Solirubrobacterales,f:Solirubrobacteraceae,g:Conexibacter,s:uncultured_bacterium	Bacteria	Actinobacteriota	Thermoleophilia	Solirubrobacterales	Solirubrobacteraceae	Conexibacter	uncultured bacterium	Species	8	28	17	9	18	7	8	5	5	12	32	17	3	1	4	8	5	9
ASV_779	d:Bacteria,p:Actinobacteriota,c:Actinobacteria,o:Corynebacteriales,f:Mycobacteriaceae,g:Mycobacterium,s:uncultured_bacterium	Bacteria	Actinobacteriota	Actinobacteria	Corynebacteriales	Mycobacteriaceae	Mycobacterium	uncultured bacterium	Species	18	0	1	19	28	11	17	10	3	13	48	0	1	11	1	3	0	10
ASV_780	d:Bacteria,p:Actinobacteriota,c:Actinobacteria,o:Frankiales	Bacteria	Actinobacteriota	Actinobacteria	Frankiales				Order	0	47	20	15	18	12	5	0	8	7	13	41	0	3	0	0	0	11
ASV_781	d:Bacteria,p:Actinobacteriota,c:Actinobacteria,o:Frankiales,f:Frankiaceae,g:Jatrophihabitans	Bacteria	Actinobacteriota	Actinobacteria	Frankiales	Frankiaceae	Jatrophihabitans		Genus	5	57	4	5	9	7	4	15	3	11	16	0	43	8	5	8	5	11
ASV_782	d:Bacteria,p:Chloroflexi,c:Ktedonobacteria,o:Ktedonobacterales,f:Ktedonobacteraceae,g:uncultured,s:uncultured_bacterium	Bacteria	Chloroflexi	Ktedonobacteria	Ktedonobacterales	Ktedonobacteraceae	uncultured	uncultured bacterium	Species	22	0	0	20	29	4	0	7	0	26	15	6	2	6	11	0	0	22
ASV_783	d:Bacteria,p:Chloroflexi,c:Ktedonobacteria,o:Ktedonobacterales,f:Ktedonobacteraceae,g:HSB_OF53-F07	Bacteria	Chloroflexi	Ktedonobacteria	Ktedonobacterales	Ktedonobacteraceae	HSB OF53-F07		Genus	46	2	1	35	42	3	1	13	4	25	2	10	0	8	59	8	3	23
ASV_784	d:Bacteria,p:Acidobacteriota,c:Acidobacteriae,o:Bryobacterales,f:Bryobacteraceae,g:Bryobacter	Bacteria	Acidobacteriota	Acidobacteriae	Bryobacterales	Bryobacteraceae	Bryobacter		Genus	13	25	14	17	21	15	37	3	8	8	22	2	0	3	2	1	4	15
ASV_785	d:Bacteria,p:Cyanobacteria,c:Cyanobacteriia,o:Cyanobacteriales,f:Coleofasciculaceae	Bacteria	Cyanobacteria	Cyanobacteriia	Cyanobacteriales	Coleofasciculaceae			Family	30	1	12	9	6	5	5	1	19	15	19	0	0	0	4	43	5	8
ASV_786	d:Bacteria,p:Proteobacteria,c:Alphaproteobacteria,o:Rhizobiales,f:Xanthobacteraceae,g:uncultured	Bacteria	Proteobacteria	Alphaproteobacteria	Rhizobiales	Xanthobacteraceae	uncultured		Genus	4	0	48	10	0	0	9	3	15	17	0	29	0	1	25	6	9	20
ASV_787	d:Archaea,p:Crenarchaeota,c:Nitrososphaeria,o:Nitrososphaerales,f:Nitrososphaeraceae,g:uncultured_archaeon	Archaea	Crenarchaeota	Nitrososphaeria	Nitrososphaerales	Nitrososphaeraceae	uncultured archaeon		Genus	14	0	3	4	15	1	9	13	12	3	0	8	21	14	22	11	9	6
ASV_788	d:Bacteria,p:Actinobacteriota,c:Thermoleophilia,o:Solirubrobacterales,f:Solirubrobacteraceae,g:Conexibacter	Bacteria	Actinobacteriota	Thermoleophilia	Solirubrobacterales	Solirubrobacteraceae	Conexibacter		Genus	0	3	31	0	3	0	11	11	15	8	6	25	0	10	5	1	65	21
ASV_789	d:Bacteria,p:Chloroflexi,c:TK10	Bacteria	Chloroflexi	TK10					Class	0	25	3	5	12	2	12	10	24	19	11	6	2	1	6	12	16	11
ASV_790	d:Bacteria,p:Actinobacteriota,c:Thermoleophilia,o:Solirubrobacterales,f:Solirubrobacteraceae,g:Conexibacter	Bacteria	Actinobacteriota	Thermoleophilia	Solirubrobacterales	Solirubrobacteraceae	Conexibacter		Genus	0	1	23	2	0	0	6	16	48	1	0	5	2	10	18	13	58	5
ASV_791	d:Bacteria,p:Actinobacteriota,c:Thermoleophilia,o:Gaiellales,f:uncultured	Bacteria	Actinobacteriota	Thermoleophilia	Gaiellales	uncultured			Family	4	18	7	12	32	23	8	0	3	7	18	52	0	0	0	0	0	21
ASV_792	d:Bacteria,p:Actinobacteriota,c:Actinobacteria,o:Frankiales,f:Acidothermaceae,g:Acidothermus	Bacteria	Actinobacteriota	Actinobacteria	Frankiales	Acidothermaceae	Acidothermus		Genus	2	10	12	0	11	5	24	5	10	22	23	31	0	5	0	0	6	28
ASV_793	d:Bacteria,p:Actinobacteriota,c:Actinobacteria,o:Frankiales,f:Acidothermaceae,g:Acidothermus,s:uncultured_bacterium	Bacteria	Actinobacteriota	Actinobacteria	Frankiales	Acidothermaceae	Acidothermus	uncultured bacterium	Species	14	13	1	19	31	11	7	7	4	15	30	1	1	2	9	11	7	10
ASV_794	d:Bacteria,p:Chloroflexi,c:Ktedonobacteria,o:Ktedonobacterales,f:Ktedonobacteraceae,g:HSB_OF53-F07	Bacteria	Chloroflexi	Ktedonobacteria	Ktedonobacterales	Ktedonobacteraceae	HSB OF53-F07		Genus	1	3	5	0	3	2	6	29	44	15	1	0	0	20	3	24	26	2
ASV_795	d:Bacteria,p:Actinobacteriota,c:Actinobacteria,o:Micromonosporales,f:Micromonosporaceae	Bacteria	Actinobacteriota	Actinobacteria	Micromonosporales	Micromonosporaceae			Family	20	14	22	10	19	0	9	5	11	23	4	17	0	8	0	2	11	19
ASV_796	d:Bacteria,p:Verrucomicrobiota,c:Verrucomicrobiae,o:Chthoniobacterales	Bacteria	Verrucomicrobiota	Verrucomicrobiae	Chthoniobacterales				Order	0	5	15	2	2	2	2	21	11	13	2	2	3	34	8	10	34	6
ASV_797	d:Bacteria,p:Actinobacteriota,c:Thermoleophilia,o:Solirubrobacterales,f:Solirubrobacteraceae,g:Conexibacter	Bacteria	Actinobacteriota	Thermoleophilia	Solirubrobacterales	Solirubrobacteraceae	Conexibacter		Genus	6	0	1	12	9	2	9	22	26	10	3	7	10	8	12	21	20	14
ASV_798	d:Bacteria,p:Verrucomicrobiota,c:Verrucomicrobiae,o:Chthoniobacterales,f:Xiphinematobacteraceae,g:Candidatus_Xiphinematobacter	Bacteria	Verrucomicrobiota	Verrucomicrobiae	Chthoniobacterales	Xiphinematobacteraceae	Candidatus Xiphinematobacter		Genus	21	12	7	7	10	3	6	23	24	12	4	8	1	0	22	14	10	7
ASV_799	d:Bacteria,p:Acidobacteriota,c:Acidobacteriae,o:Bryobacterales,f:Bryobacteraceae,g:Bryobacter,s:uncultured_bacterium	Bacteria	Acidobacteriota	Acidobacteriae	Bryobacterales	Bryobacteraceae	Bryobacter	uncultured bacterium	Species	13	0	12	9	2	0	9	21	38	11	0	7	0	17	31	18	11	21
ASV_800	d:Bacteria,p:Acidobacteriota,c:Acidobacteriae,o:Bryobacterales,f:Bryobacteraceae,g:Bryobacter	Bacteria	Acidobacteriota	Acidobacteriae	Bryobacterales	Bryobacteraceae	Bryobacter		Genus	3	2	9	5	23	15	6	4	3	8	72	29	0	0	0	0	1	4
ASV_801	d:Bacteria,p:Chloroflexi,c:Ktedonobacteria,o:Ktedonobacterales,f:Ktedonobacteraceae	Bacteria	Chloroflexi	Ktedonobacteria	Ktedonobacterales	Ktedonobacteraceae			Family	19	0	1	13	25	3	0	19	1	6	0	0	0	33	49	6	11	0
ASV_802	d:Bacteria,p:Acidobacteriota,c:Acidobacteriae,o:Bryobacterales,f:Bryobacteraceae,g:Bryobacter	Bacteria	Acidobacteriota	Acidobacteriae	Bryobacterales	Bryobacteraceae	Bryobacter		Genus	17	19	6	15	10	6	14	7	16	17	32	22	7	1	4	4	5	9
ASV_803	d:Bacteria,p:Actinobacteriota,c:Actinobacteria,o:Micromonosporales,f:Micromonosporaceae,g:Actinoplanes	Bacteria	Actinobacteriota	Actinobacteria	Micromonosporales	Micromonosporaceae	Actinoplanes		Genus	2	19	33	30	23	17	23	2	3	4	18	7	0	3	0	0	1	19
ASV_804	d:Bacteria,p:Actinobacteriota,c:Thermoleophilia,o:Gaiellales,f:uncultured	Bacteria	Actinobacteriota	Thermoleophilia	Gaiellales	uncultured			Family	12	20	29	13	27	10	36	2	14	5	1	2	0	14	3	0	7	14
ASV_805	d:Bacteria,p:Proteobacteria,c:Alphaproteobacteria	Bacteria	Proteobacteria	Alphaproteobacteria					Class	1	22	14	4	6	12	23	2	9	11	20	48	0	4	0	2	4	2
ASV_806	d:Bacteria,p:Proteobacteria,c:Alphaproteobacteria,o:Elsterales,f:uncultured,g:uncultured_bacterium	Bacteria	Proteobacteria	Alphaproteobacteria	Elsterales	uncultured	uncultured bacterium		Genus	16	3	6	14	23	3	9	12	7	24	3	9	9	8	30	23	12	14
ASV_807	d:Bacteria,p:Chloroflexi,c:Ktedonobacteria,o:Ktedonobacterales,f:Ktedonobacteraceae	Bacteria	Chloroflexi	Ktedonobacteria	Ktedonobacterales	Ktedonobacteraceae			Family	123	1	0	4	5	0	0	4	0	3	0	0	0	1	33	4	1	4
ASV_808	d:Bacteria,p:Proteobacteria,c:Alphaproteobacteria,o:Acetobacterales,f:Acetobacteraceae,g:uncultured	Bacteria	Proteobacteria	Alphaproteobacteria	Acetobacterales	Acetobacteraceae	uncultured		Genus	14	1	16	54	30	3	4	3	6	19	26	28	0	3	0	2	0	4
ASV_809	d:Bacteria,p:Acidobacteriota,c:Acidobacteriae,o:Bryobacterales,f:Bryobacteraceae,g:Bryobacter,s:uncultured_bacterium	Bacteria	Acidobacteriota	Acidobacteriae	Bryobacterales	Bryobacteraceae	Bryobacter	uncultured bacterium	Species	3	43	1	6	19	13	10	7	4	6	37	1	3	6	2	0	1	9
ASV_810	d:Bacteria,p:Acidobacteriota,c:Acidobacteriae,o:Solibacterales,f:Solibacteraceae,g:Candidatus_Solibacter,s:uncultured_bacterium	Bacteria	Acidobacteriota	Acidobacteriae	Solibacterales	Solibacteraceae	Candidatus Solibacter	uncultured bacterium	Species	13	7	0	25	24	7	10	19	3	24	24	4	2	7	16	7	5	13
ASV_811	d:Bacteria,p:Acidobacteriota,c:Acidobacteriae,o:Solibacterales,f:Solibacteraceae,g:Candidatus_Solibacter	Bacteria	Acidobacteriota	Acidobacteriae	Solibacterales	Solibacteraceae	Candidatus Solibacter		Genus	8	6	1	20	16	16	0	5	7	16	28	13	0	3	19	5	5	9
ASV_812	d:Bacteria,p:Acidobacteriota,c:Acidobacteriae,o:Solibacterales,f:Solibacteraceae,g:Candidatus_Solibacter	Bacteria	Acidobacteriota	Acidobacteriae	Solibacterales	Solibacteraceae	Candidatus Solibacter		Genus	13	33	19	1	2	3	22	2	16	3	23	23	0	6	1	0	3	7
ASV_813	d:Bacteria,p:Actinobacteriota,c:Thermoleophilia,o:Solirubrobacterales,f:Solirubrobacteraceae,g:Conexibacter	Bacteria	Actinobacteriota	Thermoleophilia	Solirubrobacterales	Solirubrobacteraceae	Conexibacter		Genus	3	6	10	12	2	5	3	17	22	2	7	2	12	15	17	50	32	2
ASV_814	d:Bacteria,p:Proteobacteria,c:Alphaproteobacteria,o:Rhizobiales,f:Beijerinckiaceae,g:1174-901-12,s:uncultured_bacterium	Bacteria	Proteobacteria	Alphaproteobacteria	Rhizobiales	Beijerinckiaceae	1174-901-12	uncultured bacterium	Species	9	16	12	6	5	4	11	11	8	1	8	23	15	9	8	5	12	7
ASV_815	d:Bacteria,p:Proteobacteria,c:Alphaproteobacteria,o:Acetobacterales,f:Acetobacteraceae,g:Acidiphilium,s:uncultured_bacterium	Bacteria	Proteobacteria	Alphaproteobacteria	Acetobacterales	Acetobacteraceae	Acidiphilium	uncultured bacterium	Species	28	8	9	5	30	2	3	13	15	16	16	1	4	0	29	8	10	7
ASV_816	d:Bacteria,p:Acidobacteriota,c:Acidobacteriae,o:Acidobacteriales,f:Acidobacteriaceae_(Subgroup_1),g:uncultured	Bacteria	Acidobacteriota	Acidobacteriae	Acidobacteriales	Acidobacteriaceae (Subgroup 1)	uncultured		Genus	9	0	21	35	5	1	20	1	11	24	1	11	0	2	10	5	10	36
ASV_817	d:Bacteria,p:Actinobacteriota,c:Actinobacteria,o:Micromonosporales,f:Micromonosporaceae	Bacteria	Actinobacteriota	Actinobacteria	Micromonosporales	Micromonosporaceae			Family	5	5	41	3	4	9	41	1	1	3	20	0	0	6	0	0	17	39
ASV_818	d:Bacteria,p:Chloroflexi	Bacteria	Chloroflexi						Phylum	16	0	3	20	7	2	35	4	4	7	27	4	1	14	31	0	1	15
ASV_819	d:Bacteria,p:Chloroflexi,c:Ktedonobacteria,o:Ktedonobacterales,f:Ktedonobacteraceae,g:uncultured,s:uncultured_bacterium	Bacteria	Chloroflexi	Ktedonobacteria	Ktedonobacterales	Ktedonobacteraceae	uncultured	uncultured bacterium	Species	0	41	59	0	0	1	8	0	29	4	0	30	0	0	0	0	0	0
ASV_820	d:Bacteria,p:Proteobacteria,c:Alphaproteobacteria,o:Elsterales,f:uncultured	Bacteria	Proteobacteria	Alphaproteobacteria	Elsterales	uncultured			Family	16	4	4	15	29	6	1	0	6	18	12	44	0	4	3	0	0	9
ASV_821	d:Bacteria,p:Chloroflexi,c:Ktedonobacteria,o:B12-WMSP1,f:uncultured_Chloroflexi_bacterium	Bacteria	Chloroflexi	Ktedonobacteria	B12-WMSP1	uncultured Chloroflexi bacterium			Family	2	6	39	1	0	8	12	0	16	8	10	66	0	0	0	0	2	23
ASV_822	d:Bacteria,p:Chloroflexi,c:AD3	Bacteria	Chloroflexi	AD3					Class	0	0	8	0	4	1	7	2	72	52	4	13	0	3	4	4	4	15
ASV_823	d:Bacteria,p:Actinobacteriota,c:Thermoleophilia,o:Solirubrobacterales,f:Solirubrobacteraceae,g:Conexibacter,s:uncultured_bacterium	Bacteria	Actinobacteriota	Thermoleophilia	Solirubrobacterales	Solirubrobacteraceae	Conexibacter	uncultured bacterium	Species	4	15	0	6	17	15	5	10	4	3	4	1	53	7	8	13	18	11
ASV_824	d:Bacteria,p:Verrucomicrobiota,c:Verrucomicrobiae,o:Chthoniobacterales,f:Chthoniobacteraceae,g:Candidatus_Udaeobacter	Bacteria	Verrucomicrobiota	Verrucomicrobiae	Chthoniobacterales	Chthoniobacteraceae	Candidatus Udaeobacter		Genus	11	0	4	34	0	3	45	0	2	23	0	4	0	3	4	0	6	35
ASV_825	d:Bacteria,p:Proteobacteria,c:Alphaproteobacteria,o:Rhizobiales,f:Rhodomicrobiaceae,g:Rhodomicrobium	Bacteria	Proteobacteria	Alphaproteobacteria	Rhizobiales	Rhodomicrobiaceae	Rhodomicrobium		Genus	16	0	2	14	18	2	8	11	7	18	2	3	9	12	40	18	10	4
ASV_826	d:Bacteria,p:Proteobacteria,c:Alphaproteobacteria,o:Sphingomonadales,f:Sphingomonadaceae,g:Sphingomonas	Bacteria	Proteobacteria	Alphaproteobacteria	Sphingomonadales	Sphingomonadaceae	Sphingomonas		Genus	3	5	0	2	2	6	0	4	3	10	1	8	67	3	4	33	14	1
ASV_827	d:Bacteria,p:Chloroflexi,c:Ktedonobacteria,o:B12-WMSP1	Bacteria	Chloroflexi	Ktedonobacteria	B12-WMSP1				Order	0	0	97	0	0	0	0	0	5	0	1	66	0	0	0	1	0	4
ASV_828	d:Bacteria,p:Actinobacteriota,c:Actinobacteria,o:Micrococcales,f:Microbacteriaceae	Bacteria	Actinobacteriota	Actinobacteria	Micrococcales	Microbacteriaceae			Family	13	20	10	5	16	4	4	0	5	0	13	75	2	0	0	1	0	3
ASV_829	d:Bacteria,p:Proteobacteria,c:Alphaproteobacteria,o:Elsterales,f:uncultured	Bacteria	Proteobacteria	Alphaproteobacteria	Elsterales	uncultured			Family	32	1	2	8	14	1	11	4	5	19	1	11	9	7	57	11	9	13
ASV_830	d:Bacteria,p:Chloroflexi,c:Ktedonobacteria,o:B12-WMSP1	Bacteria	Chloroflexi	Ktedonobacteria	B12-WMSP1				Order	0	4	7	10	2	1	28	5	31	8	3	8	0	19	9	13	21	12
ASV_831	d:Bacteria,p:Actinobacteriota,c:Actinobacteria,o:Frankiales,f:Acidothermaceae,g:Acidothermus,s:uncultured_bacterium	Bacteria	Actinobacteriota	Actinobacteria	Frankiales	Acidothermaceae	Acidothermus	uncultured bacterium	Species	8	15	6	18	30	8	5	2	3	11	6	3	33	8	10	16	10	7
ASV_832	d:Bacteria,p:Actinobacteriota,c:Actinobacteria,o:Frankiales,f:Acidothermaceae,g:Acidothermus	Bacteria	Actinobacteriota	Actinobacteria	Frankiales	Acidothermaceae	Acidothermus		Genus	12	12	0	13	1	4	9	5	2	18	47	2	0	5	2	0	1	38
ASV_833	d:Bacteria,p:Actinobacteriota,c:Thermoleophilia,o:Solirubrobacterales,f:Solirubrobacteraceae,g:Conexibacter	Bacteria	Actinobacteriota	Thermoleophilia	Solirubrobacterales	Solirubrobacteraceae	Conexibacter		Genus	14	0	0	12	5	2	0	7	10	12	1	12	7	5	46	23	25	13
ASV_834	d:Bacteria,p:Planctomycetota,c:Planctomycetes,o:Gemmatales,f:Gemmataceae,g:uncultured,s:uncultured_bacterium	Bacteria	Planctomycetota	Planctomycetes	Gemmatales	Gemmataceae	uncultured	uncultured bacterium	Species	35	12	7	23	14	4	23	13	14	26	9	23	1	6	39	16	11	10
ASV_835	d:Bacteria,p:Proteobacteria,c:Alphaproteobacteria,o:Rhizobiales,f:Xanthobacteraceae,g:uncultured	Bacteria	Proteobacteria	Alphaproteobacteria	Rhizobiales	Xanthobacteraceae	uncultured		Genus	7	3	4	10	18	7	6	12	21	21	5	12	11	10	22	6	4	8
ASV_836	d:Bacteria,p:Actinobacteriota,c:Actinobacteria,o:Corynebacteriales,f:Mycobacteriaceae,g:Mycobacterium	Bacteria	Actinobacteriota	Actinobacteria	Corynebacteriales	Mycobacteriaceae	Mycobacterium		Genus	0	5	24	1	1	0	8	5	16	15	7	18	2	17	3	12	43	15
ASV_837	d:Bacteria,p:WPS-2,c:uncultured_bacterium	Bacteria	WPS-2	uncultured bacterium					Class	12	11	4	9	16	14	6	11	10	6	0	2	18	18	1	8	21	5
ASV_838	d:Bacteria,p:Actinobacteriota,c:Actinobacteria,o:Frankiales,f:Acidothermaceae,g:Acidothermus,s:uncultured_bacterium	Bacteria	Actinobacteriota	Actinobacteria	Frankiales	Acidothermaceae	Acidothermus	uncultured bacterium	Species	3	0	4	3	3	0	0	15	39	9	0	2	0	16	21	25	26	1
ASV_839	d:Bacteria,p:Verrucomicrobiota,c:Verrucomicrobiae,o:Opitutales,f:Opitutaceae	Bacteria	Verrucomicrobiota	Verrucomicrobiae	Opitutales	Opitutaceae			Family	3	14	2	8	11	5	11	1	14	6	7	94	0	1	6	2	1	6
ASV_840	d:Bacteria,p:Chloroflexi,c:Ktedonobacteria,o:Ktedonobacterales,f:Ktedonobacteraceae,g:1921-3	Bacteria	Chloroflexi	Ktedonobacteria	Ktedonobacterales	Ktedonobacteraceae	1921-3		Genus	2	4	8	3	2	3	9	22	29	15	2	3	0	29	12	25	33	1
ASV_841	d:Bacteria,p:Actinobacteriota,c:Actinobacteria,o:Kineosporiales,f:Kineosporiaceae	Bacteria	Actinobacteriota	Actinobacteria	Kineosporiales	Kineosporiaceae			Family	17	38	9	6	29	14	5	6	2	2	38	9	1	8	0	1	9	14
ASV_842	d:Bacteria,p:Chloroflexi,c:TK10	Bacteria	Chloroflexi	TK10					Class	4	0	8	6	0	1	6	13	43	8	0	0	2	11	2	16	47	3
ASV_843	d:Bacteria,p:Proteobacteria,c:Alphaproteobacteria,o:Rhizobiales,f:Xanthobacteraceae,g:uncultured	Bacteria	Proteobacteria	Alphaproteobacteria	Rhizobiales	Xanthobacteraceae	uncultured		Genus	11	2	25	9	4	1	1	6	29	13	0	21	5	20	42	12	8	13
ASV_844	d:Bacteria,p:Actinobacteriota,c:Actinobacteria,o:Corynebacteriales,f:Mycobacteriaceae,g:Mycobacterium	Bacteria	Actinobacteriota	Actinobacteria	Corynebacteriales	Mycobacteriaceae	Mycobacterium		Genus	10	3	2	3	7	14	1	8	2	11	0	1	37	1	49	21	7	4
ASV_845	d:Bacteria,p:Acidobacteriota,c:Acidobacteriae,o:Acidobacteriales,f:Acidobacteriaceae_(Subgroup_1)	Bacteria	Acidobacteriota	Acidobacteriae	Acidobacteriales	Acidobacteriaceae (Subgroup 1)			Family	12	16	10	6	8	3	16	3	16	28	11	41	1	6	2	5	11	2
ASV_846	d:Bacteria,p:Chloroflexi,c:Ktedonobacteria,o:B12-WMSP1	Bacteria	Chloroflexi	Ktedonobacteria	B12-WMSP1				Order	0	3	14	1	1	0	4	15	24	0	10	6	0	9	0	0	37	35
ASV_847	d:Bacteria,p:Actinobacteriota,c:Thermoleophilia,o:Solirubrobacterales	Bacteria	Actinobacteriota	Thermoleophilia	Solirubrobacterales				Order	18	1	0	16	16	3	0	22	7	24	1	0	4	8	15	16	4	7
ASV_848	d:Bacteria,p:Actinobacteriota,c:Thermoleophilia,o:Solirubrobacterales,f:Solirubrobacteraceae,g:Conexibacter,s:uncultured_bacterium	Bacteria	Actinobacteriota	Thermoleophilia	Solirubrobacterales	Solirubrobacteraceae	Conexibacter	uncultured bacterium	Species	2	17	1	21	37	16	5	5	7	14	34	1	6	4	5	8	15	9
ASV_849	d:Bacteria,p:Chloroflexi,c:TK10	Bacteria	Chloroflexi	TK10					Class	5	1	6	8	7	6	22	7	4	25	8	8	0	11	6	0	23	12
ASV_850	d:Bacteria,p:Proteobacteria,c:Alphaproteobacteria,o:Rhizobiales,f:Beijerinckiaceae,g:Roseiarcus	Bacteria	Proteobacteria	Alphaproteobacteria	Rhizobiales	Beijerinckiaceae	Roseiarcus		Genus	5	18	19	10	14	12	10	4	5	16	21	14	0	3	4	12	4	22
ASV_851	d:Bacteria,p:WPS-2,c:uncultured_bacterium	Bacteria	WPS-2	uncultured bacterium					Class	22	8	0	8	18	4	4	29	13	24	3	1	4	6	6	13	9	10
ASV_852	d:Bacteria,p:Proteobacteria,c:Alphaproteobacteria,o:Elsterales	Bacteria	Proteobacteria	Alphaproteobacteria	Elsterales				Order	1	27	22	5	8	4	8	2	4	0	23	52	0	8	3	0	5	7
ASV_853	d:Bacteria,p:Proteobacteria,c:Alphaproteobacteria,o:Elsterales,f:uncultured	Bacteria	Proteobacteria	Alphaproteobacteria	Elsterales	uncultured			Family	0	12	12	3	4	4	4	0	0	1	4	6	91	1	8	20	16	7
ASV_854	d:Bacteria,p:Actinobacteriota,c:Thermoleophilia,o:Gaiellales,f:uncultured,g:uncultured_bacterium	Bacteria	Actinobacteriota	Thermoleophilia	Gaiellales	uncultured	uncultured bacterium		Genus	4	9	7	35	44	52	0	0	0	4	22	1	0	1	0	0	0	1
ASV_855	d:Bacteria,p:Actinobacteriota,c:Thermoleophilia,o:Solirubrobacterales	Bacteria	Actinobacteriota	Thermoleophilia	Solirubrobacterales				Order	37	0	3	2	13	1	14	1	2	26	1	12	4	1	37	7	8	21
ASV_856	d:Bacteria,p:WPS-2,c:uncultured_bacterium	Bacteria	WPS-2	uncultured bacterium					Class	2	8	27	4	6	0	7	14	29	28	3	4	0	10	1	0	21	17
ASV_857	d:Bacteria,p:Actinobacteriota,c:Actinobacteria,o:Micrococcales,f:Cellulomonadaceae,g:Cellulomonas	Bacteria	Actinobacteriota	Actinobacteria	Micrococcales	Cellulomonadaceae	Cellulomonas		Genus	9	27	0	4	21	13	2	7	3	4	64	6	30	2	0	5	0	2
ASV_858	d:Bacteria,p:Actinobacteriota,c:Acidimicrobiia,o:IMCC26256,f:uncultured_bacterium	Bacteria	Actinobacteriota	Acidimicrobiia	IMCC26256	uncultured bacterium			Family	7	4	17	11	39	12	27	0	2	5	21	13	0	10	17	2	0	7
ASV_859	d:Bacteria,p:Acidobacteriota,c:Blastocatellia,o:Pyrinomonadales,f:Pyrinomonadaceae,g:RB41,s:uncultured_bacterium	Bacteria	Acidobacteriota	Blastocatellia	Pyrinomonadales	Pyrinomonadaceae	RB41	uncultured bacterium	Species	7	25	23	0	0	0	68	0	3	6	13	3	0	0	0	0	4	22
ASV_860	d:Bacteria,p:Actinobacteriota,c:Actinobacteria,o:Frankiales,f:Frankiaceae	Bacteria	Actinobacteriota	Actinobacteria	Frankiales	Frankiaceae			Family	6	31	15	2	23	15	4	1	8	3	45	24	6	4	0	0	4	13
ASV_861	d:Bacteria,p:Chloroflexi,c:AD3	Bacteria	Chloroflexi	AD3					Class	0	6	61	2	0	0	2	6	42	5	0	3	0	6	0	0	37	4
ASV_862	d:Bacteria,p:Bacteroidota,c:Bacteroidia,o:Chitinophagales,f:Chitinophagaceae,g:Flavisolibacter,s:uncultured_bacterium	Bacteria	Bacteroidota	Bacteroidia	Chitinophagales	Chitinophagaceae	Flavisolibacter	uncultured bacterium	Species	0	23	23	8	13	3	6	2	5	2	2	54	0	4	1	2	11	2
ASV_863	d:Bacteria,p:Actinobacteriota,c:Thermoleophilia,o:Solirubrobacterales,f:Solirubrobacteraceae,g:Conexibacter	Bacteria	Actinobacteriota	Thermoleophilia	Solirubrobacterales	Solirubrobacteraceae	Conexibacter		Genus	4	21	8	20	15	16	7	6	6	12	51	6	8	3	0	0	5	19
ASV_864	d:Bacteria,p:Actinobacteriota,c:Actinobacteria	Bacteria	Actinobacteriota	Actinobacteria					Class	0	17	49	1	2	3	1	1	11	5	10	91	1	4	0	0	6	8
ASV_865	d:Bacteria,p:Actinobacteriota,c:Thermoleophilia,o:Solirubrobacterales,f:Solirubrobacteraceae,g:Conexibacter,s:uncultured_bacterium	Bacteria	Actinobacteriota	Thermoleophilia	Solirubrobacterales	Solirubrobacteraceae	Conexibacter	uncultured bacterium	Species	18	5	12	23	10	3	27	7	0	24	8	15	0	4	2	0	11	31
ASV_866	d:Bacteria,p:Actinobacteriota,c:Thermoleophilia,o:Solirubrobacterales,f:67-14,g:uncultured_bacterium	Bacteria	Actinobacteriota	Thermoleophilia	Solirubrobacterales	67-14	uncultured bacterium		Genus	0	28	34	0	1	1	12	0	15	4	5	88	0	0	0	0	0	7
ASV_867	d:Bacteria,p:Actinobacteriota,c:Actinobacteria,o:Frankiales,f:Acidothermaceae,g:Acidothermus,s:uncultured_bacterium	Bacteria	Actinobacteriota	Actinobacteria	Frankiales	Acidothermaceae	Acidothermus	uncultured bacterium	Species	40	1	1	12	32	3	1	26	0	16	5	2	0	1	23	1	1	5
ASV_868	d:Bacteria,p:Proteobacteria,c:Alphaproteobacteria,o:Acetobacterales,f:Acetobacteraceae	Bacteria	Proteobacteria	Alphaproteobacteria	Acetobacterales	Acetobacteraceae			Family	12	6	4	7	10	2	14	14	8	21	7	5	1	10	38	18	9	9
ASV_869	d:Bacteria,p:Chloroflexi,c:Ktedonobacteria,o:Ktedonobacterales,f:Ktedonobacteraceae	Bacteria	Chloroflexi	Ktedonobacteria	Ktedonobacterales	Ktedonobacteraceae			Family	2	1	3	2	12	2	3	6	19	4	1	2	0	9	32	52	10	0
ASV_870	d:Bacteria,p:Proteobacteria,c:Alphaproteobacteria,o:Rhizobiales,f:Xanthobacteraceae,g:uncultured,s:uncultured_bacterium	Bacteria	Proteobacteria	Alphaproteobacteria	Rhizobiales	Xanthobacteraceae	uncultured	uncultured bacterium	Species	15	5	21	16	12	1	16	6	11	15	4	17	0	13	25	17	6	15
ASV_871	d:Bacteria,p:Actinobacteriota,c:Thermoleophilia,o:Solirubrobacterales,f:Solirubrobacteraceae,g:Conexibacter	Bacteria	Actinobacteriota	Thermoleophilia	Solirubrobacterales	Solirubrobacteraceae	Conexibacter		Genus	5	6	4	18	13	3	12	8	10	12	4	8	14	8	19	20	5	8
ASV_872	d:Bacteria,p:Chloroflexi,c:Ktedonobacteria,o:B12-WMSP1	Bacteria	Chloroflexi	Ktedonobacteria	B12-WMSP1				Order	0	4	32	2	2	0	1	16	40	15	0	3	0	9	2	0	29	4
ASV_873	d:Bacteria,p:Chloroflexi,c:Ktedonobacteria,o:Ktedonobacterales,f:Ktedonobacteraceae	Bacteria	Chloroflexi	Ktedonobacteria	Ktedonobacterales	Ktedonobacteraceae			Family	9	7	11	3	7	4	15	12	18	10	7	23	0	1	19	38	5	0
ASV_874	d:Bacteria,p:Acidobacteriota,c:Acidobacteriae,o:Bryobacterales,f:Bryobacteraceae,g:Bryobacter,s:uncultured_Acidobacteria_bacterium	Bacteria	Acidobacteriota	Acidobacteriae	Bryobacterales	Bryobacteraceae	Bryobacter	uncultured Acidobacteria bacterium	Species	21	4	5	6	28	3	13	3	13	8	5	2	1	12	29	1	19	7
ASV_875	d:Bacteria,p:Planctomycetota,c:Planctomycetes,o:Gemmatales,f:Gemmataceae,g:uncultured,s:uncultured_bacterium	Bacteria	Planctomycetota	Planctomycetes	Gemmatales	Gemmataceae	uncultured	uncultured bacterium	Species	0	31	40	0	0	0	52	1	9	1	1	2	0	0	0	0	27	3
ASV_876	d:Bacteria,p:Proteobacteria,c:Gammaproteobacteria,o:WD260,f:uncultured_bacterium	Bacteria	Proteobacteria	Gammaproteobacteria	WD260	uncultured bacterium			Family	13	0	2	39	23	5	4	6	9	19	13	3	0	2	13	17	3	3
ASV_877	d:Bacteria,p:Actinobacteriota,c:Actinobacteria,o:Frankiales,f:Acidothermaceae,g:Acidothermus	Bacteria	Actinobacteriota	Actinobacteria	Frankiales	Acidothermaceae	Acidothermus		Genus	8	4	1	4	33	6	4	5	6	19	43	4	4	8	4	1	3	12
ASV_878	d:Bacteria,p:Actinobacteriota,c:Actinobacteria,o:Frankiales,f:Acidothermaceae,g:Acidothermus,s:uncultured_bacterium	Bacteria	Actinobacteriota	Actinobacteria	Frankiales	Acidothermaceae	Acidothermus	uncultured bacterium	Species	21	0	0	26	15	2	5	14	3	10	5	2	5	24	29	1	4	17
ASV_879	d:Bacteria,p:Proteobacteria,c:Alphaproteobacteria,o:Acetobacterales,f:Acetobacteraceae	Bacteria	Proteobacteria	Alphaproteobacteria	Acetobacterales	Acetobacteraceae			Family	1	4	0	28	12	1	2	29	37	13	0	0	2	10	6	8	9	1
ASV_880	d:Bacteria,p:Actinobacteriota,c:Actinobacteria,o:Pseudonocardiales,f:Pseudonocardiaceae,g:Pseudonocardia,s:uncultured_bacterium	Bacteria	Actinobacteriota	Actinobacteria	Pseudonocardiales	Pseudonocardiaceae	Pseudonocardia	uncultured bacterium	Species	2	10	21	5	8	4	8	0	10	2	18	44	0	0	0	0	1	40
ASV_881	d:Bacteria,p:Actinobacteriota,c:Thermoleophilia,o:Solirubrobacterales,f:Solirubrobacteraceae,g:Conexibacter	Bacteria	Actinobacteriota	Thermoleophilia	Solirubrobacterales	Solirubrobacteraceae	Conexibacter		Genus	12	18	19	6	10	8	11	2	10	17	10	33	1	5	1	0	8	14
ASV_882	d:Bacteria,p:Actinobacteriota,c:Thermoleophilia,o:Solirubrobacterales,f:Solirubrobacteraceae,g:Conexibacter	Bacteria	Actinobacteriota	Thermoleophilia	Solirubrobacterales	Solirubrobacteraceae	Conexibacter		Genus	23	4	12	13	0	0	54	3	6	19	5	4	0	0	2	2	12	22
ASV_883	d:Bacteria,p:Proteobacteria,c:Alphaproteobacteria,o:Rhizobiales,f:Beijerinckiaceae,g:1174-901-12	Bacteria	Proteobacteria	Alphaproteobacteria	Rhizobiales	Beijerinckiaceae	1174-901-12		Genus	4	7	4	4	1	17	14	7	7	1	15	23	0	27	0	12	4	8
ASV_884	d:Bacteria,p:Proteobacteria,c:Alphaproteobacteria,o:Acetobacterales,f:Acetobacteraceae,g:Acidiphilium,s:uncultured_bacterium	Bacteria	Proteobacteria	Alphaproteobacteria	Acetobacterales	Acetobacteraceae	Acidiphilium	uncultured bacterium	Species	25	14	1	16	24	11	1	7	1	5	20	1	0	2	28	14	3	5
ASV_885	d:Bacteria,p:Actinobacteriota,c:Actinobacteria,o:Pseudonocardiales,f:Pseudonocardiaceae,g:Kutzneria	Bacteria	Actinobacteriota	Actinobacteria	Pseudonocardiales	Pseudonocardiaceae	Kutzneria		Genus	4	3	83	10	4	6	29	0	0	0	19	10	0	0	0	0	0	20
ASV_886	d:Bacteria,p:Proteobacteria,c:Gammaproteobacteria,o:Gammaproteobacteria_Incertae_Sedis	Bacteria	Proteobacteria	Gammaproteobacteria	Gammaproteobacteria Incertae Sedis				Order	6	7	15	10	18	6	11	14	5	7	4	4	4	15	3	14	17	3
ASV_887	d:Bacteria,p:Actinobacteriota,c:Actinobacteria,o:Frankiales,f:Acidothermaceae,g:Acidothermus,s:uncultured_bacterium	Bacteria	Actinobacteriota	Actinobacteria	Frankiales	Acidothermaceae	Acidothermus	uncultured bacterium	Species	30	2	4	22	9	1	1	4	9	16	2	1	3	1	42	5	7	7
ASV_888	d:Bacteria,p:Chloroflexi,c:Ktedonobacteria,o:Ktedonobacterales,f:Ktedonobacteraceae,g:1921-2,s:uncultured_bacterium	Bacteria	Chloroflexi	Ktedonobacteria	Ktedonobacterales	Ktedonobacteraceae	1921-2	uncultured bacterium	Species	36	2	2	13	30	6	15	5	1	12	6	0	0	1	3	2	4	15
ASV_889	d:Bacteria,p:Proteobacteria,c:Alphaproteobacteria,o:Acetobacterales,f:Acetobacteraceae,g:Acidiphilium	Bacteria	Proteobacteria	Alphaproteobacteria	Acetobacterales	Acetobacteraceae	Acidiphilium		Genus	0	9	80	3	0	0	29	1	7	6	1	35	0	6	1	2	8	3
ASV_890	d:Bacteria,p:Chloroflexi,c:Ktedonobacteria,o:Ktedonobacterales,f:Ktedonobacteraceae,g:1921-2	Bacteria	Chloroflexi	Ktedonobacteria	Ktedonobacterales	Ktedonobacteraceae	1921-2		Genus	8	12	2	29	48	23	1	9	5	9	10	0	1	1	2	3	5	16
ASV_891	d:Bacteria,p:Chloroflexi,c:Ktedonobacteria,o:B12-WMSP1	Bacteria	Chloroflexi	Ktedonobacteria	B12-WMSP1				Order	0	0	85	0	0	0	1	0	4	3	0	61	0	0	0	0	1	12
ASV_892	d:Bacteria,p:Actinobacteriota,c:Thermoleophilia,o:Solirubrobacterales,f:67-14	Bacteria	Actinobacteriota	Thermoleophilia	Solirubrobacterales	67-14			Family	14	7	0	19	31	6	2	16	4	20	7	2	6	8	14	8	12	5
ASV_893	d:Bacteria,p:Acidobacteriota,c:Acidobacteriae,o:Bryobacterales,f:Bryobacteraceae,g:Bryobacter	Bacteria	Acidobacteriota	Acidobacteriae	Bryobacterales	Bryobacteraceae	Bryobacter		Genus	1	2	4	5	7	3	4	31	14	28	3	5	7	11	6	10	17	11
ASV_894	d:Bacteria,p:Proteobacteria,c:Alphaproteobacteria,o:Acetobacterales,f:Acetobacteraceae	Bacteria	Proteobacteria	Alphaproteobacteria	Acetobacterales	Acetobacteraceae			Family	1	9	14	8	3	2	6	27	39	13	1	3	3	15	3	10	20	1
ASV_895	d:Bacteria,p:Actinobacteriota,c:Acidimicrobiia	Bacteria	Actinobacteriota	Acidimicrobiia					Class	8	0	0	22	3	0	0	18	8	9	0	0	1	17	33	35	7	3
ASV_896	d:Bacteria,p:Proteobacteria,c:Alphaproteobacteria,o:Acetobacterales,f:Acetobacteraceae	Bacteria	Proteobacteria	Alphaproteobacteria	Acetobacterales	Acetobacteraceae			Family	17	5	31	6	1	3	25	9	27	2	2	7	0	6	5	3	9	0
ASV_897	d:Bacteria,p:Acidobacteriota,c:Acidobacteriae,o:Bryobacterales,f:Bryobacteraceae,g:Bryobacter	Bacteria	Acidobacteriota	Acidobacteriae	Bryobacterales	Bryobacteraceae	Bryobacter		Genus	7	8	1	11	4	3	3	11	15	3	1	1	3	9	47	41	19	2
ASV_898	d:Bacteria,p:Actinobacteriota,c:Actinobacteria,o:Frankiales	Bacteria	Actinobacteriota	Actinobacteria	Frankiales				Order	13	6	13	6	13	11	7	6	1	10	32	14	2	1	3	7	9	11
ASV_899	d:Bacteria,p:Planctomycetota,c:Planctomycetes,o:Gemmatales,f:Gemmataceae,g:uncultured	Bacteria	Planctomycetota	Planctomycetes	Gemmatales	Gemmataceae	uncultured		Genus	0	1	87	2	0	0	16	0	16	11	0	40	0	1	0	0	2	6
ASV_900	d:Bacteria,p:Proteobacteria,c:Alphaproteobacteria,o:Acetobacterales,f:Acetobacteraceae,g:uncultured	Bacteria	Proteobacteria	Alphaproteobacteria	Acetobacterales	Acetobacteraceae	uncultured		Genus	5	5	27	13	18	21	9	5	7	14	22	6	0	2	1	1	9	6
ASV_901	d:Bacteria,p:Proteobacteria,c:Alphaproteobacteria,o:Elsterales,f:uncultured	Bacteria	Proteobacteria	Alphaproteobacteria	Elsterales	uncultured			Family	17	6	4	8	17	3	3	32	17	15	2	0	4	7	12	29	11	6
ASV_902	d:Bacteria,p:Actinobacteriota,c:Actinobacteria,o:Corynebacteriales,f:Mycobacteriaceae,g:Mycobacterium	Bacteria	Actinobacteriota	Actinobacteria	Corynebacteriales	Mycobacteriaceae	Mycobacterium		Genus	5	21	7	14	17	14	11	4	11	4	14	5	4	3	11	12	11	10
ASV_903	d:Bacteria,p:Proteobacteria,c:Alphaproteobacteria,o:Tistrellales,f:Geminicoccaceae,g:Candidatus_Alysiosphaera	Bacteria	Proteobacteria	Alphaproteobacteria	Tistrellales	Geminicoccaceae	Candidatus Alysiosphaera		Genus	4	31	20	4	10	13	15	1	9	7	8	34	0	4	0	0	1	9
ASV_904	d:Bacteria,p:Acidobacteriota,c:Acidobacteriae,o:Bryobacterales,f:Bryobacteraceae,g:Bryobacter,s:uncultured_Acidobacteria_bacterium	Bacteria	Acidobacteriota	Acidobacteriae	Bryobacterales	Bryobacteraceae	Bryobacter	uncultured Acidobacteria bacterium	Species	11	2	3	3	0	0	15	8	1	11	1	2	1	14	50	23	10	9
ASV_905	d:Bacteria,p:Proteobacteria,c:Alphaproteobacteria,o:Rhizobiales,f:Beijerinckiaceae,g:Roseiarcus,s:uncultured_bacterium	Bacteria	Proteobacteria	Alphaproteobacteria	Rhizobiales	Beijerinckiaceae	Roseiarcus	uncultured bacterium	Species	12	5	11	18	16	4	9	5	4	24	10	3	2	8	21	2	5	6
ASV_906	d:Bacteria,p:Acidobacteriota,c:Acidobacteriae,o:Bryobacterales,f:Bryobacteraceae,g:Bryobacter,s:uncultured_bacterium	Bacteria	Acidobacteriota	Acidobacteriae	Bryobacterales	Bryobacteraceae	Bryobacter	uncultured bacterium	Species	1	10	1	5	4	8	5	13	25	14	3	4	13	1	9	19	13	10
ASV_907	d:Bacteria,p:Chloroflexi,c:Ktedonobacteria,o:Ktedonobacterales,f:Ktedonobacteraceae,g:1921-3,s:uncultured_bacterium	Bacteria	Chloroflexi	Ktedonobacteria	Ktedonobacterales	Ktedonobacteraceae	1921-3	uncultured bacterium	Species	2	0	1	8	25	1	0	25	41	16	1	0	0	3	8	20	8	1
ASV_908	d:Bacteria,p:Actinobacteriota,c:Thermoleophilia,o:Solirubrobacterales,f:Solirubrobacteraceae,g:Conexibacter,s:uncultured_bacterium	Bacteria	Actinobacteriota	Thermoleophilia	Solirubrobacterales	Solirubrobacteraceae	Conexibacter	uncultured bacterium	Species	15	4	8	10	12	3	5	18	22	16	9	3	5	3	2	5	23	7
ASV_909	d:Bacteria,p:Actinobacteriota,c:Actinobacteria,o:Frankiales,f:Acidothermaceae,g:Acidothermus	Bacteria	Actinobacteriota	Actinobacteria	Frankiales	Acidothermaceae	Acidothermus		Genus	53	3	0	6	13	2	6	9	1	42	16	2	12	3	1	1	1	18
ASV_910	d:Bacteria,p:Actinobacteriota,c:Acidimicrobiia,o:IMCC26256,f:uncultured_bacterium	Bacteria	Actinobacteriota	Acidimicrobiia	IMCC26256	uncultured bacterium			Family	15	0	3	3	11	1	0	23	13	5	0	0	2	17	34	13	12	1
ASV_911	d:Bacteria,p:Actinobacteriota,c:Acidimicrobiia,o:IMCC26256,f:uncultured_bacterium	Bacteria	Actinobacteriota	Acidimicrobiia	IMCC26256	uncultured bacterium			Family	7	0	0	0	5	0	0	23	27	3	0	0	6	8	47	42	26	3
ASV_912	d:Bacteria,p:Proteobacteria,c:Alphaproteobacteria,o:Acetobacterales,f:Acetobacteraceae	Bacteria	Proteobacteria	Alphaproteobacteria	Acetobacterales	Acetobacteraceae			Family	2	3	29	11	16	6	7	4	12	18	0	15	0	16	5	2	7	10
ASV_913	d:Bacteria,p:Actinobacteriota,c:Acidimicrobiia,o:uncultured	Bacteria	Actinobacteriota	Acidimicrobiia	uncultured				Order	10	2	0	7	10	4	5	6	2	4	1	5	40	5	24	26	7	3
ASV_914	d:Bacteria,p:Chloroflexi,c:Chloroflexia,o:Thermomicrobiales,f:JG30-KF-CM45,g:uncultured_bacterium	Bacteria	Chloroflexi	Chloroflexia	Thermomicrobiales	JG30-KF-CM45	uncultured bacterium		Genus	0	14	40	0	0	0	16	0	18	0	1	69	0	0	0	0	0	5
ASV_915	d:Bacteria,p:Cyanobacteria,c:Cyanobacteriia,o:Cyanobacteriales,f:Phormidiaceae,g:Tychonema_CCAP_1459-11B	Bacteria	Cyanobacteria	Cyanobacteriia	Cyanobacteriales	Phormidiaceae	Tychonema CCAP 1459-11B		Genus	0	0	27	0	7	0	0	0	2	0	0	47	0	1	0	0	0	83
ASV_916	d:Bacteria,p:Verrucomicrobiota,c:Verrucomicrobiae	Bacteria	Verrucomicrobiota	Verrucomicrobiae					Class	6	1	10	0	1	2	15	21	26	8	0	1	1	20	19	8	32	4
ASV_917	d:Bacteria,p:Chloroflexi,c:Ktedonobacteria,o:Ktedonobacterales,f:Ktedonobacteraceae,g:uncultured,s:uncultured_bacterium	Bacteria	Chloroflexi	Ktedonobacteria	Ktedonobacterales	Ktedonobacteraceae	uncultured	uncultured bacterium	Species	0	39	34	0	0	3	15	1	15	30	0	29	0	0	0	0	0	0
ASV_918	d:Bacteria,p:Proteobacteria,c:Alphaproteobacteria,o:Acetobacterales,f:Acetobacteraceae	Bacteria	Proteobacteria	Alphaproteobacteria	Acetobacterales	Acetobacteraceae			Family	7	6	11	3	4	1	17	9	12	22	10	6	4	12	8	5	9	18
ASV_919	d:Bacteria,p:Actinobacteriota,c:Actinobacteria	Bacteria	Actinobacteriota	Actinobacteria					Class	2	14	15	7	17	12	14	7	8	4	8	14	8	4	3	5	17	10
ASV_920	d:Bacteria,p:Actinobacteriota,c:Actinobacteria,o:Micromonosporales,f:Micromonosporaceae,g:Planosporangium	Bacteria	Actinobacteriota	Actinobacteria	Micromonosporales	Micromonosporaceae	Planosporangium		Genus	1	3	0	12	1	1	52	0	0	5	40	12	0	4	0	1	5	16
ASV_921	d:Bacteria,p:Verrucomicrobiota,c:Verrucomicrobiae,o:Chthoniobacterales,f:Chthoniobacteraceae,g:Candidatus_Udaeobacter	Bacteria	Verrucomicrobiota	Verrucomicrobiae	Chthoniobacterales	Chthoniobacteraceae	Candidatus Udaeobacter		Genus	4	5	53	1	4	0	12	1	18	10	4	31	0	1	0	0	10	5
ASV_922	d:Bacteria,p:Actinobacteriota,c:Actinobacteria,o:Frankiales,f:Acidothermaceae,g:Acidothermus	Bacteria	Actinobacteriota	Actinobacteria	Frankiales	Acidothermaceae	Acidothermus		Genus	27	3	0	37	10	2	4	19	3	26	28	1	2	7	7	8	2	15
ASV_923	d:Bacteria,p:Acidobacteriota,c:Acidobacteriae,o:Acidobacteriales,f:Acidobacteriaceae_(Subgroup_1),g:Edaphobacter	Bacteria	Acidobacteriota	Acidobacteriae	Acidobacteriales	Acidobacteriaceae (Subgroup 1)	Edaphobacter		Genus	11	18	0	8	18	13	3	13	4	12	5	0	21	4	3	15	14	7
ASV_924	d:Bacteria,p:Verrucomicrobiota,c:Verrucomicrobiae,o:Chthoniobacterales,f:Chthoniobacteraceae,g:Candidatus_Udaeobacter,s:uncultured_bacterium	Bacteria	Verrucomicrobiota	Verrucomicrobiae	Chthoniobacterales	Chthoniobacteraceae	Candidatus Udaeobacter	uncultured bacterium	Species	7	0	6	18	15	7	6	16	1	34	0	10	0	24	11	10	5	4
ASV_925	d:Bacteria,p:Planctomycetota,c:Planctomycetes,o:Gemmatales,f:Gemmataceae,g:uncultured,s:uncultured_bacterium	Bacteria	Planctomycetota	Planctomycetes	Gemmatales	Gemmataceae	uncultured	uncultured bacterium	Species	0	14	63	0	0	0	1	0	19	0	1	50	0	0	0	0	3	8
ASV_926	d:Bacteria,p:Proteobacteria,c:Alphaproteobacteria,o:Acetobacterales,f:Acetobacteraceae	Bacteria	Proteobacteria	Alphaproteobacteria	Acetobacterales	Acetobacteraceae			Family	12	5	15	9	7	7	28	1	4	6	32	10	0	4	1	1	0	17
ASV_927	d:Bacteria,p:Actinobacteriota,c:Acidimicrobiia,o:IMCC26256	Bacteria	Actinobacteriota	Acidimicrobiia	IMCC26256				Order	5	2	2	9	8	3	0	10	7	6	4	1	47	1	23	20	20	6
ASV_928	d:Bacteria,p:Actinobacteriota,c:Actinobacteria,o:Frankiales,f:Sporichthyaceae,g:Sporichthya	Bacteria	Actinobacteriota	Actinobacteria	Frankiales	Sporichthyaceae	Sporichthya		Genus	13	5	16	11	4	1	21	3	9	13	15	27	4	5	8	0	5	32
ASV_929	d:Bacteria,p:Verrucomicrobiota,c:Verrucomicrobiae,o:Chthoniobacterales,f:Chthoniobacteraceae,g:Candidatus_Udaeobacter	Bacteria	Verrucomicrobiota	Verrucomicrobiae	Chthoniobacterales	Chthoniobacteraceae	Candidatus Udaeobacter		Genus	5	5	0	13	6	0	2	16	19	15	0	14	0	14	7	2	20	5
ASV_930	d:Bacteria,p:Chloroflexi,c:Ktedonobacteria,o:Ktedonobacterales,f:Ktedonobacteraceae	Bacteria	Chloroflexi	Ktedonobacteria	Ktedonobacterales	Ktedonobacteraceae			Family	0	1	17	1	1	1	44	5	4	3	22	22	0	1	2	0	4	27
ASV_931	d:Bacteria,p:Bacteroidota,c:Bacteroidia,o:Chitinophagales,f:Chitinophagaceae,g:Chitinophaga	Bacteria	Bacteroidota	Bacteroidia	Chitinophagales	Chitinophagaceae	Chitinophaga		Genus	0	0	0	0	0	0	0	0	0	0	0	0	0	138	0	0	0	0
ASV_932	d:Bacteria,p:Actinobacteriota,c:Thermoleophilia,o:Solirubrobacterales,f:Solirubrobacteraceae,g:Conexibacter,s:uncultured_bacterium	Bacteria	Actinobacteriota	Thermoleophilia	Solirubrobacterales	Solirubrobacteraceae	Conexibacter	uncultured bacterium	Species	1	10	1	31	21	12	8	19	2	13	14	4	2	12	0	0	8	13
ASV_933	d:Bacteria,p:Planctomycetota,c:Planctomycetes,o:Gemmatales,f:Gemmataceae,g:uncultured_bacterium	Bacteria	Planctomycetota	Planctomycetes	Gemmatales	Gemmataceae	uncultured bacterium		Genus	10	6	5	6	8	6	3	15	15	8	6	11	5	9	21	12	7	12
ASV_934	d:Bacteria,p:Acidobacteriota,c:Acidobacteriae,o:Bryobacterales,f:Bryobacteraceae,g:Bryobacter	Bacteria	Acidobacteriota	Acidobacteriae	Bryobacterales	Bryobacteraceae	Bryobacter		Genus	5	2	28	7	11	3	12	11	24	22	8	16	1	10	0	5	13	6
ASV_935	d:Bacteria,p:Chloroflexi,c:AD3	Bacteria	Chloroflexi	AD3					Class	0	1	111	0	0	0	0	0	1	5	1	41	0	0	0	0	0	3
ASV_936	d:Bacteria,p:Actinobacteriota,c:Actinobacteria,o:Corynebacteriales,f:Mycobacteriaceae,g:Mycobacterium	Bacteria	Actinobacteriota	Actinobacteria	Corynebacteriales	Mycobacteriaceae	Mycobacterium		Genus	23	6	2	9	19	6	6	5	4	3	18	5	3	0	17	6	2	33
ASV_937	d:Bacteria,p:Actinobacteriota,c:Actinobacteria,o:Frankiales,f:Acidothermaceae,g:Acidothermus,s:uncultured_bacterium	Bacteria	Actinobacteriota	Actinobacteria	Frankiales	Acidothermaceae	Acidothermus	uncultured bacterium	Species	10	2	0	24	14	4	2	14	1	14	10	3	13	3	16	22	8	13
ASV_938	d:Bacteria,p:WPS-2,c:uncultured_bacterium	Bacteria	WPS-2	uncultured bacterium					Class	4	0	13	5	5	0	7	9	46	4	0	4	0	2	0	3	25	8
ASV_939	d:Bacteria,p:Proteobacteria,c:Alphaproteobacteria,o:Micropepsales,f:Micropepsaceae,g:uncultured	Bacteria	Proteobacteria	Alphaproteobacteria	Micropepsales	Micropepsaceae	uncultured		Genus	12	1	2	14	28	12	4	5	0	14	20	2	10	7	4	8	6	18
ASV_940	d:Bacteria,p:Proteobacteria,c:Alphaproteobacteria,o:Reyranellales,f:Reyranellaceae,g:Reyranella	Bacteria	Proteobacteria	Alphaproteobacteria	Reyranellales	Reyranellaceae	Reyranella		Genus	4	5	0	21	9	5	4	9	2	11	12	6	14	3	9	15	17	2
ASV_941	d:Bacteria,p:Actinobacteriota,c:Actinobacteria,o:Micromonosporales,f:Micromonosporaceae	Bacteria	Actinobacteriota	Actinobacteria	Micromonosporales	Micromonosporaceae			Family	1	12	5	18	44	50	1	2	1	8	20	0	0	0	2	5	5	5
ASV_942	d:Bacteria,p:Proteobacteria,c:Alphaproteobacteria,o:Acetobacterales,f:Acetobacteraceae	Bacteria	Proteobacteria	Alphaproteobacteria	Acetobacterales	Acetobacteraceae			Family	6	19	1	12	11	8	7	6	17	10	4	0	3	6	4	9	15	8
ASV_943	d:Bacteria,p:Proteobacteria,c:Alphaproteobacteria,o:Sphingomonadales,f:Sphingomonadaceae	Bacteria	Proteobacteria	Alphaproteobacteria	Sphingomonadales	Sphingomonadaceae			Family	8	3	0	4	0	0	0	9	1	22	0	3	8	2	16	57	28	1
ASV_944	d:Bacteria,p:Actinobacteriota,c:Thermoleophilia,o:Solirubrobacterales,f:Solirubrobacteraceae,g:Conexibacter	Bacteria	Actinobacteriota	Thermoleophilia	Solirubrobacterales	Solirubrobacteraceae	Conexibacter		Genus	3	20	6	13	15	9	8	7	7	12	18	2	19	3	4	9	3	26
ASV_945	d:Bacteria,p:Actinobacteriota,c:Thermoleophilia,o:Solirubrobacterales,f:Solirubrobacteraceae,g:Conexibacter,s:uncultured_bacterium	Bacteria	Actinobacteriota	Thermoleophilia	Solirubrobacterales	Solirubrobacteraceae	Conexibacter	uncultured bacterium	Species	2	5	26	6	1	2	12	2	5	10	14	37	0	7	0	3	5	22
ASV_946	d:Bacteria,p:Acidobacteriota,c:Acidobacteriae,o:Acidobacteriales,f:Acidobacteriaceae_(Subgroup_1)	Bacteria	Acidobacteriota	Acidobacteriae	Acidobacteriales	Acidobacteriaceae (Subgroup 1)			Family	12	22	5	2	7	4	7	13	8	9	6	38	4	2	3	8	4	12
ASV_947	d:Bacteria,p:Actinobacteriota,c:Thermoleophilia,o:Solirubrobacterales,f:Solirubrobacteraceae,g:Conexibacter	Bacteria	Actinobacteriota	Thermoleophilia	Solirubrobacterales	Solirubrobacteraceae	Conexibacter		Genus	10	4	2	35	17	15	5	14	5	13	14	2	1	0	1	1	6	18
ASV_948	d:Bacteria,p:Chloroflexi,c:Ktedonobacteria,o:Ktedonobacterales,f:Ktedonobacteraceae,g:1921-3,s:uncultured_bacterium	Bacteria	Chloroflexi	Ktedonobacteria	Ktedonobacterales	Ktedonobacteraceae	1921-3	uncultured bacterium	Species	27	1	12	10	19	3	2	5	22	29	9	5	0	2	17	4	8	28
ASV_949	d:Bacteria,p:Acidobacteriota,c:Acidobacteriae,o:Acidobacteriales,f:Acidobacteriaceae_(Subgroup_1)	Bacteria	Acidobacteriota	Acidobacteriae	Acidobacteriales	Acidobacteriaceae (Subgroup 1)			Family	9	9	21	10	8	2	9	7	7	11	12	21	0	14	17	3	7	11
ASV_950	d:Bacteria,p:Actinobacteriota,c:Thermoleophilia,o:Solirubrobacterales,f:Solirubrobacteraceae	Bacteria	Actinobacteriota	Thermoleophilia	Solirubrobacterales	Solirubrobacteraceae			Family	21	2	3	9	17	10	6	19	9	20	3	2	8	9	8	15	8	5
ASV_951	d:Bacteria,p:Planctomycetota,c:Planctomycetes,o:Gemmatales,f:Gemmataceae	Bacteria	Planctomycetota	Planctomycetes	Gemmatales	Gemmataceae			Family	1	7	25	7	0	0	10	1	13	16	0	32	0	7	4	4	2	1
ASV_952	d:Bacteria,p:Actinobacteriota,c:Thermoleophilia,o:Solirubrobacterales,f:Solirubrobacteraceae,g:Conexibacter	Bacteria	Actinobacteriota	Thermoleophilia	Solirubrobacterales	Solirubrobacteraceae	Conexibacter		Genus	0	0	23	0	0	0	28	21	20	2	0	5	0	30	4	2	28	1
ASV_953	d:Bacteria,p:Chloroflexi,c:AD3,o:uncultured_bacterium	Bacteria	Chloroflexi	AD3	uncultured bacterium				Order	17	15	20	16	23	7	13	10	12	19	10	0	3	6	0	0	1	10
ASV_954	d:Bacteria,p:Acidobacteriota,c:Thermoanaerobaculia,o:Thermoanaerobaculales,f:Thermoanaerobaculaceae,g:Subgroup_10,s:uncultured_bacterium	Bacteria	Acidobacteriota	Thermoanaerobaculia	Thermoanaerobaculales	Thermoanaerobaculaceae	Subgroup 10	uncultured bacterium	Species	3	7	1	1	15	2	0	0	0	0	124	0	0	0	0	0	0	0
ASV_955	d:Bacteria,p:Actinobacteriota,c:Actinobacteria,o:Frankiales,f:Geodermatophilaceae	Bacteria	Actinobacteriota	Actinobacteria	Frankiales	Geodermatophilaceae			Family	41	27	4	7	44	8	12	12	3	14	15	1	2	7	3	7	1	11
ASV_956	d:Bacteria,p:Myxococcota,c:Myxococcia,o:Myxococcales,f:Anaeromyxobacteraceae,g:Anaeromyxobacter	Bacteria	Myxococcota	Myxococcia	Myxococcales	Anaeromyxobacteraceae	Anaeromyxobacter		Genus	0	3	55	0	0	0	13	2	12	11	1	41	0	0	0	0	2	13
ASV_957	d:Bacteria,p:Actinobacteriota,c:Thermoleophilia,o:Gaiellales,f:uncultured,g:uncultured_bacterium	Bacteria	Actinobacteriota	Thermoleophilia	Gaiellales	uncultured	uncultured bacterium		Genus	0	20	59	2	4	2	7	0	7	4	10	45	0	0	0	0	2	13
ASV_958	d:Bacteria,p:Chloroflexi,c:Ktedonobacteria,o:Ktedonobacterales,f:Ktedonobacteraceae,g:1921-2,s:uncultured_bacterium	Bacteria	Chloroflexi	Ktedonobacteria	Ktedonobacterales	Ktedonobacteraceae	1921-2	uncultured bacterium	Species	4	6	4	7	12	2	12	13	22	22	14	3	0	14	7	6	21	7
ASV_959	d:Bacteria,p:Proteobacteria,c:Alphaproteobacteria,o:Rhizobiales,f:Xanthobacteraceae,g:uncultured	Bacteria	Proteobacteria	Alphaproteobacteria	Rhizobiales	Xanthobacteraceae	uncultured		Genus	14	4	12	26	0	1	17	1	9	16	5	16	0	6	10	13	4	10
ASV_960	d:Bacteria,p:Proteobacteria,c:Alphaproteobacteria,o:Acetobacterales,f:Acetobacteraceae	Bacteria	Proteobacteria	Alphaproteobacteria	Acetobacterales	Acetobacteraceae			Family	47	9	7	10	12	13	5	30	8	12	8	1	2	2	21	14	12	1
ASV_961	d:Archaea,p:Crenarchaeota,c:Nitrososphaeria,o:Nitrososphaerales,f:Nitrososphaeraceae	Archaea	Crenarchaeota	Nitrososphaeria	Nitrososphaerales	Nitrososphaeraceae			Family	6	1	3	1	8	8	3	9	5	12	1	4	39	1	4	16	4	13
ASV_962	d:Bacteria,p:Actinobacteriota,c:Actinobacteria,o:Frankiales,f:Frankiaceae	Bacteria	Actinobacteriota	Actinobacteria	Frankiales	Frankiaceae			Family	7	9	43	9	6	6	12	2	1	9	1	75	0	1	0	0	3	8
ASV_963	d:Bacteria,p:Proteobacteria,c:Alphaproteobacteria,o:Rhizobiales,f:Beijerinckiaceae	Bacteria	Proteobacteria	Alphaproteobacteria	Rhizobiales	Beijerinckiaceae			Family	8	13	7	12	10	6	5	14	1	21	12	4	5	0	9	16	10	3
ASV_964	d:Bacteria,p:Proteobacteria,c:Gammaproteobacteria,o:Gammaproteobacteria_Incertae_Sedis,f:Unknown_Family,g:Acidibacter	Bacteria	Proteobacteria	Gammaproteobacteria	Gammaproteobacteria Incertae Sedis	Unknown Family	Acidibacter		Genus	0	17	5	6	19	21	7	4	10	4	18	0	0	12	2	0	7	4
ASV_965	d:Bacteria,p:Actinobacteriota,c:Thermoleophilia,o:Solirubrobacterales,f:Solirubrobacteraceae,g:Conexibacter	Bacteria	Actinobacteriota	Thermoleophilia	Solirubrobacterales	Solirubrobacteraceae	Conexibacter		Genus	6	9	2	6	19	6	15	16	12	12	22	4	9	3	10	9	14	2
ASV_966	d:Bacteria,p:WPS-2,c:uncultured_bacterium	Bacteria	WPS-2	uncultured bacterium					Class	23	17	3	6	20	11	17	8	1	12	14	3	5	0	4	5	6	19
ASV_967	d:Bacteria,p:Acidobacteriota,c:Acidobacteriae,o:Bryobacterales,f:Bryobacteraceae,g:Bryobacter	Bacteria	Acidobacteriota	Acidobacteriae	Bryobacterales	Bryobacteraceae	Bryobacter		Genus	14	6	8	11	12	3	2	3	12	7	2	16	3	7	25	7	18	8
ASV_968	d:Bacteria,p:Actinobacteriota,c:Actinobacteria,o:Frankiales,f:Acidothermaceae,g:Acidothermus	Bacteria	Actinobacteriota	Actinobacteria	Frankiales	Acidothermaceae	Acidothermus		Genus	2	1	0	16	0	0	1	20	4	42	14	9	2	8	10	1	13	24
ASV_969	d:Bacteria,p:Acidobacteriota,c:Acidobacteriae,o:Acidobacteriales,f:Acidobacteriaceae_(Subgroup_1),g:Occallatibacter	Bacteria	Acidobacteriota	Acidobacteriae	Acidobacteriales	Acidobacteriaceae (Subgroup 1)	Occallatibacter		Genus	8	0	18	4	5	1	14	7	25	17	0	3	0	13	14	1	4	2
ASV_970	d:Bacteria,p:Acidobacteriota,c:Acidobacteriae,o:Bryobacterales,f:Bryobacteraceae,g:Bryobacter	Bacteria	Acidobacteriota	Acidobacteriae	Bryobacterales	Bryobacteraceae	Bryobacter		Genus	3	3	2	5	5	0	1	15	11	9	2	1	3	4	35	29	12	0
ASV_971	d:Bacteria,p:Actinobacteriota,c:Thermoleophilia,o:Solirubrobacterales,f:Solirubrobacteraceae,g:Conexibacter,s:uncultured_bacterium	Bacteria	Actinobacteriota	Thermoleophilia	Solirubrobacterales	Solirubrobacteraceae	Conexibacter	uncultured bacterium	Species	0	7	35	9	0	0	8	7	43	4	1	11	11	6	6	13	6	13
ASV_972	d:Bacteria,p:Proteobacteria,c:Alphaproteobacteria,o:Sphingomonadales,f:Sphingomonadaceae,g:Sphingomonas	Bacteria	Proteobacteria	Alphaproteobacteria	Sphingomonadales	Sphingomonadaceae	Sphingomonas		Genus	0	2	18	8	1	1	4	0	2	1	2	108	3	1	0	0	0	3
ASV_973	d:Bacteria,p:Proteobacteria,c:Alphaproteobacteria,o:Rhizobiales,f:Xanthobacteraceae,g:uncultured	Bacteria	Proteobacteria	Alphaproteobacteria	Rhizobiales	Xanthobacteraceae	uncultured		Genus	9	3	0	15	19	8	2	6	6	16	17	1	22	2	13	5	10	1
ASV_974	d:Bacteria,p:Actinobacteriota,c:Thermoleophilia,o:Gaiellales,f:uncultured,g:uncultured_bacterium	Bacteria	Actinobacteriota	Thermoleophilia	Gaiellales	uncultured	uncultured bacterium		Genus	4	5	1	16	0	3	60	0	2	26	5	12	0	0	0	0	0	36
ASV_975	d:Bacteria,p:Acidobacteriota,c:Blastocatellia,o:Pyrinomonadales,f:Pyrinomonadaceae,g:RB41	Bacteria	Acidobacteriota	Blastocatellia	Pyrinomonadales	Pyrinomonadaceae	RB41		Genus	3	0	41	1	0	0	10	0	50	6	0	19	0	1	4	0	6	29
ASV_976	d:Bacteria,p:Cyanobacteria,c:Cyanobacteriia,o:Chloroplast	Bacteria	Cyanobacteria	Cyanobacteriia	Chloroplast				Order	0	0	159	0	0	0	0	0	0	0	0	0	0	0	0	0	0	0
ASV_977	d:Bacteria,p:Proteobacteria,c:Gammaproteobacteria,o:JG36-TzT-191	Bacteria	Proteobacteria	Gammaproteobacteria	JG36-TzT-191				Order	3	17	36	3	12	8	1	0	6	3	4	43	0	4	0	0	0	0
ASV_978	d:Bacteria,p:Actinobacteriota,c:Actinobacteria,o:Kineosporiales	Bacteria	Actinobacteriota	Actinobacteria	Kineosporiales				Order	5	22	11	7	22	10	3	0	3	9	34	36	0	1	0	0	0	3
ASV_979	d:Bacteria,p:Actinobacteriota,c:Thermoleophilia,o:Solirubrobacterales,f:Solirubrobacteraceae,g:Conexibacter	Bacteria	Actinobacteriota	Thermoleophilia	Solirubrobacterales	Solirubrobacteraceae	Conexibacter		Genus	1	3	1	9	12	3	2	9	9	17	0	5	18	4	42	26	10	12
ASV_980	d:Bacteria,p:Actinobacteriota,c:Thermoleophilia,o:Solirubrobacterales,f:Solirubrobacteraceae,g:Conexibacter	Bacteria	Actinobacteriota	Thermoleophilia	Solirubrobacterales	Solirubrobacteraceae	Conexibacter		Genus	21	14	12	8	8	4	8	12	10	15	8	19	22	8	7	9	6	3
ASV_981	d:Bacteria,p:Proteobacteria,c:Alphaproteobacteria,o:Acetobacterales,f:Acetobacteraceae,g:uncultured	Bacteria	Proteobacteria	Alphaproteobacteria	Acetobacterales	Acetobacteraceae	uncultured		Genus	4	4	19	12	15	5	9	3	10	15	18	10	0	7	8	4	6	9
ASV_982	d:Bacteria,p:Proteobacteria,c:Alphaproteobacteria,o:Acetobacterales,f:Acetobacteraceae	Bacteria	Proteobacteria	Alphaproteobacteria	Acetobacterales	Acetobacteraceae			Family	9	4	3	7	11	3	8	12	23	5	6	1	3	9	6	18	11	5
ASV_983	d:Bacteria,p:Chloroflexi,c:AD3,o:uncultured_bacterium	Bacteria	Chloroflexi	AD3	uncultured bacterium				Order	8	5	13	18	10	5	26	1	15	8	4	0	0	11	0	0	16	5
ASV_984	d:Bacteria,p:Actinobacteriota,c:Actinobacteria,o:Catenulisporales,f:Catenulisporaceae,g:Catenulispora	Bacteria	Actinobacteriota	Actinobacteria	Catenulisporales	Catenulisporaceae	Catenulispora		Genus	10	3	7	15	8	11	12	9	11	16	7	12	13	18	10	3	4	8
ASV_985	d:Bacteria,p:Chloroflexi,c:Ktedonobacteria,o:Ktedonobacterales,f:Ktedonobacteraceae	Bacteria	Chloroflexi	Ktedonobacteria	Ktedonobacterales	Ktedonobacteraceae			Family	2	2	26	4	4	0	10	5	12	16	4	11	0	6	4	11	9	5
ASV_986	d:Bacteria,p:Actinobacteriota,c:Thermoleophilia,o:Solirubrobacterales,f:Solirubrobacteraceae,g:Conexibacter	Bacteria	Actinobacteriota	Thermoleophilia	Solirubrobacterales	Solirubrobacteraceae	Conexibacter		Genus	4	12	8	8	10	3	8	6	3	19	31	9	0	4	1	1	2	20
ASV_987	d:Bacteria,p:Proteobacteria,c:Alphaproteobacteria,o:Acetobacterales,f:Acetobacteraceae,g:Craurococcus-Caldovatus,s:uncultured_bacterium	Bacteria	Proteobacteria	Alphaproteobacteria	Acetobacterales	Acetobacteraceae	Craurococcus-Caldovatus	uncultured bacterium	Species	0	25	13	6	5	6	14	4	4	5	4	5	0	26	0	9	37	6
ASV_988	d:Bacteria,p:Acidobacteriota,c:Acidobacteriae,o:Bryobacterales,f:Bryobacteraceae,g:Bryobacter	Bacteria	Acidobacteriota	Acidobacteriae	Bryobacterales	Bryobacteraceae	Bryobacter		Genus	22	2	1	11	22	5	4	4	5	15	9	3	3	8	4	7	22	6
ASV_989	d:Bacteria,p:Actinobacteriota,c:Thermoleophilia,o:Solirubrobacterales,f:Solirubrobacteraceae,g:uncultured	Bacteria	Actinobacteriota	Thermoleophilia	Solirubrobacterales	Solirubrobacteraceae	uncultured		Genus	17	8	6	2	10	3	8	0	38	15	13	4	1	3	0	0	3	12
ASV_990	d:Bacteria,p:Actinobacteriota,c:Actinobacteria,o:Frankiales,f:Acidothermaceae,g:Acidothermus	Bacteria	Actinobacteriota	Actinobacteria	Frankiales	Acidothermaceae	Acidothermus		Genus	17	0	2	0	6	1	3	11	2	1	0	2	13	7	35	38	14	2
ASV_991	d:Bacteria,p:Acidobacteriota,c:Acidobacteriae,o:Bryobacterales,f:Bryobacteraceae,g:Bryobacter	Bacteria	Acidobacteriota	Acidobacteriae	Bryobacterales	Bryobacteraceae	Bryobacter		Genus	0	8	10	7	8	4	5	13	15	13	7	11	2	7	13	19	23	4
ASV_992	d:Bacteria,p:Chloroflexi,c:AD3	Bacteria	Chloroflexi	AD3					Class	21	0	0	13	20	0	3	4	1	46	1	2	0	2	13	1	4	10
ASV_993	d:Bacteria,p:Proteobacteria,c:Alphaproteobacteria,o:Tistrellales,f:Geminicoccaceae,g:Candidatus_Alysiosphaera	Bacteria	Proteobacteria	Alphaproteobacteria	Tistrellales	Geminicoccaceae	Candidatus Alysiosphaera		Genus	0	8	33	1	8	1	7	5	22	5	0	36	0	2	0	2	14	9
ASV_994	d:Bacteria,p:Acidobacteriota,c:Acidobacteriae,o:Acidobacteriales,f:uncultured	Bacteria	Acidobacteriota	Acidobacteriae	Acidobacteriales	uncultured			Family	17	2	1	11	15	3	11	1	4	11	6	17	8	5	10	9	2	8
ASV_995	d:Bacteria,p:Proteobacteria,c:Alphaproteobacteria,o:Acetobacterales,f:Acetobacteraceae	Bacteria	Proteobacteria	Alphaproteobacteria	Acetobacterales	Acetobacteraceae			Family	2	8	7	5	7	6	11	13	15	7	6	13	1	8	9	14	7	6
ASV_996	d:Bacteria,p:Actinobacteriota,c:Acidimicrobiia,o:uncultured	Bacteria	Actinobacteriota	Acidimicrobiia	uncultured				Order	5	9	3	13	19	9	3	2	0	10	1	1	38	3	16	9	6	1
ASV_997	d:Bacteria,p:Actinobacteriota,c:Acidimicrobiia,o:IMCC26256,f:Actinobacteria_bacterium	Bacteria	Actinobacteriota	Acidimicrobiia	IMCC26256	Actinobacteria bacterium			Family	2	2	3	8	18	3	0	10	16	13	7	4	8	17	15	25	11	5
ASV_998	d:Bacteria,p:Proteobacteria,c:Alphaproteobacteria,o:Rhizobiales,f:Beijerinckiaceae	Bacteria	Proteobacteria	Alphaproteobacteria	Rhizobiales	Beijerinckiaceae			Family	5	7	21	2	1	1	19	4	16	5	7	22	1	3	1	5	7	13
ASV_999	d:Bacteria,p:Chloroflexi,c:Ktedonobacteria,o:B12-WMSP1	Bacteria	Chloroflexi	Ktedonobacteria	B12-WMSP1				Order	0	0	20	2	0	0	25	1	27	4	1	15	0	2	3	0	19	21
ASV_1000	d:Bacteria,p:Acidobacteriota,c:Acidobacteriae,o:Solibacterales,f:Solibacteraceae,g:Candidatus_Solibacter	Bacteria	Acidobacteriota	Acidobacteriae	Solibacterales	Solibacteraceae	Candidatus Solibacter		Genus	2	3	9	3	6	0	4	17	33	14	1	9	8	6	21	11	15	4
ASV_1001	d:Bacteria,p:Actinobacteriota,c:Thermoleophilia,o:Solirubrobacterales,f:Solirubrobacteraceae,g:Solirubrobacter	Bacteria	Actinobacteriota	Thermoleophilia	Solirubrobacterales	Solirubrobacteraceae	Solirubrobacter		Genus	9	28	8	3	32	19	5	0	3	3	46	6	0	0	0	0	1	8
ASV_1002	d:Bacteria,p:Acidobacteriota,c:Acidobacteriae,o:Solibacterales,f:Solibacteraceae,g:Candidatus_Solibacter	Bacteria	Acidobacteriota	Acidobacteriae	Solibacterales	Solibacteraceae	Candidatus Solibacter		Genus	1	0	33	5	4	2	3	6	38	1	4	2	0	13	13	10	17	1
ASV_1003	d:Bacteria,p:Proteobacteria,c:Alphaproteobacteria,o:Caulobacterales,f:Caulobacteraceae,g:uncultured	Bacteria	Proteobacteria	Alphaproteobacteria	Caulobacterales	Caulobacteraceae	uncultured		Genus	6	2	1	11	9	0	2	3	0	14	12	4	29	2	54	15	6	8
ASV_1004	d:Bacteria,p:Proteobacteria,c:Alphaproteobacteria,o:Elsterales,f:uncultured	Bacteria	Proteobacteria	Alphaproteobacteria	Elsterales	uncultured			Family	1	13	0	7	12	6	0	8	11	11	6	0	39	6	0	18	24	3
ASV_1005	d:Bacteria,p:Proteobacteria,c:Alphaproteobacteria,o:Acetobacterales,f:Acetobacteraceae	Bacteria	Proteobacteria	Alphaproteobacteria	Acetobacterales	Acetobacteraceae			Family	2	1	0	2	1	0	9	5	7	0	0	0	1	21	28	53	18	2
ASV_1006	d:Bacteria,p:Acidobacteriota,c:Acidobacteriae,o:Acidobacteriales,f:uncultured	Bacteria	Acidobacteriota	Acidobacteriae	Acidobacteriales	uncultured			Family	16	0	0	30	9	3	2	12	6	31	2	0	0	13	21	0	3	3
ASV_1007	d:Bacteria,p:Proteobacteria,c:Alphaproteobacteria,o:Acetobacterales,f:Acetobacteraceae,g:uncultured	Bacteria	Proteobacteria	Alphaproteobacteria	Acetobacterales	Acetobacteraceae	uncultured		Genus	2	8	14	5	17	6	9	4	2	8	30	9	6	0	2	2	0	23
ASV_1008	d:Bacteria,p:Actinobacteriota,c:Actinobacteria,o:Corynebacteriales,f:Mycobacteriaceae,g:Mycobacterium	Bacteria	Actinobacteriota	Actinobacteria	Corynebacteriales	Mycobacteriaceae	Mycobacterium		Genus	1	4	1	13	11	5	5	12	11	26	5	0	13	21	7	12	9	7
ASV_1009	d:Bacteria,p:Proteobacteria,c:Alphaproteobacteria,o:Acetobacterales,f:Acetobacteraceae,g:uncultured	Bacteria	Proteobacteria	Alphaproteobacteria	Acetobacterales	Acetobacteraceae	uncultured		Genus	2	8	4	11	9	9	11	13	8	6	1	0	11	6	5	10	18	12
ASV_1010	d:Bacteria,p:Actinobacteriota,c:Thermoleophilia,o:Solirubrobacterales,f:Solirubrobacteraceae,g:Conexibacter	Bacteria	Actinobacteriota	Thermoleophilia	Solirubrobacterales	Solirubrobacteraceae	Conexibacter		Genus	2	7	6	15	15	15	7	10	17	6	0	0	5	6	12	14	19	6
ASV_1011	d:Bacteria,p:Acidobacteriota,c:Acidobacteriae,o:Bryobacterales,f:Bryobacteraceae,g:Bryobacter,s:uncultured_bacterium	Bacteria	Acidobacteriota	Acidobacteriae	Bryobacterales	Bryobacteraceae	Bryobacter	uncultured bacterium	Species	15	28	1	12	21	12	12	4	8	6	16	3	0	2	1	5	3	3
ASV_1012	d:Bacteria,p:Proteobacteria,c:Gammaproteobacteria,o:Burkholderiales,f:Oxalobacteraceae	Bacteria	Proteobacteria	Gammaproteobacteria	Burkholderiales	Oxalobacteraceae			Family	0	26	10	8	9	13	1	0	8	2	16	55	21	1	0	0	4	0
ASV_1013	d:Bacteria,p:Proteobacteria,c:Alphaproteobacteria	Bacteria	Proteobacteria	Alphaproteobacteria					Class	0	8	26	3	3	1	14	0	0	2	12	93	0	0	0	0	2	5
ASV_1014	d:Bacteria,p:Acidobacteriota,c:Acidobacteriae,o:Bryobacterales,f:Bryobacteraceae,g:Bryobacter	Bacteria	Acidobacteriota	Acidobacteriae	Bryobacterales	Bryobacteraceae	Bryobacter		Genus	8	3	0	6	11	0	10	20	20	8	5	4	5	6	10	17	13	12
ASV_1015	d:Bacteria,p:Chloroflexi,c:TK10	Bacteria	Chloroflexi	TK10					Class	3	9	1	5	3	7	4	7	3	1	1	3	19	1	4	31	29	12
ASV_1016	d:Bacteria,p:Acidobacteriota,c:Blastocatellia,o:Pyrinomonadales,f:Pyrinomonadaceae,g:RB41	Bacteria	Acidobacteriota	Blastocatellia	Pyrinomonadales	Pyrinomonadaceae	RB41		Genus	5	11	49	21	9	12	3	0	1	3	13	26	0	0	0	0	0	15
ASV_1017	d:Bacteria,p:Proteobacteria,c:Alphaproteobacteria,o:Acetobacterales,f:Acetobacteraceae,g:uncultured,s:uncultured_bacterium	Bacteria	Proteobacteria	Alphaproteobacteria	Acetobacterales	Acetobacteraceae	uncultured	uncultured bacterium	Species	0	32	13	3	4	0	18	4	7	11	16	12	2	4	1	5	5	5
ASV_1018	d:Bacteria,p:Chloroflexi,c:Ktedonobacteria,o:Ktedonobacterales,f:Ktedonobacteraceae	Bacteria	Chloroflexi	Ktedonobacteria	Ktedonobacterales	Ktedonobacteraceae			Family	4	7	0	4	11	6	13	2	10	6	0	0	0	11	21	37	12	11
ASV_1019	d:Bacteria,p:Chloroflexi,c:TK10,o:uncultured_bacterium	Bacteria	Chloroflexi	TK10	uncultured bacterium				Order	7	2	13	17	5	5	8	0	18	7	1	8	0	12	2	7	11	4
ASV_1020	d:Bacteria,p:Proteobacteria,c:Alphaproteobacteria,o:Rickettsiales,f:Mitochondria	Bacteria	Proteobacteria	Alphaproteobacteria	Rickettsiales	Mitochondria			Family	31	2	18	0	4	0	12	1	12	2	27	1	0	0	19	18	0	2
ASV_1021	d:Bacteria,p:Actinobacteriota,c:Actinobacteria,o:Corynebacteriales,f:Mycobacteriaceae,g:Mycobacterium	Bacteria	Actinobacteriota	Actinobacteria	Corynebacteriales	Mycobacteriaceae	Mycobacterium		Genus	11	0	1	1	7	5	7	6	2	7	114	0	6	1	7	7	2	9
ASV_1022	d:Bacteria,p:Actinobacteriota,c:Thermoleophilia,o:Solirubrobacterales,f:Solirubrobacteraceae,g:Conexibacter,s:uncultured_bacterium	Bacteria	Actinobacteriota	Thermoleophilia	Solirubrobacterales	Solirubrobacteraceae	Conexibacter	uncultured bacterium	Species	5	5	4	2	10	4	0	21	13	12	5	3	4	2	36	34	8	8
ASV_1023	d:Bacteria,p:Actinobacteriota,c:Thermoleophilia,o:Gaiellales,f:uncultured	Bacteria	Actinobacteriota	Thermoleophilia	Gaiellales	uncultured			Family	11	1	4	14	5	3	0	16	12	6	0	33	2	4	31	7	10	5
ASV_1024	d:Bacteria,p:Proteobacteria,c:Alphaproteobacteria,o:Acetobacterales,f:Acetobacteraceae,g:Acidiphilium	Bacteria	Proteobacteria	Alphaproteobacteria	Acetobacterales	Acetobacteraceae	Acidiphilium		Genus	0	6	52	1	2	1	12	2	16	6	6	44	0	1	0	1	15	4
ASV_1025	d:Bacteria,p:Chloroflexi,c:AD3	Bacteria	Chloroflexi	AD3					Class	1	0	32	3	2	1	3	13	34	14	1	14	4	21	18	25	25	10
ASV_1026	d:Bacteria,p:Acidobacteriota,c:Acidobacteriae,o:Bryobacterales,f:Bryobacteraceae,g:Bryobacter	Bacteria	Acidobacteriota	Acidobacteriae	Bryobacterales	Bryobacteraceae	Bryobacter		Genus	1	8	4	5	14	7	4	9	12	9	0	1	4	15	11	20	16	4
ASV_1027	d:Bacteria,p:Actinobacteriota,c:Actinobacteria,o:Kineosporiales,f:Kineosporiaceae	Bacteria	Actinobacteriota	Actinobacteria	Kineosporiales	Kineosporiaceae			Family	0	40	41	4	1	12	2	0	6	1	27	14	0	5	0	0	0	21
ASV_1028	d:Bacteria,p:Actinobacteriota,c:Actinobacteria,o:Frankiales,f:Acidothermaceae,g:Acidothermus,s:uncultured_bacterium	Bacteria	Actinobacteriota	Actinobacteria	Frankiales	Acidothermaceae	Acidothermus	uncultured bacterium	Species	24	0	0	3	17	6	1	28	28	4	3	2	21	19	7	0	2	0
ASV_1029	d:Bacteria,p:WPS-2,c:uncultured_bacterium	Bacteria	WPS-2	uncultured bacterium					Class	8	0	7	3	12	1	0	14	14	4	1	7	2	1	11	20	23	11
ASV_1030	d:Bacteria,p:Verrucomicrobiota	Bacteria	Verrucomicrobiota						Phylum	4	8	7	6	4	0	5	15	11	8	1	0	3	1	8	36	9	7
ASV_1031	d:Bacteria,p:Acidobacteriota,c:Acidobacteriae,o:Acidobacteriales,f:uncultured	Bacteria	Acidobacteriota	Acidobacteriae	Acidobacteriales	uncultured			Family	0	4	20	2	0	0	16	8	25	12	2	1	0	28	8	4	21	6
ASV_1032	d:Bacteria,p:Actinobacteriota,c:Actinobacteria,o:Frankiales,f:Acidothermaceae,g:Acidothermus,s:uncultured_soil_bacterium	Bacteria	Actinobacteriota	Actinobacteria	Frankiales	Acidothermaceae	Acidothermus	uncultured soil bacterium	Species	7	0	1	4	7	2	1	5	1	5	1	3	36	2	70	4	4	4
ASV_1033	d:Bacteria,p:WPS-2	Bacteria	WPS-2						Phylum	1	0	24	7	6	0	3	14	37	22	0	20	2	1	5	10	5	7
ASV_1034	d:Bacteria,p:Proteobacteria,c:Alphaproteobacteria,o:Rhizobiales,f:Beijerinckiaceae,g:Methylobacterium-Methylorubrum	Bacteria	Proteobacteria	Alphaproteobacteria	Rhizobiales	Beijerinckiaceae	Methylobacterium-Methylorubrum		Genus	10	12	4	6	2	9	3	12	10	15	19	7	9	6	11	8	4	2
ASV_1035	d:Bacteria,p:Actinobacteriota,c:Actinobacteria,o:Corynebacteriales,f:Mycobacteriaceae,g:Mycobacterium	Bacteria	Actinobacteriota	Actinobacteria	Corynebacteriales	Mycobacteriaceae	Mycobacterium		Genus	6	20	9	0	9	11	38	6	6	2	16	2	3	18	7	8	10	8
ASV_1036	d:Bacteria,p:Chloroflexi,c:Ktedonobacteria,o:Ktedonobacterales,f:Ktedonobacteraceae,g:uncultured	Bacteria	Chloroflexi	Ktedonobacteria	Ktedonobacterales	Ktedonobacteraceae	uncultured		Genus	1	29	8	2	3	0	26	7	4	0	3	4	6	13	2	6	22	2
ASV_1037	d:Bacteria,p:Actinobacteriota,c:Thermoleophilia,o:Solirubrobacterales,f:Solirubrobacteraceae,g:Conexibacter,s:uncultured_bacterium	Bacteria	Actinobacteriota	Thermoleophilia	Solirubrobacterales	Solirubrobacteraceae	Conexibacter	uncultured bacterium	Species	15	2	0	5	12	1	1	14	4	43	5	0	0	5	7	5	1	12
ASV_1038	d:Bacteria,p:Actinobacteriota,c:Actinobacteria,o:Frankiales	Bacteria	Actinobacteriota	Actinobacteria	Frankiales				Order	7	11	4	9	32	4	8	5	6	12	11	0	5	4	12	2	2	6
ASV_1039	d:Bacteria,p:Chloroflexi,c:Ktedonobacteria,o:Ktedonobacterales,f:Ktedonobacteraceae,g:1921-3,s:uncultured_bacterium	Bacteria	Chloroflexi	Ktedonobacteria	Ktedonobacterales	Ktedonobacteraceae	1921-3	uncultured bacterium	Species	35	3	4	14	25	4	7	4	3	16	11	1	0	4	5	1	1	15
ASV_1040	d:Bacteria,p:Actinobacteriota,c:Actinobacteria,o:Micromonosporales,f:Micromonosporaceae	Bacteria	Actinobacteriota	Actinobacteria	Micromonosporales	Micromonosporaceae			Family	3	10	42	0	7	8	13	0	4	9	14	9	0	2	0	0	11	4
ASV_1041	d:Bacteria,p:Actinobacteriota,c:Thermoleophilia,o:Solirubrobacterales,f:67-14,g:uncultured_bacterium	Bacteria	Actinobacteriota	Thermoleophilia	Solirubrobacterales	67-14	uncultured bacterium		Genus	2	17	6	2	7	4	4	12	18	6	0	6	16	5	0	11	8	17
ASV_1042	d:Bacteria,p:Proteobacteria,c:Alphaproteobacteria,o:Rhizobiales,f:Devosiaceae	Bacteria	Proteobacteria	Alphaproteobacteria	Rhizobiales	Devosiaceae			Family	0	7	2	31	16	13	11	1	0	7	19	25	0	2	2	0	2	0
ASV_1043	d:Bacteria,p:WPS-2,c:uncultured_bacterium	Bacteria	WPS-2	uncultured bacterium					Class	7	0	0	3	1	0	3	26	20	9	0	6	3	10	4	14	37	2
ASV_1044	d:Bacteria,p:Chloroflexi,c:Ktedonobacteria,o:Ktedonobacterales,f:Ktedonobacteraceae	Bacteria	Chloroflexi	Ktedonobacteria	Ktedonobacterales	Ktedonobacteraceae			Family	0	45	41	3	0	6	13	3	14	3	0	26	0	8	0	0	5	12
ASV_1045	d:Bacteria,p:Proteobacteria,c:Gammaproteobacteria,o:Burkholderiales,f:Burkholderiaceae,g:Burkholderia-Caballeronia-Paraburkholderia	Bacteria	Proteobacteria	Gammaproteobacteria	Burkholderiales	Burkholderiaceae	Burkholderia-Caballeronia-Paraburkholderia		Genus	18	0	0	24	16	2	3	2	0	6	22	9	13	5	20	5	1	5
ASV_1046	d:Bacteria,p:Proteobacteria,c:Gammaproteobacteria,o:WD260,f:uncultured_bacterium	Bacteria	Proteobacteria	Gammaproteobacteria	WD260	uncultured bacterium			Family	0	35	14	0	2	4	50	0	0	0	2	31	0	0	0	0	0	0
ASV_1047	d:Bacteria,p:Chloroflexi,c:AD3	Bacteria	Chloroflexi	AD3					Class	1	0	32	0	1	0	4	2	80	0	0	1	1	1	1	0	14	0
ASV_1048	d:Bacteria,p:Actinobacteriota,c:Actinobacteria,o:Micromonosporales,f:Micromonosporaceae,g:Actinoplanes	Bacteria	Actinobacteriota	Actinobacteria	Micromonosporales	Micromonosporaceae	Actinoplanes		Genus	0	3	2	3	4	2	3	0	0	0	24	5	0	0	0	0	0	116
ASV_1049	d:Bacteria,p:Proteobacteria,c:Alphaproteobacteria,o:Acetobacterales,f:Acetobacteraceae,g:Acidiphilium	Bacteria	Proteobacteria	Alphaproteobacteria	Acetobacterales	Acetobacteraceae	Acidiphilium		Genus	9	7	18	7	3	5	10	15	5	7	15	1	0	13	5	22	4	0
ASV_1050	d:Bacteria,p:Acidobacteriota,c:Acidobacteriae,o:Bryobacterales,f:Bryobacteraceae,g:Bryobacter,s:uncultured_bacterium	Bacteria	Acidobacteriota	Acidobacteriae	Bryobacterales	Bryobacteraceae	Bryobacter	uncultured bacterium	Species	7	2	0	6	11	4	15	11	7	13	23	6	1	2	3	9	4	9
ASV_1051	d:Bacteria,p:WPS-2,c:uncultured_bacterium	Bacteria	WPS-2	uncultured bacterium					Class	1	0	47	1	0	0	0	8	41	6	1	4	0	12	1	2	18	4
ASV_1052	d:Bacteria,p:Actinobacteriota,c:Actinobacteria,o:Frankiales,f:Acidothermaceae,g:Acidothermus	Bacteria	Actinobacteriota	Actinobacteria	Frankiales	Acidothermaceae	Acidothermus		Genus	6	2	0	11	26	5	14	0	6	8	45	0	0	2	1	3	1	8
ASV_1053	d:Bacteria,p:Proteobacteria,c:Alphaproteobacteria,o:Rhizobiales,f:Xanthobacteraceae,g:uncultured	Bacteria	Proteobacteria	Alphaproteobacteria	Rhizobiales	Xanthobacteraceae	uncultured		Genus	4	4	5	10	3	2	11	6	11	8	3	9	0	6	54	16	13	7
ASV_1054	d:Bacteria,p:Myxococcota,c:Myxococcia,o:Myxococcales,f:Anaeromyxobacteraceae,g:Anaeromyxobacter	Bacteria	Myxococcota	Myxococcia	Myxococcales	Anaeromyxobacteraceae	Anaeromyxobacter		Genus	12	11	13	6	5	5	15	0	9	7	5	41	0	0	0	0	2	20
ASV_1055	d:Bacteria,p:Planctomycetota,c:Planctomycetes,o:Gemmatales,f:Gemmataceae,g:uncultured	Bacteria	Planctomycetota	Planctomycetes	Gemmatales	Gemmataceae	uncultured		Genus	17	1	10	6	6	0	3	11	17	28	0	3	0	8	16	7	7	10
ASV_1056	d:Bacteria,p:Chloroflexi,c:Ktedonobacteria,o:Ktedonobacterales,f:Ktedonobacteraceae	Bacteria	Chloroflexi	Ktedonobacteria	Ktedonobacterales	Ktedonobacteraceae			Family	24	1	0	17	35	3	4	6	0	10	3	0	0	0	32	5	3	14
ASV_1057	d:Bacteria,p:Actinobacteriota,c:Acidimicrobiia,o:IMCC26256	Bacteria	Actinobacteriota	Acidimicrobiia	IMCC26256				Order	8	0	12	3	0	0	16	0	9	17	0	39	0	3	4	1	2	16
ASV_1058	d:Bacteria,p:Actinobacteriota,c:Thermoleophilia,o:Solirubrobacterales,f:Solirubrobacteraceae,g:Conexibacter	Bacteria	Actinobacteriota	Thermoleophilia	Solirubrobacterales	Solirubrobacteraceae	Conexibacter		Genus	8	2	7	23	16	2	5	25	6	18	12	2	1	8	4	6	1	4
ASV_1059	d:Bacteria,p:Chloroflexi,c:Ktedonobacteria,o:Ktedonobacterales	Bacteria	Chloroflexi	Ktedonobacteria	Ktedonobacterales				Order	1	3	2	0	0	0	69	0	0	5	0	50	0	0	0	0	0	0
ASV_1060	d:Bacteria,p:Actinobacteriota,c:Actinobacteria,o:Micrococcales,f:Microbacteriaceae	Bacteria	Actinobacteriota	Actinobacteria	Micrococcales	Microbacteriaceae			Family	21	27	7	11	16	12	1	2	5	1	17	10	1	0	4	1	1	6
ASV_1061	d:Bacteria,p:Proteobacteria,c:Gammaproteobacteria,o:Burkholderiales,f:Burkholderiaceae,g:Burkholderia-Caballeronia-Paraburkholderia	Bacteria	Proteobacteria	Gammaproteobacteria	Burkholderiales	Burkholderiaceae	Burkholderia-Caballeronia-Paraburkholderia		Genus	14	12	3	14	20	9	4	6	9	10	15	4	5	0	0	10	9	0
ASV_1062	d:Bacteria,p:Actinobacteriota,c:Thermoleophilia,o:Gaiellales,f:uncultured,g:uncultured_bacterium	Bacteria	Actinobacteriota	Thermoleophilia	Gaiellales	uncultured	uncultured bacterium		Genus	0	11	29	0	2	1	25	0	13	12	6	20	0	1	0	0	1	17
ASV_1063	d:Bacteria,p:Acidobacteriota,c:Thermoanaerobaculia,o:Thermoanaerobaculales,f:Thermoanaerobaculaceae,g:Subgroup_10,s:uncultured_bacterium	Bacteria	Acidobacteriota	Thermoanaerobaculia	Thermoanaerobaculales	Thermoanaerobaculaceae	Subgroup 10	uncultured bacterium	Species	1	75	8	0	1	34	1	0	0	0	5	11	0	2	0	0	0	0
ASV_1064	d:Bacteria,p:WPS-2,c:uncultured_bacterium	Bacteria	WPS-2	uncultured bacterium					Class	2	10	11	8	20	13	0	0	1	1	17	57	0	1	0	0	1	8
ASV_1065	d:Bacteria,p:Chloroflexi,c:Ktedonobacteria,o:Ktedonobacterales,f:Ktedonobacteraceae,g:uncultured,s:uncultured_bacterium	Bacteria	Chloroflexi	Ktedonobacteria	Ktedonobacterales	Ktedonobacteraceae	uncultured	uncultured bacterium	Species	0	25	33	0	1	1	9	0	20	12	0	25	0	0	0	0	0	0
ASV_1066	d:Bacteria,p:Actinobacteriota,c:Thermoleophilia,o:Solirubrobacterales,f:Solirubrobacteraceae,g:Conexibacter,s:uncultured_bacterium	Bacteria	Actinobacteriota	Thermoleophilia	Solirubrobacterales	Solirubrobacteraceae	Conexibacter	uncultured bacterium	Species	7	16	2	4	6	6	1	12	2	3	1	0	41	3	8	17	13	5
ASV_1067	d:Bacteria,p:Actinobacteriota,c:Thermoleophilia,o:Solirubrobacterales,f:Solirubrobacteraceae,g:Conexibacter,s:uncultured_bacterium	Bacteria	Actinobacteriota	Thermoleophilia	Solirubrobacterales	Solirubrobacteraceae	Conexibacter	uncultured bacterium	Species	11	1	2	17	19	1	3	6	3	6	0	1	4	2	36	13	4	3
ASV_1068	d:Bacteria,p:Acidobacteriota,c:Acidobacteriae,o:Acidobacteriales,f:Acidobacteriaceae_(Subgroup_1),g:Bryocella	Bacteria	Acidobacteriota	Acidobacteriae	Acidobacteriales	Acidobacteriaceae (Subgroup 1)	Bryocella		Genus	22	17	2	4	10	9	15	16	9	12	4	6	0	2	8	16	5	0
ASV_1069	d:Bacteria,p:Planctomycetota,c:Phycisphaerae,o:Tepidisphaerales,f:WD2101_soil_group,g:uncultured_planctomycete	Bacteria	Planctomycetota	Phycisphaerae	Tepidisphaerales	WD2101 soil group	uncultured planctomycete		Genus	4	8	0	4	14	0	6	6	4	15	1	0	29	6	4	7	12	9
ASV_1070	d:Bacteria,p:Acidobacteriota,c:Acidobacteriae,o:Bryobacterales,f:Bryobacteraceae,g:Bryobacter,s:uncultured_bacterium	Bacteria	Acidobacteriota	Acidobacteriae	Bryobacterales	Bryobacteraceae	Bryobacter	uncultured bacterium	Species	11	19	3	12	25	6	2	4	3	12	11	4	1	4	6	3	1	6
ASV_1071	d:Bacteria,p:Acidobacteriota,c:Acidobacteriae,o:Bryobacterales,f:Bryobacteraceae,g:Bryobacter	Bacteria	Acidobacteriota	Acidobacteriae	Bryobacterales	Bryobacteraceae	Bryobacter		Genus	0	1	3	2	1	0	1	15	30	0	0	3	0	16	16	20	22	10
ASV_1072	d:Bacteria,p:Actinobacteriota,c:Actinobacteria,o:Frankiales,f:Acidothermaceae,g:Acidothermus	Bacteria	Actinobacteriota	Actinobacteria	Frankiales	Acidothermaceae	Acidothermus		Genus	29	0	0	19	10	1	6	1	0	12	24	0	0	5	32	3	0	3
ASV_1073	d:Bacteria,p:Proteobacteria,c:Gammaproteobacteria,o:Gammaproteobacteria_Incertae_Sedis,f:Unknown_Family,g:Acidibacter,s:uncultured_bacterium	Bacteria	Proteobacteria	Gammaproteobacteria	Gammaproteobacteria Incertae Sedis	Unknown Family	Acidibacter	uncultured bacterium	Species	9	2	0	16	10	8	7	9	3	7	10	4	2	3	11	5	6	25
ASV_1074	d:Bacteria,p:Proteobacteria,c:Alphaproteobacteria,o:Rhizobiales,f:Xanthobacteraceae,g:uncultured,s:uncultured_bacterium	Bacteria	Proteobacteria	Alphaproteobacteria	Rhizobiales	Xanthobacteraceae	uncultured	uncultured bacterium	Species	10	3	0	1	23	13	2	7	7	19	23	2	22	3	8	3	2	2
ASV_1075	d:Bacteria,p:Actinobacteriota,c:Thermoleophilia,o:Solirubrobacterales,f:Solirubrobacteraceae,g:Conexibacter	Bacteria	Actinobacteriota	Thermoleophilia	Solirubrobacterales	Solirubrobacteraceae	Conexibacter		Genus	3	1	5	6	7	0	7	9	1	7	0	7	30	2	23	25	10	6
ASV_1076	d:Bacteria,p:Proteobacteria,c:Alphaproteobacteria,o:Caulobacterales,f:Caulobacteraceae,g:Phenylobacterium	Bacteria	Proteobacteria	Alphaproteobacteria	Caulobacterales	Caulobacteraceae	Phenylobacterium		Genus	13	10	3	15	31	24	5	2	2	4	25	7	2	2	0	2	3	5
ASV_1077	d:Bacteria,p:Acidobacteriota,c:Acidobacteriae,o:Solibacterales,f:Solibacteraceae,g:Candidatus_Solibacter	Bacteria	Acidobacteriota	Acidobacteriae	Solibacterales	Solibacteraceae	Candidatus Solibacter		Genus	3	16	23	9	23	12	5	0	4	3	23	10	0	9	0	0	2	7
ASV_1078	d:Bacteria,p:Chloroflexi,c:Ktedonobacteria,o:Ktedonobacterales,f:Ktedonobacteraceae	Bacteria	Chloroflexi	Ktedonobacteria	Ktedonobacterales	Ktedonobacteraceae			Family	4	3	4	1	2	0	18	5	13	11	0	4	0	9	4	19	11	21
ASV_1079	d:Bacteria,p:Acidobacteriota,c:Acidobacteriae,o:Acidobacteriales,f:uncultured,g:uncultured_bacterium	Bacteria	Acidobacteriota	Acidobacteriae	Acidobacteriales	uncultured	uncultured bacterium		Genus	9	1	1	29	35	5	1	8	0	5	12	0	5	2	8	10	8	3
ASV_1080	d:Bacteria,p:Proteobacteria,c:Alphaproteobacteria,o:Acetobacterales,f:Acetobacteraceae	Bacteria	Proteobacteria	Alphaproteobacteria	Acetobacterales	Acetobacteraceae			Family	1	7	8	5	12	5	12	10	6	12	13	19	3	7	5	4	5	4
ASV_1081	d:Bacteria,p:Chloroflexi,c:Ktedonobacteria,o:Ktedonobacterales,f:Ktedonobacteraceae,g:HSB_OF53-F07,s:uncultured_bacterium	Bacteria	Chloroflexi	Ktedonobacteria	Ktedonobacterales	Ktedonobacteraceae	HSB OF53-F07	uncultured bacterium	Species	20	4	1	5	16	0	3	1	0	7	10	1	4	1	63	5	0	16
ASV_1082	d:Bacteria,p:Actinobacteriota,c:Thermoleophilia,o:Solirubrobacterales,f:Solirubrobacteraceae,g:Conexibacter,s:uncultured_bacterium	Bacteria	Actinobacteriota	Thermoleophilia	Solirubrobacterales	Solirubrobacteraceae	Conexibacter	uncultured bacterium	Species	15	4	10	6	3	5	11	5	5	11	18	8	0	7	1	4	15	9
ASV_1083	d:Bacteria,p:Chloroflexi,c:Ktedonobacteria,o:Ktedonobacterales,f:Ktedonobacteraceae,g:uncultured	Bacteria	Chloroflexi	Ktedonobacteria	Ktedonobacterales	Ktedonobacteraceae	uncultured		Genus	4	22	12	2	5	2	31	7	8	3	4	8	0	12	1	8	10	6
ASV_1084	d:Bacteria,p:Acidobacteriota,c:Acidobacteriae,o:Bryobacterales,f:Bryobacteraceae,g:Bryobacter	Bacteria	Acidobacteriota	Acidobacteriae	Bryobacterales	Bryobacteraceae	Bryobacter		Genus	7	5	7	13	11	0	6	15	9	6	6	3	0	6	11	13	17	4
ASV_1085	d:Bacteria,p:Actinobacteriota,c:Acidimicrobiia,o:IMCC26256,f:uncultured_bacterium	Bacteria	Actinobacteriota	Acidimicrobiia	IMCC26256	uncultured bacterium			Family	8	4	2	43	23	11	0	7	10	10	9	10	0	4	2	5	2	3
ASV_1086	d:Bacteria,p:Gemmatimonadota,c:Gemmatimonadetes,o:Gemmatimonadales,f:Gemmatimonadaceae	Bacteria	Gemmatimonadota	Gemmatimonadetes	Gemmatimonadales	Gemmatimonadaceae			Family	0	5	37	0	0	2	2	0	7	0	3	80	0	0	0	0	11	3
ASV_1087	d:Bacteria,p:Actinobacteriota,c:Acidimicrobiia,o:IMCC26256,f:uncultured_bacterium	Bacteria	Actinobacteriota	Acidimicrobiia	IMCC26256	uncultured bacterium			Family	1	7	2	1	1	4	0	1	1	0	0	0	105	5	6	17	16	1
ASV_1088	d:Bacteria,p:Actinobacteriota,c:Actinobacteria,o:Frankiales,f:Acidothermaceae,g:Acidothermus,s:uncultured_bacterium	Bacteria	Actinobacteriota	Actinobacteria	Frankiales	Acidothermaceae	Acidothermus	uncultured bacterium	Species	5	9	2	8	7	3	9	13	5	5	1	2	27	8	8	18	21	3
ASV_1089	d:Bacteria,p:Proteobacteria,c:Alphaproteobacteria,o:Rhizobiales,f:Xanthobacteraceae,g:uncultured	Bacteria	Proteobacteria	Alphaproteobacteria	Rhizobiales	Xanthobacteraceae	uncultured		Genus	3	3	0	5	5	3	2	8	5	4	2	0	39	3	8	14	14	8
ASV_1090	d:Bacteria,p:Actinobacteriota,c:Actinobacteria,o:Frankiales,f:Frankiaceae	Bacteria	Actinobacteriota	Actinobacteria	Frankiales	Frankiaceae			Family	3	12	19	21	11	6	7	4	2	23	3	12	0	7	2	0	1	3
ASV_1091	d:Bacteria,p:Verrucomicrobiota,c:Verrucomicrobiae,o:Chthoniobacterales,f:Xiphinematobacteraceae,g:Candidatus_Xiphinematobacter,s:uncultured_bacterium	Bacteria	Verrucomicrobiota	Verrucomicrobiae	Chthoniobacterales	Xiphinematobacteraceae	Candidatus Xiphinematobacter	uncultured bacterium	Species	5	0	0	35	5	0	2	12	0	27	15	2	2	0	20	2	3	10
ASV_1092	d:Bacteria,p:Myxococcota,c:Polyangia,o:Polyangiales,f:BIrii41,g:uncultured_bacterium	Bacteria	Myxococcota	Polyangia	Polyangiales	BIrii41	uncultured bacterium		Genus	5	0	2	39	21	10	5	2	4	10	10	6	2	2	0	0	11	0
ASV_1093	d:Bacteria,p:Chloroflexi,c:Ktedonobacteria,o:Ktedonobacterales,f:Ktedonobacteraceae,g:uncultured	Bacteria	Chloroflexi	Ktedonobacteria	Ktedonobacterales	Ktedonobacteraceae	uncultured		Genus	1	41	10	7	6	1	22	2	14	5	0	2	1	11	2	9	2	0
ASV_1094	d:Bacteria,p:Proteobacteria,c:Alphaproteobacteria,o:Rhizobiales,f:Xanthobacteraceae,g:uncultured	Bacteria	Proteobacteria	Alphaproteobacteria	Rhizobiales	Xanthobacteraceae	uncultured		Genus	3	2	11	5	3	3	15	2	14	10	1	6	2	6	10	5	15	13
ASV_1095	d:Bacteria,p:Acidobacteriota,c:Acidobacteriae,o:Bryobacterales,f:Bryobacteraceae	Bacteria	Acidobacteriota	Acidobacteriae	Bryobacterales	Bryobacteraceae			Family	5	0	1	10	6	3	18	9	18	15	0	2	0	10	30	0	6	19
ASV_1096	d:Bacteria,p:Proteobacteria,c:Alphaproteobacteria,o:Rhizobiales,f:Hyphomicrobiaceae,g:uncultured,s:uncultured_bacterium	Bacteria	Proteobacteria	Alphaproteobacteria	Rhizobiales	Hyphomicrobiaceae	uncultured	uncultured bacterium	Species	5	0	5	11	8	0	1	7	15	4	0	0	0	8	35	21	10	0
ASV_1097	d:Bacteria,p:Actinobacteriota,c:Thermoleophilia,o:Solirubrobacterales,f:Solirubrobacteraceae,g:Conexibacter	Bacteria	Actinobacteriota	Thermoleophilia	Solirubrobacterales	Solirubrobacteraceae	Conexibacter		Genus	5	6	3	10	16	5	2	15	11	24	0	13	0	6	1	5	8	8
ASV_1098	d:Bacteria,p:Actinobacteriota,c:Acidimicrobiia,o:uncultured	Bacteria	Actinobacteriota	Acidimicrobiia	uncultured				Order	5	0	12	10	19	6	3	7	24	8	2	0	9	6	3	8	14	9
ASV_1099	d:Bacteria,p:Chloroflexi,c:Ktedonobacteria,o:B12-WMSP1	Bacteria	Chloroflexi	Ktedonobacteria	B12-WMSP1				Order	0	3	9	7	0	0	9	9	33	5	0	9	0	8	6	10	16	17
ASV_1100	d:Bacteria,p:Proteobacteria,c:Gammaproteobacteria,o:Burkholderiales,f:Burkholderiaceae,g:Burkholderia-Caballeronia-Paraburkholderia	Bacteria	Proteobacteria	Gammaproteobacteria	Burkholderiales	Burkholderiaceae	Burkholderia-Caballeronia-Paraburkholderia		Genus	1	2	0	9	16	3	5	5	1	13	22	1	17	2	9	13	5	10
ASV_1101	d:Bacteria,p:Actinobacteriota,c:Thermoleophilia,o:Solirubrobacterales,f:Solirubrobacteraceae,g:uncultured	Bacteria	Actinobacteriota	Thermoleophilia	Solirubrobacterales	Solirubrobacteraceae	uncultured		Genus	3	1	13	9	11	4	4	15	26	24	2	0	0	21	2	5	4	1
ASV_1102	d:Bacteria,p:Actinobacteriota,c:Thermoleophilia,o:Gaiellales,f:uncultured,g:uncultured_bacterium	Bacteria	Actinobacteriota	Thermoleophilia	Gaiellales	uncultured	uncultured bacterium		Genus	19	2	15	17	5	2	4	1	6	23	4	18	0	1	9	0	3	28
ASV_1103	d:Bacteria,p:Acidobacteriota,c:Acidobacteriae,o:Bryobacterales,f:Bryobacteraceae,g:Bryobacter	Bacteria	Acidobacteriota	Acidobacteriae	Bryobacterales	Bryobacteraceae	Bryobacter		Genus	0	10	39	2	0	3	16	0	1	2	14	28	0	0	0	0	6	35
ASV_1104	d:Bacteria,p:Proteobacteria,c:Alphaproteobacteria,o:Rhizobiales,f:Xanthobacteraceae,g:uncultured,s:uncultured_bacterium	Bacteria	Proteobacteria	Alphaproteobacteria	Rhizobiales	Xanthobacteraceae	uncultured	uncultured bacterium	Species	1	2	2	1	3	2	1	3	4	4	0	0	84	3	3	16	7	0
ASV_1105	d:Bacteria,p:Chloroflexi,c:AD3	Bacteria	Chloroflexi	AD3					Class	15	0	0	5	0	0	3	10	9	20	0	26	5	5	12	2	25	5
ASV_1106	d:Bacteria,p:Proteobacteria,c:Alphaproteobacteria,o:Acetobacterales,f:Acetobacteraceae	Bacteria	Proteobacteria	Alphaproteobacteria	Acetobacterales	Acetobacteraceae			Family	7	15	2	2	7	5	0	13	22	1	3	0	40	1	5	16	15	3
ASV_1107	d:Bacteria,p:Proteobacteria,c:Alphaproteobacteria,o:Caulobacterales,f:Caulobacteraceae	Bacteria	Proteobacteria	Alphaproteobacteria	Caulobacterales	Caulobacteraceae			Family	8	9	0	1	6	1	10	0	15	9	4	8	35	1	4	23	15	15
ASV_1108	d:Bacteria,p:WPS-2,c:uncultured_bacterium	Bacteria	WPS-2	uncultured bacterium					Class	14	8	1	4	11	2	7	3	32	1	12	27	1	2	0	2	4	9
ASV_1109	d:Bacteria,p:Verrucomicrobiota,c:Verrucomicrobiae	Bacteria	Verrucomicrobiota	Verrucomicrobiae					Class	5	4	10	3	3	0	13	6	10	19	3	8	0	4	5	24	4	6
ASV_1110	d:Bacteria,p:Proteobacteria,c:Alphaproteobacteria,o:Acetobacterales,f:Acetobacteraceae	Bacteria	Proteobacteria	Alphaproteobacteria	Acetobacterales	Acetobacteraceae			Family	1	1	8	13	9	2	5	7	6	14	1	5	4	12	20	5	7	6
ASV_1111	d:Bacteria,p:Actinobacteriota,c:Acidimicrobiia,o:uncultured	Bacteria	Actinobacteriota	Acidimicrobiia	uncultured				Order	7	3	0	20	37	12	4	4	0	11	6	0	7	4	8	3	4	4
ASV_1112	d:Bacteria,p:Chloroflexi,c:AD3	Bacteria	Chloroflexi	AD3					Class	10	0	0	3	7	0	0	9	3	3	0	3	2	0	57	24	10	0
ASV_1113	d:Bacteria,p:Patescibacteria,c:Saccharimonadia,o:Saccharimonadales,f:WWH38	Bacteria	Patescibacteria	Saccharimonadia	Saccharimonadales	WWH38			Family	0	0	8	0	2	1	7	0	16	16	0	83	0	1	0	0	0	3
ASV_1114	d:Bacteria,p:Proteobacteria,c:Alphaproteobacteria,o:Rhizobiales,f:Beijerinckiaceae,g:Roseiarcus,s:uncultured_bacterium	Bacteria	Proteobacteria	Alphaproteobacteria	Rhizobiales	Beijerinckiaceae	Roseiarcus	uncultured bacterium	Species	4	6	1	6	6	3	11	8	13	18	9	3	2	5	10	7	15	9
ASV_1115	d:Bacteria,p:Actinobacteriota,c:Actinobacteria,o:Frankiales	Bacteria	Actinobacteriota	Actinobacteria	Frankiales				Order	4	16	49	0	4	0	9	3	15	18	13	16	0	0	0	0	1	6
ASV_1116	d:Bacteria,p:Acidobacteriota,c:Acidobacteriae,o:Acidobacteriales,f:Acidobacteriaceae_(Subgroup_1)	Bacteria	Acidobacteriota	Acidobacteriae	Acidobacteriales	Acidobacteriaceae (Subgroup 1)			Family	24	9	2	0	2	1	19	19	18	12	1	46	0	9	4	1	4	2
ASV_1117	d:Bacteria,p:Proteobacteria,c:Alphaproteobacteria,o:Acetobacterales,f:Acetobacteraceae,g:uncultured	Bacteria	Proteobacteria	Alphaproteobacteria	Acetobacterales	Acetobacteraceae	uncultured		Genus	0	10	3	1	7	8	6	25	23	21	0	2	5	0	14	21	18	0
ASV_1118	d:Bacteria,p:Actinobacteriota,c:Actinobacteria,o:Corynebacteriales,f:Mycobacteriaceae,g:Mycobacterium	Bacteria	Actinobacteriota	Actinobacteria	Corynebacteriales	Mycobacteriaceae	Mycobacterium		Genus	9	3	3	4	10	7	14	4	7	12	2	2	11	1	27	9	1	12
ASV_1119	d:Bacteria,p:Acidobacteriota,c:Acidobacteriae,o:Bryobacterales,f:Bryobacteraceae,g:Bryobacter,s:uncultured_bacterium	Bacteria	Acidobacteriota	Acidobacteriae	Bryobacterales	Bryobacteraceae	Bryobacter	uncultured bacterium	Species	0	11	10	8	7	6	20	1	6	1	11	9	3	14	1	0	10	11
ASV_1120	d:Bacteria,p:Proteobacteria,c:Alphaproteobacteria,o:Rhizobiales,f:Beijerinckiaceae,g:Roseiarcus,s:uncultured_bacterium	Bacteria	Proteobacteria	Alphaproteobacteria	Rhizobiales	Beijerinckiaceae	Roseiarcus	uncultured bacterium	Species	8	3	0	5	10	0	3	14	3	17	2	1	10	3	26	11	3	4
ASV_1121	d:Bacteria,p:Proteobacteria,c:Alphaproteobacteria,o:Acetobacterales,f:Acetobacteraceae	Bacteria	Proteobacteria	Alphaproteobacteria	Acetobacterales	Acetobacteraceae			Family	1	1	3	6	1	1	9	7	19	4	0	1	1	21	30	20	15	1
ASV_1122	d:Bacteria,p:Acidobacteriota,c:Acidobacteriae,o:Acidobacteriales,f:Acidobacteriaceae_(Subgroup_1),g:uncultured	Bacteria	Acidobacteriota	Acidobacteriae	Acidobacteriales	Acidobacteriaceae (Subgroup 1)	uncultured		Genus	31	0	0	4	8	1	0	13	3	17	0	5	6	7	41	16	0	12
ASV_1123	d:Bacteria,p:Actinobacteriota,c:Thermoleophilia,o:Gaiellales,f:uncultured,g:uncultured_bacterium	Bacteria	Actinobacteriota	Thermoleophilia	Gaiellales	uncultured	uncultured bacterium		Genus	11	7	3	15	49	26	17	0	0	4	13	1	0	5	0	0	1	8
ASV_1124	d:Bacteria,p:Proteobacteria,c:Alphaproteobacteria,o:Rhizobiales,f:Xanthobacteraceae,g:uncultured	Bacteria	Proteobacteria	Alphaproteobacteria	Rhizobiales	Xanthobacteraceae	uncultured		Genus	1	5	34	7	5	3	16	0	6	10	5	31	2	2	3	1	11	7
ASV_1125	d:Bacteria,p:Acidobacteriota,c:Acidobacteriae,o:Bryobacterales,f:Bryobacteraceae,g:Bryobacter	Bacteria	Acidobacteriota	Acidobacteriae	Bryobacterales	Bryobacteraceae	Bryobacter		Genus	1	14	1	6	4	1	15	11	6	8	17	3	5	2	4	8	8	9
ASV_1126	d:Bacteria,p:Actinobacteriota,c:Actinobacteria,o:Frankiales,f:Acidothermaceae,g:Acidothermus	Bacteria	Actinobacteriota	Actinobacteria	Frankiales	Acidothermaceae	Acidothermus		Genus	1	0	0	8	4	3	0	4	3	28	9	0	44	10	3	13	14	4
ASV_1127	d:Bacteria,p:Acidobacteriota,c:Blastocatellia,o:Blastocatellales,f:Blastocatellaceae	Bacteria	Acidobacteriota	Blastocatellia	Blastocatellales	Blastocatellaceae			Family	7	12	25	11	21	15	11	0	8	9	11	12	0	2	0	0	0	4
ASV_1128	d:Bacteria,p:Proteobacteria,c:Alphaproteobacteria,o:Rhizobiales,f:Beijerinckiaceae	Bacteria	Proteobacteria	Alphaproteobacteria	Rhizobiales	Beijerinckiaceae			Family	4	10	3	5	9	7	10	3	2	6	16	26	7	6	1	1	3	8
ASV_1129	d:Bacteria,p:Chloroflexi,c:Ktedonobacteria,o:B12-WMSP1,f:uncultured_Chloroflexi_bacterium	Bacteria	Chloroflexi	Ktedonobacteria	B12-WMSP1	uncultured Chloroflexi bacterium			Family	7	2	20	2	0	3	5	0	7	3	30	30	0	0	0	1	0	13
ASV_1130	d:Bacteria,p:Acidobacteriota,c:Acidobacteriae,o:Bryobacterales,f:Bryobacteraceae,g:Bryobacter	Bacteria	Acidobacteriota	Acidobacteriae	Bryobacterales	Bryobacteraceae	Bryobacter		Genus	11	1	0	4	8	4	3	15	15	33	1	0	0	7	11	11	5	5
ASV_1131	d:Bacteria,p:Verrucomicrobiota,c:Verrucomicrobiae,o:Chthoniobacterales,f:Xiphinematobacteraceae,g:Candidatus_Xiphinematobacter	Bacteria	Verrucomicrobiota	Verrucomicrobiae	Chthoniobacterales	Xiphinematobacteraceae	Candidatus Xiphinematobacter		Genus	8	0	0	0	0	0	3	1	2	7	0	1	0	9	32	38	31	2
ASV_1132	d:Bacteria,p:Chloroflexi,c:Ktedonobacteria,o:B12-WMSP1	Bacteria	Chloroflexi	Ktedonobacteria	B12-WMSP1				Order	2	5	9	10	3	0	23	4	5	20	0	5	0	10	5	0	21	11
ASV_1133	d:Bacteria,p:Actinobacteriota,c:Actinobacteria,o:Frankiales,f:Frankiaceae	Bacteria	Actinobacteriota	Actinobacteria	Frankiales	Frankiaceae			Family	6	6	2	12	35	17	8	0	1	5	41	1	1	0	0	0	2	11
ASV_1134	d:Bacteria,p:Actinobacteriota,c:Actinobacteria	Bacteria	Actinobacteriota	Actinobacteria					Class	0	0	0	0	0	0	0	0	0	0	0	0	0	0	0	0	0	126
ASV_1135	d:Bacteria,p:Actinobacteriota,c:Actinobacteria,o:Micromonosporales,f:Micromonosporaceae	Bacteria	Actinobacteriota	Actinobacteria	Micromonosporales	Micromonosporaceae			Family	1	12	3	7	25	34	4	1	1	4	31	1	0	1	0	3	2	4
ASV_1136	d:Bacteria,p:Acidobacteriota,c:Acidobacteriae,o:Bryobacterales,f:Bryobacteraceae,g:Bryobacter	Bacteria	Acidobacteriota	Acidobacteriae	Bryobacterales	Bryobacteraceae	Bryobacter		Genus	8	8	14	6	0	3	4	13	12	13	9	25	0	6	16	4	16	7
ASV_1137	d:Bacteria,p:Actinobacteriota,c:Actinobacteria	Bacteria	Actinobacteriota	Actinobacteria					Class	4	11	16	3	0	1	5	2	5	9	13	65	0	2	1	0	1	3
ASV_1138	d:Bacteria,p:Actinobacteriota,c:Actinobacteria	Bacteria	Actinobacteriota	Actinobacteria					Class	2	10	84	0	3	0	7	2	4	2	6	10	0	13	0	0	16	3
ASV_1139	d:Bacteria,p:Acidobacteriota,c:Acidobacteriae,o:Solibacterales,f:Solibacteraceae,g:Candidatus_Solibacter	Bacteria	Acidobacteriota	Acidobacteriae	Solibacterales	Solibacteraceae	Candidatus Solibacter		Genus	9	10	13	11	4	0	19	15	10	4	7	31	0	2	4	0	1	3
ASV_1140	d:Bacteria,p:Chloroflexi,c:Ktedonobacteria,o:Ktedonobacterales,f:Ktedonobacteraceae	Bacteria	Chloroflexi	Ktedonobacteria	Ktedonobacterales	Ktedonobacteraceae			Family	2	1	0	28	22	3	1	8	1	23	2	0	0	37	15	1	4	0
ASV_1141	d:Bacteria,p:Proteobacteria,c:Alphaproteobacteria,o:Acetobacterales,f:Acetobacteraceae	Bacteria	Proteobacteria	Alphaproteobacteria	Acetobacterales	Acetobacteraceae			Family	3	8	20	2	1	0	9	0	6	3	29	27	0	7	2	1	1	9
ASV_1142	d:Bacteria,p:Acidobacteriota,c:Acidobacteriae,o:Bryobacterales,f:Bryobacteraceae,g:Bryobacter,s:uncultured_bacterium	Bacteria	Acidobacteriota	Acidobacteriae	Bryobacterales	Bryobacteraceae	Bryobacter	uncultured bacterium	Species	0	16	1	8	10	11	16	8	10	5	24	0	15	3	5	5	6	5
ASV_1143	d:Bacteria,p:Chloroflexi,c:AD3	Bacteria	Chloroflexi	AD3					Class	0	0	22	0	0	0	0	0	0	1	5	90	0	0	0	0	0	18
ASV_1144	d:Bacteria,p:Planctomycetota,c:Planctomycetes,o:Gemmatales,f:Gemmataceae,g:uncultured,s:uncultured_bacterium	Bacteria	Planctomycetota	Planctomycetes	Gemmatales	Gemmataceae	uncultured	uncultured bacterium	Species	9	13	9	10	8	2	8	5	10	14	12	2	3	8	5	6	5	13
ASV_1145	d:Bacteria,p:Verrucomicrobiota,c:Verrucomicrobiae,o:Chthoniobacterales,f:Chthoniobacteraceae,g:Candidatus_Udaeobacter	Bacteria	Verrucomicrobiota	Verrucomicrobiae	Chthoniobacterales	Chthoniobacteraceae	Candidatus Udaeobacter		Genus	1	0	1	7	6	1	1	6	8	18	0	3	0	16	32	1	26	4
ASV_1146	d:Bacteria,p:Myxococcota,c:Myxococcia,o:Myxococcales,f:Anaeromyxobacteraceae,g:Anaeromyxobacter	Bacteria	Myxococcota	Myxococcia	Myxococcales	Anaeromyxobacteraceae	Anaeromyxobacter		Genus	4	6	9	7	12	4	23	4	18	7	1	13	0	7	6	2	2	5
ASV_1147	d:Bacteria,p:Bacteroidota,c:Bacteroidia,o:Chitinophagales,f:Chitinophagaceae,g:Flavisolibacter,s:uncultured_bacterium	Bacteria	Bacteroidota	Bacteroidia	Chitinophagales	Chitinophagaceae	Flavisolibacter	uncultured bacterium	Species	0	21	32	6	8	10	0	1	11	1	14	31	0	2	1	0	1	1
ASV_1148	d:Bacteria,p:Actinobacteriota,c:Thermoleophilia,o:Solirubrobacterales,f:Solirubrobacteraceae,g:Conexibacter,s:uncultured_bacterium	Bacteria	Actinobacteriota	Thermoleophilia	Solirubrobacterales	Solirubrobacteraceae	Conexibacter	uncultured bacterium	Species	1	0	68	0	0	1	6	5	20	1	0	38	1	1	0	2	7	6
ASV_1149	d:Bacteria,p:Actinobacteriota,c:Acidimicrobiia,o:IMCC26256	Bacteria	Actinobacteriota	Acidimicrobiia	IMCC26256				Order	13	3	2	12	24	1	3	4	2	8	1	2	23	5	17	12	4	0
ASV_1150	d:Bacteria,p:Planctomycetota,c:Planctomycetes,o:Gemmatales,f:Gemmataceae,g:uncultured,s:uncultured_bacterium	Bacteria	Planctomycetota	Planctomycetes	Gemmatales	Gemmataceae	uncultured	uncultured bacterium	Species	0	7	23	5	4	0	12	4	13	17	1	2	0	3	11	5	2	8
ASV_1151	d:Bacteria,p:Actinobacteriota,c:Thermoleophilia,o:Solirubrobacterales,f:Solirubrobacteraceae,g:uncultured	Bacteria	Actinobacteriota	Thermoleophilia	Solirubrobacterales	Solirubrobacteraceae	uncultured		Genus	6	15	4	12	17	13	6	14	0	18	8	7	1	7	2	1	0	7
ASV_1152	d:Bacteria,p:Proteobacteria,c:Alphaproteobacteria,o:Rhizobiales,f:Xanthobacteraceae,g:uncultured	Bacteria	Proteobacteria	Alphaproteobacteria	Rhizobiales	Xanthobacteraceae	uncultured		Genus	3	2	1	11	13	8	2	1	7	19	10	4	10	1	4	12	5	6
ASV_1153	d:Bacteria,p:Proteobacteria,c:Alphaproteobacteria,o:Elsterales,f:uncultured	Bacteria	Proteobacteria	Alphaproteobacteria	Elsterales	uncultured			Family	8	3	0	6	4	1	7	19	13	15	3	1	6	13	21	16	10	1
ASV_1154	d:Bacteria,p:Actinobacteriota,c:Actinobacteria,o:Frankiales,f:Acidothermaceae,g:Acidothermus	Bacteria	Actinobacteriota	Actinobacteria	Frankiales	Acidothermaceae	Acidothermus		Genus	5	8	0	3	2	2	1	7	3	3	2	1	68	2	8	12	27	15
ASV_1155	d:Bacteria,p:Proteobacteria,c:Alphaproteobacteria,o:Acetobacterales,f:Acetobacteraceae,g:uncultured	Bacteria	Proteobacteria	Alphaproteobacteria	Acetobacterales	Acetobacteraceae	uncultured		Genus	8	8	8	4	3	5	7	10	8	6	24	23	1	2	4	10	1	8
ASV_1156	d:Bacteria,p:Acidobacteriota,c:Acidobacteriae,o:Acidobacteriales,f:Acidobacteriaceae_(Subgroup_1)	Bacteria	Acidobacteriota	Acidobacteriae	Acidobacteriales	Acidobacteriaceae (Subgroup 1)			Family	1	7	1	6	15	8	5	8	5	3	52	0	0	1	1	3	5	11
ASV_1157	d:Bacteria,p:Chloroflexi,c:Ktedonobacteria,o:B12-WMSP1	Bacteria	Chloroflexi	Ktedonobacteria	B12-WMSP1				Order	0	0	45	0	0	0	0	2	2	1	3	71	0	0	0	0	3	0
ASV_1158	d:Bacteria,p:Acidobacteriota,c:Acidobacteriae,o:Acidobacteriales,f:uncultured	Bacteria	Acidobacteriota	Acidobacteriae	Acidobacteriales	uncultured			Family	6	1	34	16	1	0	6	0	7	10	0	37	0	1	3	1	1	12
ASV_1159	d:Bacteria,p:Acidobacteriota,c:Acidobacteriae,o:Bryobacterales,f:Bryobacteraceae,g:Bryobacter	Bacteria	Acidobacteriota	Acidobacteriae	Bryobacterales	Bryobacteraceae	Bryobacter		Genus	4	3	2	2	1	1	4	5	18	0	1	11	0	8	45	5	18	11
ASV_1160	d:Bacteria,p:Chloroflexi,c:Chloroflexia,o:Kallotenuales,f:AKIW781,g:uncultured_bacterium	Bacteria	Chloroflexi	Chloroflexia	Kallotenuales	AKIW781	uncultured bacterium		Genus	0	4	35	0	0	0	1	0	0	0	12	81	0	0	0	0	0	0
ASV_1161	d:Bacteria,p:Actinobacteriota,c:Actinobacteria,o:Micromonosporales,f:Micromonosporaceae,g:Actinoplanes	Bacteria	Actinobacteriota	Actinobacteria	Micromonosporales	Micromonosporaceae	Actinoplanes		Genus	0	4	4	0	0	2	0	0	0	0	57	0	0	6	0	0	1	53
ASV_1162	d:Bacteria,p:Actinobacteriota,c:Actinobacteria,o:Micrococcales,f:Micrococcaceae	Bacteria	Actinobacteriota	Actinobacteria	Micrococcales	Micrococcaceae			Family	0	0	1	30	12	59	1	0	1	0	0	24	0	0	0	0	1	0
ASV_1163	d:Bacteria,p:Acidobacteriota,c:Acidobacteriae,o:Bryobacterales,f:Bryobacteraceae,g:Bryobacter,s:uncultured_Acidobacteria_bacterium	Bacteria	Acidobacteriota	Acidobacteriae	Bryobacterales	Bryobacteraceae	Bryobacter	uncultured Acidobacteria bacterium	Species	12	4	0	22	21	14	9	5	0	16	5	0	1	6	12	4	3	8
ASV_1164	d:Bacteria,p:Acidobacteriota,c:Acidobacteriae,o:Bryobacterales,f:Bryobacteraceae,g:Bryobacter	Bacteria	Acidobacteriota	Acidobacteriae	Bryobacterales	Bryobacteraceae	Bryobacter		Genus	7	12	14	8	7	7	10	1	4	13	5	13	0	10	3	7	8	4
ASV_1165	d:Bacteria,p:Proteobacteria,c:Alphaproteobacteria,o:Elsterales,f:uncultured,g:uncultured_bacterium	Bacteria	Proteobacteria	Alphaproteobacteria	Elsterales	uncultured	uncultured bacterium		Genus	16	1	5	14	5	0	8	13	6	26	1	2	10	1	18	21	4	4
ASV_1166	d:Bacteria,p:Actinobacteriota,c:Thermoleophilia,o:Solirubrobacterales,f:Solirubrobacteraceae,g:Conexibacter	Bacteria	Actinobacteriota	Thermoleophilia	Solirubrobacterales	Solirubrobacteraceae	Conexibacter		Genus	1	18	2	5	6	6	2	0	8	5	3	0	43	2	7	19	14	11
ASV_1167	d:Bacteria,p:Actinobacteriota,c:Acidimicrobiia,o:IMCC26256	Bacteria	Actinobacteriota	Acidimicrobiia	IMCC26256				Order	2	0	4	1	0	0	2	5	29	3	0	0	0	14	24	21	13	1
ASV_1168	d:Bacteria,p:Actinobacteriota,c:Thermoleophilia,o:Gaiellales,f:uncultured	Bacteria	Actinobacteriota	Thermoleophilia	Gaiellales	uncultured			Family	9	22	2	11	12	17	7	0	4	7	4	14	0	0	3	0	0	11
ASV_1169	d:Bacteria,p:Proteobacteria,c:Alphaproteobacteria,o:Rhizobiales,f:Rhodomicrobiaceae,g:Rhodomicrobium,s:uncultured_bacterium	Bacteria	Proteobacteria	Alphaproteobacteria	Rhizobiales	Rhodomicrobiaceae	Rhodomicrobium	uncultured bacterium	Species	14	0	0	15	3	1	5	2	0	9	2	6	3	7	38	11	0	9
ASV_1170	d:Bacteria,p:Acidobacteriota,c:Acidobacteriae	Bacteria	Acidobacteriota	Acidobacteriae					Class	8	6	27	3	0	1	41	3	19	5	3	4	0	5	0	0	17	5
ASV_1171	d:Bacteria,p:Acidobacteriota,c:Acidobacteriae,o:Bryobacterales,f:Bryobacteraceae,g:Bryobacter	Bacteria	Acidobacteriota	Acidobacteriae	Bryobacterales	Bryobacteraceae	Bryobacter		Genus	2	10	14	9	20	7	15	8	0	4	9	0	0	3	0	1	6	3
ASV_1172	d:Bacteria,p:Acidobacteriota,c:Acidobacteriae,o:Bryobacterales,f:Bryobacteraceae,g:Bryobacter	Bacteria	Acidobacteriota	Acidobacteriae	Bryobacterales	Bryobacteraceae	Bryobacter		Genus	4	5	9	0	4	0	8	12	18	8	3	5	4	18	6	10	18	7
ASV_1173	d:Bacteria,p:WPS-2,c:uncultured_bacterium	Bacteria	WPS-2	uncultured bacterium					Class	27	3	2	5	9	3	3	21	6	20	1	0	14	2	13	9	7	9
ASV_1174	d:Bacteria,p:Chloroflexi,c:Ktedonobacteria,o:Ktedonobacterales,f:Ktedonobacteraceae,g:uncultured	Bacteria	Chloroflexi	Ktedonobacteria	Ktedonobacterales	Ktedonobacteraceae	uncultured		Genus	1	34	25	0	2	4	7	1	8	1	0	2	0	15	5	7	11	0
ASV_1175	d:Bacteria,p:Proteobacteria,c:Alphaproteobacteria,o:Rhizobiales,f:Xanthobacteraceae,g:uncultured	Bacteria	Proteobacteria	Alphaproteobacteria	Rhizobiales	Xanthobacteraceae	uncultured		Genus	11	1	1	3	15	4	5	11	33	13	0	3	4	9	17	10	7	11
ASV_1176	d:Bacteria,p:Proteobacteria,c:Alphaproteobacteria,o:Rhizobiales,f:Xanthobacteraceae,g:uncultured	Bacteria	Proteobacteria	Alphaproteobacteria	Rhizobiales	Xanthobacteraceae	uncultured		Genus	7	0	10	0	13	6	6	4	14	2	2	8	36	1	8	5	12	7
ASV_1177	d:Bacteria,p:Proteobacteria,c:Alphaproteobacteria,o:Rhizobiales,f:Xanthobacteraceae,g:uncultured	Bacteria	Proteobacteria	Alphaproteobacteria	Rhizobiales	Xanthobacteraceae	uncultured		Genus	12	5	6	7	12	1	12	15	6	15	0	8	0	5	29	6	6	4
ASV_1178	d:Bacteria,p:Acidobacteriota,c:Acidobacteriae,o:Solibacterales,f:Solibacteraceae,g:Candidatus_Solibacter	Bacteria	Acidobacteriota	Acidobacteriae	Solibacterales	Solibacteraceae	Candidatus Solibacter		Genus	9	2	2	14	8	5	10	2	12	15	4	3	4	3	23	11	7	4
ASV_1179	d:Bacteria,p:RCP2-54,c:uncultured_bacterium	Bacteria	RCP2-54	uncultured bacterium					Class	10	0	0	5	4	0	6	11	16	12	0	5	5	8	20	20	7	8
ASV_1180	d:Bacteria,p:Actinobacteriota,c:Actinobacteria,o:Frankiales,f:Acidothermaceae,g:Acidothermus,s:uncultured_Actinomycetales_bacterium	Bacteria	Actinobacteriota	Actinobacteria	Frankiales	Acidothermaceae	Acidothermus	uncultured Actinomycetales bacterium	Species	7	9	8	0	4	2	44	2	3	1	25	9	0	2	0	0	0	18
ASV_1181	d:Bacteria,p:Actinobacteriota,c:Actinobacteria,o:Micrococcales,f:Intrasporangiaceae,g:Terrabacter	Bacteria	Actinobacteriota	Actinobacteria	Micrococcales	Intrasporangiaceae	Terrabacter		Genus	0	0	2	27	27	58	0	0	0	0	0	35	0	0	0	0	0	0
ASV_1182	d:Bacteria,p:Actinobacteriota,c:Actinobacteria,o:Streptomycetales,f:Streptomycetaceae,g:Streptomyces	Bacteria	Actinobacteriota	Actinobacteria	Streptomycetales	Streptomycetaceae	Streptomyces		Genus	5	3	2	19	10	2	2	5	23	17	8	2	5	3	35	6	7	1
ASV_1183	d:Archaea,p:Crenarchaeota,c:Nitrososphaeria,o:Group_1.1c,f:uncultured_archaeon	Archaea	Crenarchaeota	Nitrososphaeria	Group 1.1c	uncultured archaeon			Family	5	2	8	10	4	3	8	7	19	20	2	12	1	10	13	8	15	7
ASV_1184	d:Bacteria,p:Acidobacteriota,c:Acidobacteriae,o:Bryobacterales,f:Bryobacteraceae,g:Bryobacter	Bacteria	Acidobacteriota	Acidobacteriae	Bryobacterales	Bryobacteraceae	Bryobacter		Genus	9	23	20	8	14	12	17	21	16	12	23	16	1	19	7	1	20	16
ASV_1185	d:Bacteria,p:Chloroflexi,c:Ktedonobacteria,o:Ktedonobacterales,f:Ktedonobacteraceae,g:1921-2,s:uncultured_bacterium	Bacteria	Chloroflexi	Ktedonobacteria	Ktedonobacterales	Ktedonobacteraceae	1921-2	uncultured bacterium	Species	0	5	5	14	11	0	4	27	11	6	7	0	0	7	2	3	20	1
ASV_1186	d:Bacteria,p:Proteobacteria,c:Alphaproteobacteria,o:Acetobacterales,f:Acetobacteraceae	Bacteria	Proteobacteria	Alphaproteobacteria	Acetobacterales	Acetobacteraceae			Family	6	13	1	6	4	2	9	7	5	11	11	12	8	6	1	7	7	28
ASV_1187	d:Bacteria,p:Actinobacteriota,c:Actinobacteria,o:Frankiales,f:Acidothermaceae,g:Acidothermus,s:uncultured_bacterium	Bacteria	Actinobacteriota	Actinobacteria	Frankiales	Acidothermaceae	Acidothermus	uncultured bacterium	Species	4	0	0	9	4	2	1	9	0	14	0	0	1	6	95	5	2	1
ASV_1188	d:Bacteria,p:Actinobacteriota,c:Actinobacteria,o:Frankiales,f:Frankiaceae,g:Jatrophihabitans	Bacteria	Actinobacteriota	Actinobacteria	Frankiales	Frankiaceae	Jatrophihabitans		Genus	1	8	19	8	24	21	5	1	1	4	25	15	0	0	0	0	2	1
ASV_1189	d:Bacteria,p:Proteobacteria,c:Alphaproteobacteria,o:Reyranellales,f:Reyranellaceae,g:Reyranella,s:uncultured_bacterium	Bacteria	Proteobacteria	Alphaproteobacteria	Reyranellales	Reyranellaceae	Reyranella	uncultured bacterium	Species	12	0	0	22	28	15	4	1	5	7	30	1	4	2	0	0	0	2
ASV_1190	d:Bacteria,p:Gemmatimonadota,c:Gemmatimonadetes,o:Gemmatimonadales,f:Gemmatimonadaceae,g:uncultured	Bacteria	Gemmatimonadota	Gemmatimonadetes	Gemmatimonadales	Gemmatimonadaceae	uncultured		Genus	8	0	5	9	14	1	2	10	5	19	1	1	4	5	17	21	5	8
ASV_1191	d:Bacteria,p:Chloroflexi,c:Ktedonobacteria,o:Ktedonobacterales,f:Ktedonobacteraceae,g:1921-3	Bacteria	Chloroflexi	Ktedonobacteria	Ktedonobacterales	Ktedonobacteraceae	1921-3		Genus	3	0	5	2	10	1	4	18	35	5	0	4	0	8	2	5	20	4
ASV_1192	d:Bacteria,p:Actinobacteriota,c:Thermoleophilia,o:Solirubrobacterales,f:Solirubrobacteraceae,g:uncultured	Bacteria	Actinobacteriota	Thermoleophilia	Solirubrobacterales	Solirubrobacteraceae	uncultured		Genus	6	12	25	13	13	18	8	8	4	13	8	12	1	4	10	0	1	3
ASV_1193	d:Bacteria,p:Chloroflexi,c:JG30-KF-CM66,o:uncultured_bacterium	Bacteria	Chloroflexi	JG30-KF-CM66	uncultured bacterium				Order	14	6	20	4	7	5	4	5	13	6	13	15	3	1	11	1	5	7
ASV_1194	d:Bacteria,p:Proteobacteria,c:Alphaproteobacteria,o:Acetobacterales,f:Acetobacteraceae	Bacteria	Proteobacteria	Alphaproteobacteria	Acetobacterales	Acetobacteraceae			Family	3	7	25	0	0	0	13	6	18	9	0	37	0	6	3	4	17	3
ASV_1195	d:Bacteria,p:Proteobacteria,c:Alphaproteobacteria,o:Acetobacterales,f:Acetobacteraceae	Bacteria	Proteobacteria	Alphaproteobacteria	Acetobacterales	Acetobacteraceae			Family	2	6	0	2	0	2	0	3	1	3	2	0	68	0	3	8	6	1
ASV_1196	d:Bacteria,p:Actinobacteriota,c:Actinobacteria,o:Frankiales,f:Acidothermaceae,g:Acidothermus,s:uncultured_bacterium	Bacteria	Actinobacteriota	Actinobacteria	Frankiales	Acidothermaceae	Acidothermus	uncultured bacterium	Species	2	0	3	17	9	7	4	8	1	19	5	0	20	0	10	14	11	2
ASV_1197	d:Bacteria,p:Acidobacteriota,c:Acidobacteriae,o:Acidobacteriales,f:Acidobacteriaceae_(Subgroup_1)	Bacteria	Acidobacteriota	Acidobacteriae	Acidobacteriales	Acidobacteriaceae (Subgroup 1)			Family	6	1	0	8	16	5	1	3	4	7	12	0	36	1	3	14	9	2
ASV_1198	d:Bacteria,p:Actinobacteriota,c:Acidimicrobiia,o:IMCC26256,f:uncultured_bacterium	Bacteria	Actinobacteriota	Acidimicrobiia	IMCC26256	uncultured bacterium			Family	10	2	3	7	11	7	0	11	5	6	4	4	15	8	31	19	4	0
ASV_1199	d:Bacteria,p:Acidobacteriota,c:Acidobacteriae,o:Solibacterales,f:Solibacteraceae,g:Candidatus_Solibacter	Bacteria	Acidobacteriota	Acidobacteriae	Solibacterales	Solibacteraceae	Candidatus Solibacter		Genus	0	1	2	5	3	1	6	15	25	9	2	0	0	8	25	30	15	2
ASV_1200	d:Bacteria,p:Actinobacteriota,c:Thermoleophilia,o:Solirubrobacterales,f:Solirubrobacteraceae,g:Conexibacter	Bacteria	Actinobacteriota	Thermoleophilia	Solirubrobacterales	Solirubrobacteraceae	Conexibacter		Genus	18	1	12	7	13	2	1	41	10	12	0	1	15	4	16	18	18	4
ASV_1201	d:Bacteria,p:Actinobacteriota,c:Actinobacteria,o:Pseudonocardiales,f:Pseudonocardiaceae	Bacteria	Actinobacteriota	Actinobacteria	Pseudonocardiales	Pseudonocardiaceae			Family	0	5	14	0	2	0	19	0	0	2	88	1	0	0	0	0	3	0
ASV_1202	d:Bacteria,p:Gemmatimonadota,c:Gemmatimonadetes,o:Gemmatimonadales,f:Gemmatimonadaceae,g:uncultured	Bacteria	Gemmatimonadota	Gemmatimonadetes	Gemmatimonadales	Gemmatimonadaceae	uncultured		Genus	1	15	14	3	6	8	4	0	6	4	20	36	0	3	1	0	1	8
ASV_1203	d:Bacteria,p:Myxococcota,c:Polyangia,o:Polyangiales,f:Phaselicystidaceae,g:Phaselicystis	Bacteria	Myxococcota	Polyangia	Polyangiales	Phaselicystidaceae	Phaselicystis		Genus	2	1	7	34	16	35	6	0	0	9	17	6	0	2	0	0	0	7
ASV_1204	d:Bacteria,p:Planctomycetota,c:Planctomycetes,o:Gemmatales,f:Gemmataceae	Bacteria	Planctomycetota	Planctomycetes	Gemmatales	Gemmataceae			Family	12	6	10	4	3	6	8	7	5	10	4	32	0	4	4	11	7	5
ASV_1205	d:Bacteria,p:Proteobacteria,c:Gammaproteobacteria,o:Burkholderiales,f:Burkholderiaceae,g:Burkholderia-Caballeronia-Paraburkholderia	Bacteria	Proteobacteria	Gammaproteobacteria	Burkholderiales	Burkholderiaceae	Burkholderia-Caballeronia-Paraburkholderia		Genus	2	0	2	2	0	0	7	11	19	10	0	13	6	6	16	3	8	8
ASV_1206	d:Bacteria,p:Actinobacteriota,c:Actinobacteria,o:Micromonosporales,f:Micromonosporaceae	Bacteria	Actinobacteriota	Actinobacteria	Micromonosporales	Micromonosporaceae			Family	1	1	78	5	2	5	6	0	0	2	45	4	0	4	0	0	0	2
ASV_1207	d:Bacteria,p:Actinobacteriota,c:Thermoleophilia,o:Solirubrobacterales,f:Solirubrobacteraceae,g:Conexibacter,s:uncultured_bacterium	Bacteria	Actinobacteriota	Thermoleophilia	Solirubrobacterales	Solirubrobacteraceae	Conexibacter	uncultured bacterium	Species	8	22	17	3	7	3	5	15	12	0	11	36	5	5	1	2	4	4
ASV_1208	d:Bacteria,p:Actinobacteriota,c:Actinobacteria,o:Propionibacteriales,f:Nocardioidaceae,g:Nocardioides	Bacteria	Actinobacteriota	Actinobacteria	Propionibacteriales	Nocardioidaceae	Nocardioides		Genus	6	0	2	3	6	0	2	0	15	0	90	0	0	0	0	1	0	0
ASV_1209	d:Bacteria,p:Proteobacteria,c:Alphaproteobacteria,o:Rhizobiales,f:Beijerinckiaceae,g:Roseiarcus	Bacteria	Proteobacteria	Alphaproteobacteria	Rhizobiales	Beijerinckiaceae	Roseiarcus		Genus	5	0	5	7	1	1	4	3	3	0	2	4	0	3	65	14	2	3
ASV_1210	d:Bacteria,p:Actinobacteriota,c:Acidimicrobiia,o:IMCC26256	Bacteria	Actinobacteriota	Acidimicrobiia	IMCC26256				Order	1	5	10	10	22	37	3	4	2	3	35	6	0	5	0	0	0	5
ASV_1211	d:Bacteria,p:Chloroflexi,c:Ktedonobacteria,o:Ktedonobacterales,f:Ktedonobacteraceae	Bacteria	Chloroflexi	Ktedonobacteria	Ktedonobacterales	Ktedonobacteraceae			Family	0	93	21	0	0	0	0	0	0	2	0	10	0	0	0	0	0	0
ASV_1212	d:Bacteria,p:Actinobacteriota,c:Actinobacteria,o:Frankiales,f:Acidothermaceae,g:Acidothermus,s:uncultured_bacterium	Bacteria	Actinobacteriota	Actinobacteria	Frankiales	Acidothermaceae	Acidothermus	uncultured bacterium	Species	9	0	5	6	0	0	11	9	7	15	3	0	0	10	20	3	7	23
ASV_1213	d:Bacteria,p:Actinobacteriota,c:Thermoleophilia,o:Solirubrobacterales,f:Solirubrobacteraceae,g:Conexibacter	Bacteria	Actinobacteriota	Thermoleophilia	Solirubrobacterales	Solirubrobacteraceae	Conexibacter		Genus	1	9	0	6	6	8	4	2	2	5	10	0	42	8	7	16	10	6
ASV_1214	d:Bacteria,p:Acidobacteriota,c:Acidobacteriae,o:Acidobacteriales,f:Acidobacteriaceae_(Subgroup_1),g:Occallatibacter	Bacteria	Acidobacteriota	Acidobacteriae	Acidobacteriales	Acidobacteriaceae (Subgroup 1)	Occallatibacter		Genus	9	1	0	37	17	3	8	0	0	8	21	0	0	1	4	0	0	13
ASV_1215	d:Bacteria,p:Proteobacteria,c:Gammaproteobacteria,o:Gammaproteobacteria_Incertae_Sedis,f:Unknown_Family,g:Acidibacter	Bacteria	Proteobacteria	Gammaproteobacteria	Gammaproteobacteria Incertae Sedis	Unknown Family	Acidibacter		Genus	4	0	3	38	2	8	6	6	1	13	13	4	0	3	22	2	0	3
ASV_1216	d:Bacteria,p:Proteobacteria,c:Alphaproteobacteria,o:Elsterales,f:uncultured	Bacteria	Proteobacteria	Alphaproteobacteria	Elsterales	uncultured			Family	17	1	1	2	3	2	8	2	6	8	1	5	9	3	53	22	4	10
ASV_1217	d:Bacteria,p:Actinobacteriota,c:Actinobacteria,o:Frankiales,f:Acidothermaceae,g:Acidothermus,s:uncultured_bacterium	Bacteria	Actinobacteriota	Actinobacteria	Frankiales	Acidothermaceae	Acidothermus	uncultured bacterium	Species	2	2	0	20	23	10	0	2	0	14	40	2	7	4	1	4	2	3
ASV_1218	d:Bacteria,p:Verrucomicrobiota,c:Verrucomicrobiae,o:Chthoniobacterales,f:Xiphinematobacteraceae,g:Candidatus_Xiphinematobacter,s:uncultured_bacterium	Bacteria	Verrucomicrobiota	Verrucomicrobiae	Chthoniobacterales	Xiphinematobacteraceae	Candidatus Xiphinematobacter	uncultured bacterium	Species	7	0	9	4	2	0	9	10	13	10	0	3	0	11	27	6	5	9
ASV_1219	d:Bacteria,p:Actinobacteriota,c:Actinobacteria,o:Frankiales,f:Acidothermaceae,g:Acidothermus	Bacteria	Actinobacteriota	Actinobacteria	Frankiales	Acidothermaceae	Acidothermus		Genus	13	1	0	31	3	2	17	13	4	21	7	3	4	6	4	1	5	15
ASV_1220	d:Bacteria,p:Actinobacteriota,c:Actinobacteria,o:Frankiales,f:Acidothermaceae,g:Acidothermus,s:uncultured_bacterium	Bacteria	Actinobacteriota	Actinobacteria	Frankiales	Acidothermaceae	Acidothermus	uncultured bacterium	Species	13	5	1	6	9	1	7	10	2	7	8	0	9	2	42	6	5	5
ASV_1221	d:Bacteria,p:Proteobacteria,c:Alphaproteobacteria,o:Elsterales,f:uncultured	Bacteria	Proteobacteria	Alphaproteobacteria	Elsterales	uncultured			Family	17	0	0	36	11	0	2	1	0	13	2	4	0	2	36	6	1	3
ASV_1222	d:Bacteria,p:Acidobacteriota,c:Acidobacteriae,o:Solibacterales,f:Solibacteraceae,g:Candidatus_Solibacter	Bacteria	Acidobacteriota	Acidobacteriae	Solibacterales	Solibacteraceae	Candidatus Solibacter		Genus	0	19	16	3	2	11	8	2	7	3	26	26	0	7	0	0	2	4
ASV_1223	d:Bacteria,p:Actinobacteriota,c:Actinobacteria,o:Frankiales,f:Acidothermaceae,g:Acidothermus	Bacteria	Actinobacteriota	Actinobacteria	Frankiales	Acidothermaceae	Acidothermus		Genus	5	2	0	9	6	10	2	9	3	6	2	0	42	0	17	24	22	1
ASV_1224	d:Bacteria,p:Proteobacteria,c:Alphaproteobacteria,o:Acetobacterales,f:Acetobacteraceae,g:uncultured	Bacteria	Proteobacteria	Alphaproteobacteria	Acetobacterales	Acetobacteraceae	uncultured		Genus	7	11	13	7	13	8	6	6	2	9	13	7	1	3	8	5	0	8
ASV_1225	d:Bacteria,p:Actinobacteriota,c:Acidimicrobiia,o:Microtrichales,f:Ilumatobacteraceae,g:uncultured,s:uncultured_bacterium	Bacteria	Actinobacteriota	Acidimicrobiia	Microtrichales	Ilumatobacteraceae	uncultured	uncultured bacterium	Species	5	3	16	15	8	6	4	0	3	17	12	4	0	20	12	0	3	6
ASV_1226	d:Bacteria,p:Actinobacteriota,c:Thermoleophilia,o:Solirubrobacterales,f:Solirubrobacteraceae,g:Conexibacter,s:uncultured_bacterium	Bacteria	Actinobacteriota	Thermoleophilia	Solirubrobacterales	Solirubrobacteraceae	Conexibacter	uncultured bacterium	Species	3	3	4	9	1	0	9	18	10	7	1	2	1	14	20	10	19	2
ASV_1227	d:Bacteria,p:Chloroflexi,c:Ktedonobacteria,o:Ktedonobacterales,f:Ktedonobacteraceae,g:uncultured	Bacteria	Chloroflexi	Ktedonobacteria	Ktedonobacterales	Ktedonobacteraceae	uncultured		Genus	5	1	1	1	7	0	6	18	12	9	0	4	0	8	15	31	9	0
ASV_1228	d:Bacteria,p:Acidobacteriota,c:Acidobacteriae,o:Acidobacteriales,f:Acidobacteriaceae_(Subgroup_1),g:Granulicella	Bacteria	Acidobacteriota	Acidobacteriae	Acidobacteriales	Acidobacteriaceae (Subgroup 1)	Granulicella		Genus	2	8	19	0	3	4	13	10	22	4	0	3	13	7	7	15	14	0
ASV_1229	d:Bacteria,p:Actinobacteriota,c:Actinobacteria,o:Corynebacteriales,f:Mycobacteriaceae,g:Mycobacterium	Bacteria	Actinobacteriota	Actinobacteria	Corynebacteriales	Mycobacteriaceae	Mycobacterium		Genus	4	4	3	6	11	5	4	12	3	7	3	2	40	2	6	14	3	0
ASV_1230	d:Bacteria,p:Acidobacteriota,c:Acidobacteriae,o:Solibacterales,f:Solibacteraceae,g:Candidatus_Solibacter	Bacteria	Acidobacteriota	Acidobacteriae	Solibacterales	Solibacteraceae	Candidatus Solibacter		Genus	3	7	41	13	20	18	6	0	0	2	11	26	0	2	2	0	0	3
ASV_1231	d:Bacteria,p:Myxococcota,c:Polyangia,o:Haliangiales,f:Haliangiaceae,g:Haliangium,s:uncultured_bacterium	Bacteria	Myxococcota	Polyangia	Haliangiales	Haliangiaceae	Haliangium	uncultured bacterium	Species	0	8	0	26	17	4	1	1	2	28	7	0	6	1	6	6	4	2
ASV_1232	d:Bacteria,p:Actinobacteriota,c:Actinobacteria,o:Frankiales,f:Acidothermaceae,g:Acidothermus,s:uncultured_bacterium	Bacteria	Actinobacteriota	Actinobacteria	Frankiales	Acidothermaceae	Acidothermus	uncultured bacterium	Species	7	4	0	8	11	2	0	11	1	14	3	2	16	5	53	4	1	9
ASV_1233	d:Bacteria,p:Acidobacteriota,c:Acidobacteriae,o:Bryobacterales,f:Bryobacteraceae,g:Bryobacter,s:uncultured_Acidobacteria_bacterium	Bacteria	Acidobacteriota	Acidobacteriae	Bryobacterales	Bryobacteraceae	Bryobacter	uncultured Acidobacteria bacterium	Species	1	2	1	17	22	10	2	13	4	17	6	0	2	5	11	0	5	7
ASV_1234	d:Bacteria,p:Proteobacteria,c:Alphaproteobacteria,o:Acetobacterales,f:Acetobacteraceae,g:uncultured,s:metagenome	Bacteria	Proteobacteria	Alphaproteobacteria	Acetobacterales	Acetobacteraceae	uncultured	metagenome	Species	8	11	13	8	24	13	3	0	4	2	29	21	2	0	1	0	2	0
ASV_1235	d:Bacteria,p:Actinobacteriota,c:Actinobacteria,o:Frankiales,f:Acidothermaceae,g:Acidothermus	Bacteria	Actinobacteriota	Actinobacteria	Frankiales	Acidothermaceae	Acidothermus		Genus	5	0	12	1	0	0	1	12	8	24	3	12	0	10	10	2	18	8
ASV_1236	d:Bacteria,p:Proteobacteria,c:Alphaproteobacteria,o:Rhizobiales,f:Xanthobacteraceae,g:uncultured	Bacteria	Proteobacteria	Alphaproteobacteria	Rhizobiales	Xanthobacteraceae	uncultured		Genus	2	2	2	3	6	7	2	10	3	4	4	3	49	4	9	17	6	3
ASV_1237	d:Bacteria,p:Proteobacteria,c:Alphaproteobacteria,o:Acetobacterales,f:Acetobacteraceae	Bacteria	Proteobacteria	Alphaproteobacteria	Acetobacterales	Acetobacteraceae			Family	3	16	6	15	9	7	9	6	9	9	11	4	0	3	0	2	7	4
ASV_1238	d:Bacteria,p:Acidobacteriota,c:Acidobacteriae,o:Subgroup_2,f:uncultured_bacterium	Bacteria	Acidobacteriota	Acidobacteriae	Subgroup 2	uncultured bacterium			Family	7	0	1	3	2	0	1	28	8	46	0	0	2	7	18	4	4	11
ASV_1239	d:Bacteria,p:Actinobacteriota,c:Actinobacteria,o:Frankiales,f:Acidothermaceae,g:Acidothermus	Bacteria	Actinobacteriota	Actinobacteria	Frankiales	Acidothermaceae	Acidothermus		Genus	0	20	16	2	3	3	25	2	1	4	32	2	0	10	1	1	2	12
ASV_1240	d:Bacteria,p:Chloroflexi,c:Ktedonobacteria,o:Ktedonobacterales,f:Ktedonobacteraceae,g:1921-3,s:uncultured_bacterium	Bacteria	Chloroflexi	Ktedonobacteria	Ktedonobacterales	Ktedonobacteraceae	1921-3	uncultured bacterium	Species	6	3	4	6	9	1	2	16	28	11	3	5	1	3	2	7	14	5
ASV_1241	d:Bacteria,p:Proteobacteria,c:Alphaproteobacteria,o:Elsterales,f:uncultured	Bacteria	Proteobacteria	Alphaproteobacteria	Elsterales	uncultured			Family	4	4	12	3	4	2	10	14	15	15	1	3	1	5	18	11	6	4
ASV_1242	d:Bacteria,p:Chloroflexi,c:Ktedonobacteria,o:Ktedonobacterales,f:Ktedonobacteraceae,g:Thermosporothrix,s:uncultured_bacterium	Bacteria	Chloroflexi	Ktedonobacteria	Ktedonobacterales	Ktedonobacteraceae	Thermosporothrix	uncultured bacterium	Species	3	0	1	7	9	3	5	2	26	2	3	3	6	8	21	10	4	6
ASV_1243	d:Bacteria,p:Proteobacteria,c:Alphaproteobacteria,o:Elsterales,f:uncultured	Bacteria	Proteobacteria	Alphaproteobacteria	Elsterales	uncultured			Family	15	8	17	3	3	2	6	2	4	2	6	26	2	2	2	2	8	4
ASV_1244	d:Bacteria,p:Chloroflexi,c:TK10,o:bacterium_Ellin6519	Bacteria	Chloroflexi	TK10	bacterium Ellin6519				Order	0	8	19	0	0	0	5	0	1	0	11	63	0	0	0	0	0	5
ASV_1245	d:Bacteria,p:Acidobacteriota,c:Holophagae,o:Subgroup_7	Bacteria	Acidobacteriota	Holophagae	Subgroup 7				Order	5	2	3	18	4	3	26	0	0	34	1	0	0	6	1	0	4	31
ASV_1246	d:Bacteria,p:Proteobacteria,c:Alphaproteobacteria,o:Rhizobiales,f:Xanthobacteraceae,g:uncultured	Bacteria	Proteobacteria	Alphaproteobacteria	Rhizobiales	Xanthobacteraceae	uncultured		Genus	3	4	4	6	3	0	6	6	22	16	1	2	2	4	10	8	10	2
ASV_1247	d:Bacteria,p:WPS-2	Bacteria	WPS-2						Phylum	6	0	0	21	7	3	3	10	10	14	0	5	0	20	11	4	13	15
ASV_1248	d:Bacteria,p:Actinobacteriota,c:Thermoleophilia,o:Gaiellales,f:uncultured	Bacteria	Actinobacteriota	Thermoleophilia	Gaiellales	uncultured			Family	3	1	1	19	31	18	9	0	3	16	18	19	0	1	1	0	0	14
ASV_1249	d:Bacteria,p:Verrucomicrobiota,c:Verrucomicrobiae,o:Chthoniobacterales,f:Chthoniobacteraceae,g:Candidatus_Udaeobacter,s:uncultured_bacterium	Bacteria	Verrucomicrobiota	Verrucomicrobiae	Chthoniobacterales	Chthoniobacteraceae	Candidatus Udaeobacter	uncultured bacterium	Species	13	29	10	2	5	10	21	2	15	9	12	11	0	5	0	2	3	2
ASV_1250	d:Bacteria,p:Actinobacteriota,c:Actinobacteria,o:Frankiales,f:Acidothermaceae,g:Acidothermus	Bacteria	Actinobacteriota	Actinobacteria	Frankiales	Acidothermaceae	Acidothermus		Genus	17	12	6	3	6	4	34	1	3	8	21	1	0	0	0	1	1	2
ASV_1251	d:Bacteria,p:Proteobacteria,c:Gammaproteobacteria,o:Burkholderiales,f:Burkholderiaceae,g:Burkholderia-Caballeronia-Paraburkholderia	Bacteria	Proteobacteria	Gammaproteobacteria	Burkholderiales	Burkholderiaceae	Burkholderia-Caballeronia-Paraburkholderia		Genus	8	6	1	8	16	5	13	1	0	18	13	5	3	4	3	0	3	15
ASV_1252	d:Bacteria,p:Myxococcota,c:Polyangia,o:Polyangiales,f:Sandaracinaceae,g:uncultured	Bacteria	Myxococcota	Polyangia	Polyangiales	Sandaracinaceae	uncultured		Genus	2	17	22	18	16	22	2	0	1	2	4	5	0	3	0	0	0	3
ASV_1253	d:Bacteria,p:Actinobacteriota,c:Acidimicrobiia,o:IMCC26256	Bacteria	Actinobacteriota	Acidimicrobiia	IMCC26256				Order	0	3	42	0	0	0	2	0	2	2	7	73	0	0	0	0	0	13
ASV_1254	d:Bacteria,p:Actinobacteriota,c:Acidimicrobiia	Bacteria	Actinobacteriota	Acidimicrobiia					Class	14	1	9	12	11	4	4	12	8	20	9	8	1	3	15	4	6	4
ASV_1255	d:Bacteria,p:Proteobacteria,c:Alphaproteobacteria,o:Acetobacterales,f:Acetobacteraceae,g:Acidiphilium	Bacteria	Proteobacteria	Alphaproteobacteria	Acetobacterales	Acetobacteraceae	Acidiphilium		Genus	0	10	0	12	10	3	1	12	2	2	4	0	15	8	5	12	13	13
ASV_1256	d:Bacteria,p:Acidobacteriota,c:Acidobacteriae,o:Bryobacterales,f:Bryobacteraceae,g:Bryobacter,s:uncultured_Acidobacteria_bacterium	Bacteria	Acidobacteriota	Acidobacteriae	Bryobacterales	Bryobacteraceae	Bryobacter	uncultured Acidobacteria bacterium	Species	1	8	23	2	2	2	17	0	1	2	10	8	0	1	2	0	0	35
ASV_1257	d:Bacteria,p:Acidobacteriota,c:Acidobacteriae	Bacteria	Acidobacteriota	Acidobacteriae					Class	5	19	19	8	11	6	3	1	1	3	13	21	0	0	0	1	0	8
ASV_1258	d:Bacteria,p:Actinobacteriota,c:Acidimicrobiia,o:Microtrichales,f:uncultured	Bacteria	Actinobacteriota	Acidimicrobiia	Microtrichales	uncultured			Family	3	30	20	0	1	0	31	0	0	7	18	2	0	0	0	0	0	4
ASV_1259	d:Bacteria,p:Actinobacteriota,c:Thermoleophilia,o:Solirubrobacterales,f:67-14,g:uncultured_bacterium	Bacteria	Actinobacteriota	Thermoleophilia	Solirubrobacterales	67-14	uncultured bacterium		Genus	0	30	20	0	0	0	61	0	0	2	3	10	0	0	0	0	0	3
ASV_1260	d:Bacteria,p:Proteobacteria,c:Alphaproteobacteria,o:Acetobacterales,f:Acetobacteraceae	Bacteria	Proteobacteria	Alphaproteobacteria	Acetobacterales	Acetobacteraceae			Family	21	14	6	2	5	3	13	10	7	11	4	6	0	6	3	3	3	0
ASV_1261	d:Bacteria,p:Actinobacteriota,c:Acidimicrobiia,o:IMCC26256,f:uncultured_bacterium	Bacteria	Actinobacteriota	Acidimicrobiia	IMCC26256	uncultured bacterium			Family	0	0	21	3	0	0	2	2	2	3	34	16	0	0	0	0	0	23
ASV_1262	d:Bacteria,p:Actinobacteriota,c:Actinobacteria,o:Frankiales,f:Frankiaceae,g:Jatrophihabitans	Bacteria	Actinobacteriota	Actinobacteria	Frankiales	Frankiaceae	Jatrophihabitans		Genus	8	23	14	10	23	15	5	3	3	7	39	10	2	4	2	3	0	10
ASV_1263	d:Bacteria,p:Actinobacteriota,c:Actinobacteria,o:Corynebacteriales,f:Mycobacteriaceae,g:Mycobacterium	Bacteria	Actinobacteriota	Actinobacteria	Corynebacteriales	Mycobacteriaceae	Mycobacterium		Genus	5	1	4	10	12	8	4	8	2	22	4	2	18	1	26	4	1	9
ASV_1264	d:Bacteria,p:Chloroflexi,c:Ktedonobacteria,o:Ktedonobacterales,f:Ktedonobacteraceae,g:Thermosporothrix,s:uncultured_bacterium	Bacteria	Chloroflexi	Ktedonobacteria	Ktedonobacterales	Ktedonobacteraceae	Thermosporothrix	uncultured bacterium	Species	4	0	0	4	7	5	4	8	18	13	5	0	4	4	33	11	3	2
ASV_1265	d:Bacteria,p:Actinobacteriota,c:Actinobacteria,o:Micrococcales,f:Cellulomonadaceae,g:Cellulomonas	Bacteria	Actinobacteriota	Actinobacteria	Micrococcales	Cellulomonadaceae	Cellulomonas		Genus	0	23	0	4	9	19	3	2	0	0	44	0	11	1	1	2	0	2
ASV_1266	d:Bacteria,p:Actinobacteriota,c:Actinobacteria,o:Micromonosporales,f:Micromonosporaceae	Bacteria	Actinobacteriota	Actinobacteria	Micromonosporales	Micromonosporaceae			Family	0	5	7	30	41	16	3	0	0	1	4	19	0	0	0	0	0	2
ASV_1267	d:Bacteria,p:Actinobacteriota,c:Thermoleophilia,o:Gaiellales,f:uncultured,g:uncultured_bacterium	Bacteria	Actinobacteriota	Thermoleophilia	Gaiellales	uncultured	uncultured bacterium		Genus	2	4	3	24	38	9	0	12	0	14	1	2	0	10	2	0	2	0
ASV_1268	d:Bacteria,p:Actinobacteriota,c:Thermoleophilia,o:Solirubrobacterales,f:Solirubrobacteraceae,g:Conexibacter,s:uncultured_bacterium	Bacteria	Actinobacteriota	Thermoleophilia	Solirubrobacterales	Solirubrobacteraceae	Conexibacter	uncultured bacterium	Species	10	0	3	8	1	0	6	15	15	10	1	5	1	13	10	10	15	1
ASV_1269	d:Bacteria,p:Acidobacteriota,c:Acidobacteriae,o:Bryobacterales,f:Bryobacteraceae,g:Bryobacter	Bacteria	Acidobacteriota	Acidobacteriae	Bryobacterales	Bryobacteraceae	Bryobacter		Genus	4	16	3	8	7	8	6	12	11	8	13	0	0	2	10	6	9	2
ASV_1270	d:Bacteria,p:Proteobacteria,c:Alphaproteobacteria,o:Acetobacterales,f:Acetobacteraceae,g:Acidiphilium,s:uncultured_bacterium	Bacteria	Proteobacteria	Alphaproteobacteria	Acetobacterales	Acetobacteraceae	Acidiphilium	uncultured bacterium	Species	7	1	13	11	6	1	6	4	39	10	4	5	0	3	10	1	20	1
ASV_1271	d:Bacteria,p:Actinobacteriota,c:Thermoleophilia,o:Solirubrobacterales,f:Solirubrobacteraceae,g:Conexibacter,s:uncultured_bacterium	Bacteria	Actinobacteriota	Thermoleophilia	Solirubrobacterales	Solirubrobacteraceae	Conexibacter	uncultured bacterium	Species	5	0	2	6	3	1	10	3	13	8	2	18	4	4	14	4	10	18
ASV_1272	d:Bacteria,p:Acidobacteriota,c:Acidobacteriae,o:Solibacterales,f:Solibacteraceae,g:Candidatus_Solibacter	Bacteria	Acidobacteriota	Acidobacteriae	Solibacterales	Solibacteraceae	Candidatus Solibacter		Genus	20	0	0	14	20	2	2	10	7	14	1	0	4	3	10	6	3	1
ASV_1273	d:Bacteria,p:Proteobacteria,c:Alphaproteobacteria,o:Rhizobiales,f:Xanthobacteraceae,g:uncultured	Bacteria	Proteobacteria	Alphaproteobacteria	Rhizobiales	Xanthobacteraceae	uncultured		Genus	1	5	27	0	0	0	18	0	19	6	3	32	1	1	3	1	5	6
ASV_1274	d:Bacteria,p:Actinobacteriota,c:Acidimicrobiia,o:uncultured	Bacteria	Actinobacteriota	Acidimicrobiia	uncultured				Order	21	1	1	18	11	12	0	6	0	13	0	2	1	1	34	7	4	5
ASV_1275	d:Bacteria,p:Actinobacteriota,c:Thermoleophilia,o:Gaiellales,f:uncultured,g:uncultured_bacterium	Bacteria	Actinobacteriota	Thermoleophilia	Gaiellales	uncultured	uncultured bacterium		Genus	26	0	1	0	1	0	0	4	3	59	0	0	0	1	0	0	1	16
ASV_1276	d:Bacteria,p:Proteobacteria,c:Alphaproteobacteria,o:Rhizobiales,f:Beijerinckiaceae,g:Roseiarcus	Bacteria	Proteobacteria	Alphaproteobacteria	Rhizobiales	Beijerinckiaceae	Roseiarcus		Genus	3	5	22	1	0	0	12	4	12	6	0	17	0	6	9	17	1	2
ASV_1277	d:Bacteria,p:Acidobacteriota,c:Acidobacteriae,o:Acidobacteriales,f:uncultured	Bacteria	Acidobacteriota	Acidobacteriae	Acidobacteriales	uncultured			Family	45	5	4	9	24	14	2	0	0	3	10	0	0	0	0	0	0	7
ASV_1278	d:Bacteria,p:Proteobacteria,c:Alphaproteobacteria,o:Sphingomonadales,f:Sphingomonadaceae,g:Sphingomonas	Bacteria	Proteobacteria	Alphaproteobacteria	Sphingomonadales	Sphingomonadaceae	Sphingomonas		Genus	2	14	21	0	1	2	2	0	0	4	14	46	0	2	0	0	0	7
ASV_1279	d:Bacteria,p:Verrucomicrobiota,c:Verrucomicrobiae	Bacteria	Verrucomicrobiota	Verrucomicrobiae					Class	4	0	0	4	8	2	4	7	1	7	1	1	14	5	40	10	11	1
ASV_1280	d:Bacteria,p:Actinobacteriota,c:Thermoleophilia,o:Solirubrobacterales,f:Solirubrobacteraceae,g:Conexibacter	Bacteria	Actinobacteriota	Thermoleophilia	Solirubrobacterales	Solirubrobacteraceae	Conexibacter		Genus	8	19	10	2	9	3	15	0	3	2	19	5	3	3	1	3	1	4
ASV_1281	d:Bacteria,p:Acidobacteriota,c:Acidobacteriae,o:Acidobacteriales,f:uncultured	Bacteria	Acidobacteriota	Acidobacteriae	Acidobacteriales	uncultured			Family	8	26	2	2	18	10	5	1	1	1	14	34	0	3	0	0	0	6
ASV_1282	d:Bacteria,p:Actinobacteriota,c:Thermoleophilia,o:Solirubrobacterales,f:67-14,g:uncultured_bacterium	Bacteria	Actinobacteriota	Thermoleophilia	Solirubrobacterales	67-14	uncultured bacterium		Genus	0	33	24	1	9	5	3	0	2	0	15	28	0	0	0	0	0	2
ASV_1283	d:Bacteria,p:Proteobacteria,c:Alphaproteobacteria,o:Rhizobiales,f:Beijerinckiaceae,g:1174-901-12	Bacteria	Proteobacteria	Alphaproteobacteria	Rhizobiales	Beijerinckiaceae	1174-901-12		Genus	6	13	4	4	7	9	18	0	3	0	35	12	0	5	0	0	1	4
ASV_1284	d:Bacteria,p:Proteobacteria,c:Alphaproteobacteria,o:Acetobacterales,f:Acetobacteraceae	Bacteria	Proteobacteria	Alphaproteobacteria	Acetobacterales	Acetobacteraceae			Family	10	2	1	0	3	5	1	1	2	0	0	1	1	7	17	32	21	2
ASV_1285	d:Bacteria,p:Acidobacteriota,c:Acidobacteriae,o:Solibacterales,f:Solibacteraceae,g:Candidatus_Solibacter	Bacteria	Acidobacteriota	Acidobacteriae	Solibacterales	Solibacteraceae	Candidatus Solibacter		Genus	2	6	16	0	2	5	10	4	21	5	2	4	9	2	4	6	6	6
ASV_1286	d:Bacteria,p:Chloroflexi,c:Ktedonobacteria,o:Ktedonobacterales,f:Ktedonobacteraceae,g:1921-2,s:uncultured_bacterium	Bacteria	Chloroflexi	Ktedonobacteria	Ktedonobacterales	Ktedonobacteraceae	1921-2	uncultured bacterium	Species	10	6	4	1	31	4	26	0	2	6	20	0	2	5	0	0	1	4
ASV_1287	d:Bacteria,p:Actinobacteriota,c:Thermoleophilia,o:Gaiellales,f:uncultured,g:metagenome	Bacteria	Actinobacteriota	Thermoleophilia	Gaiellales	uncultured	metagenome		Genus	7	12	18	11	8	13	1	0	2	6	12	17	0	0	0	0	0	5
ASV_1288	d:Bacteria,p:Verrucomicrobiota,c:Verrucomicrobiae,o:Chthoniobacterales,f:Chthoniobacteraceae,g:Candidatus_Udaeobacter	Bacteria	Verrucomicrobiota	Verrucomicrobiae	Chthoniobacterales	Chthoniobacteraceae	Candidatus Udaeobacter		Genus	6	1	10	6	1	2	18	1	25	34	1	0	0	3	1	0	0	14
ASV_1289	d:Bacteria,p:Proteobacteria,c:Gammaproteobacteria,o:Gammaproteobacteria_Incertae_Sedis,f:Unknown_Family,g:Acidibacter	Bacteria	Proteobacteria	Gammaproteobacteria	Gammaproteobacteria Incertae Sedis	Unknown Family	Acidibacter		Genus	7	1	5	2	1	0	0	19	35	6	0	0	2	13	7	12	4	3
ASV_1290	d:Bacteria,p:Acidobacteriota,c:Thermoanaerobaculia,o:Thermoanaerobaculales,f:Thermoanaerobaculaceae,g:Subgroup_10,s:uncultured_bacterium	Bacteria	Acidobacteriota	Thermoanaerobaculia	Thermoanaerobaculales	Thermoanaerobaculaceae	Subgroup 10	uncultured bacterium	Species	7	3	0	1	6	8	0	5	0	90	0	0	0	0	0	3	4	2
ASV_1291	d:Bacteria,p:Actinobacteriota,c:Actinobacteria,o:Catenulisporales,f:Actinospicaceae,g:Actinospica	Bacteria	Actinobacteriota	Actinobacteria	Catenulisporales	Actinospicaceae	Actinospica		Genus	6	0	1	4	4	0	5	7	6	20	15	16	16	7	2	6	2	5
ASV_1292	d:Bacteria,p:Proteobacteria,c:Alphaproteobacteria,o:Caulobacterales,f:Caulobacteraceae,g:Phenylobacterium	Bacteria	Proteobacteria	Alphaproteobacteria	Caulobacterales	Caulobacteraceae	Phenylobacterium		Genus	3	7	9	7	22	7	1	1	0	8	25	4	8	0	3	11	3	6
ASV_1293	d:Bacteria,p:Chloroflexi,c:TK10	Bacteria	Chloroflexi	TK10					Class	3	7	1	3	4	2	14	14	12	7	0	2	12	1	2	12	9	15
ASV_1294	d:Bacteria,p:Acidobacteriota,c:Acidobacteriae,o:Bryobacterales,f:Bryobacteraceae,g:Bryobacter	Bacteria	Acidobacteriota	Acidobacteriae	Bryobacterales	Bryobacteraceae	Bryobacter		Genus	10	0	0	2	2	0	0	11	2	6	3	0	1	18	55	10	3	6
ASV_1295	d:Bacteria,p:Actinobacteriota,c:Actinobacteria,o:Pseudonocardiales,f:Pseudonocardiaceae	Bacteria	Actinobacteriota	Actinobacteria	Pseudonocardiales	Pseudonocardiaceae			Family	1	0	1	12	2	3	11	1	2	10	54	6	2	9	0	2	4	6
ASV_1296	d:Bacteria,p:Verrucomicrobiota,c:Verrucomicrobiae,o:Chthoniobacterales,f:Xiphinematobacteraceae	Bacteria	Verrucomicrobiota	Verrucomicrobiae	Chthoniobacterales	Xiphinematobacteraceae			Family	14	6	4	4	6	2	5	12	10	8	2	3	0	3	3	12	11	4
ASV_1297	d:Bacteria,p:Actinobacteriota,c:Actinobacteria,o:Frankiales,f:Frankiaceae,g:Jatrophihabitans	Bacteria	Actinobacteriota	Actinobacteria	Frankiales	Frankiaceae	Jatrophihabitans		Genus	3	8	8	5	7	5	1	0	0	0	6	66	0	0	0	0	1	3
ASV_1298	d:Bacteria,p:Actinobacteriota,c:Actinobacteria,o:Frankiales	Bacteria	Actinobacteriota	Actinobacteria	Frankiales				Order	0	20	13	3	3	4	4	0	0	0	21	70	0	0	0	0	0	6
ASV_1299	d:Bacteria,p:Actinobacteriota,c:Thermoleophilia,o:Solirubrobacterales,f:Solirubrobacteraceae,g:Conexibacter	Bacteria	Actinobacteriota	Thermoleophilia	Solirubrobacterales	Solirubrobacteraceae	Conexibacter		Genus	3	3	1	0	3	2	8	23	18	0	0	0	10	1	8	26	37	5
ASV_1300	d:Bacteria,p:Chloroflexi,c:Ktedonobacteria,o:Ktedonobacterales,f:Ktedonobacteraceae	Bacteria	Chloroflexi	Ktedonobacteria	Ktedonobacterales	Ktedonobacteraceae			Family	0	9	8	4	3	0	10	1	10	9	7	4	0	16	12	31	8	3
ASV_1301	d:Bacteria,p:Proteobacteria,c:Alphaproteobacteria,o:Sphingomonadales,f:Sphingomonadaceae,g:Sphingomonas	Bacteria	Proteobacteria	Alphaproteobacteria	Sphingomonadales	Sphingomonadaceae	Sphingomonas		Genus	3	5	18	3	1	6	20	8	7	4	10	3	0	17	0	1	6	2
ASV_1302	d:Archaea,p:Crenarchaeota,c:Nitrososphaeria,o:Nitrososphaerales,f:Nitrososphaeraceae	Archaea	Crenarchaeota	Nitrososphaeria	Nitrososphaerales	Nitrososphaeraceae			Family	2	4	3	0	0	2	0	10	37	5	0	1	0	13	1	4	11	7
ASV_1303	d:Bacteria,p:Actinobacteriota,c:Thermoleophilia,o:Gaiellales,f:uncultured	Bacteria	Actinobacteriota	Thermoleophilia	Gaiellales	uncultured			Family	10	12	3	8	14	10	11	16	6	13	13	5	0	14	4	2	8	11
ASV_1304	d:Bacteria,p:Chloroflexi,c:Ktedonobacteria,o:Ktedonobacterales,f:Ktedonobacteraceae	Bacteria	Chloroflexi	Ktedonobacteria	Ktedonobacterales	Ktedonobacteraceae			Family	0	13	21	0	3	5	9	0	13	2	22	38	0	2	0	0	0	15
ASV_1305	d:Bacteria,p:Actinobacteriota,c:Actinobacteria,o:Frankiales,f:Frankiaceae,g:Jatrophihabitans	Bacteria	Actinobacteriota	Actinobacteria	Frankiales	Frankiaceae	Jatrophihabitans		Genus	6	3	2	9	11	7	11	3	2	5	27	8	4	1	1	0	3	15
ASV_1306	d:Bacteria,p:Proteobacteria,c:Gammaproteobacteria,o:Burkholderiales,f:Burkholderiaceae,g:Burkholderia-Caballeronia-Paraburkholderia	Bacteria	Proteobacteria	Gammaproteobacteria	Burkholderiales	Burkholderiaceae	Burkholderia-Caballeronia-Paraburkholderia		Genus	5	2	0	3	15	7	3	3	1	11	42	1	1	1	0	2	10	5
ASV_1307	d:Bacteria,p:Proteobacteria,c:Alphaproteobacteria,o:Acetobacterales,f:Acetobacteraceae	Bacteria	Proteobacteria	Alphaproteobacteria	Acetobacterales	Acetobacteraceae			Family	0	5	13	5	5	1	6	9	9	8	4	15	1	11	6	4	6	5
ASV_1308	d:Bacteria,p:Acidobacteriota,c:Acidobacteriae,o:Acidobacteriales,f:uncultured	Bacteria	Acidobacteriota	Acidobacteriae	Acidobacteriales	uncultured			Family	5	1	2	18	16	6	21	0	3	11	7	16	8	2	3	2	2	4
ASV_1309	d:Bacteria,p:Actinobacteriota,c:Thermoleophilia,o:Solirubrobacterales,f:Solirubrobacteraceae,g:Conexibacter	Bacteria	Actinobacteriota	Thermoleophilia	Solirubrobacterales	Solirubrobacteraceae	Conexibacter		Genus	8	8	1	5	8	3	10	7	6	5	4	0	34	1	10	13	15	8
ASV_1310	d:Bacteria,p:Acidobacteriota,c:Acidobacteriae,o:Solibacterales,f:Solibacteraceae,g:Candidatus_Solibacter	Bacteria	Acidobacteriota	Acidobacteriae	Solibacterales	Solibacteraceae	Candidatus Solibacter		Genus	0	15	15	2	6	5	4	1	0	7	13	23	0	2	0	0	11	10
ASV_1311	d:Bacteria,p:Acidobacteriota,c:Acidobacteriae,o:Acidobacteriales,f:uncultured,g:uncultured_bacterium	Bacteria	Acidobacteriota	Acidobacteriae	Acidobacteriales	uncultured	uncultured bacterium		Genus	11	0	0	12	7	0	2	9	0	24	2	1	2	5	25	6	7	3
ASV_1312	d:Bacteria,p:Actinobacteriota,c:Actinobacteria,o:Frankiales,f:Acidothermaceae,g:Acidothermus	Bacteria	Actinobacteriota	Actinobacteria	Frankiales	Acidothermaceae	Acidothermus		Genus	15	2	0	5	6	4	0	2	0	3	14	0	16	4	71	8	4	5
ASV_1313	d:Bacteria,p:Actinobacteriota,c:Thermoleophilia,o:Solirubrobacterales,f:67-14,g:uncultured_bacterium	Bacteria	Actinobacteriota	Thermoleophilia	Solirubrobacterales	67-14	uncultured bacterium		Genus	0	4	50	0	0	0	0	0	2	0	4	41	0	0	0	0	0	19
ASV_1314	d:Bacteria,p:Actinobacteriota,c:Actinobacteria,o:Frankiales,f:Acidothermaceae,g:Acidothermus,s:uncultured_bacterium	Bacteria	Actinobacteriota	Actinobacteria	Frankiales	Acidothermaceae	Acidothermus	uncultured bacterium	Species	3	0	0	4	9	1	0	10	3	1	0	0	5	1	69	21	5	2
ASV_1315	d:Bacteria,p:Actinobacteriota,c:Actinobacteria,o:Micromonosporales,f:Micromonosporaceae,g:Planosporangium	Bacteria	Actinobacteriota	Actinobacteria	Micromonosporales	Micromonosporaceae	Planosporangium		Genus	0	10	24	1	5	12	7	0	7	3	60	2	0	3	0	0	1	11
ASV_1316	d:Bacteria,p:Proteobacteria,c:Alphaproteobacteria,o:Acetobacterales,f:Acetobacteraceae,g:Acidiphilium	Bacteria	Proteobacteria	Alphaproteobacteria	Acetobacterales	Acetobacteraceae	Acidiphilium		Genus	0	7	36	3	11	3	1	9	8	2	0	29	0	2	0	3	7	6
ASV_1317	d:Bacteria,p:Bacteroidota,c:Bacteroidia,o:Chitinophagales,f:Chitinophagaceae	Bacteria	Bacteroidota	Bacteroidia	Chitinophagales	Chitinophagaceae			Family	2	27	1	21	9	17	10	1	0	1	4	0	1	3	0	0	6	5
ASV_1318	d:Bacteria,p:Actinobacteriota,c:Acidimicrobiia,o:IMCC26256	Bacteria	Actinobacteriota	Acidimicrobiia	IMCC26256				Order	6	8	5	9	19	3	3	3	8	11	14	1	2	7	1	1	4	3
ASV_1319	d:Bacteria,p:Proteobacteria,c:Alphaproteobacteria,o:Caulobacterales,f:Caulobacteraceae	Bacteria	Proteobacteria	Alphaproteobacteria	Caulobacterales	Caulobacteraceae			Family	14	0	0	3	1	1	3	3	4	6	0	2	0	3	37	17	11	8
ASV_1320	d:Bacteria,p:Proteobacteria,c:Gammaproteobacteria,o:Burkholderiales,f:Comamonadaceae,g:uncultured	Bacteria	Proteobacteria	Gammaproteobacteria	Burkholderiales	Comamonadaceae	uncultured		Genus	13	1	0	15	14	9	3	6	2	8	10	0	0	15	10	2	5	1
ASV_1321	d:Bacteria,p:Acidobacteriota,c:Acidobacteriae,o:Bryobacterales,f:Bryobacteraceae,g:Bryobacter	Bacteria	Acidobacteriota	Acidobacteriae	Bryobacterales	Bryobacteraceae	Bryobacter		Genus	16	0	0	16	17	2	8	15	10	8	2	0	0	21	3	1	3	0
ASV_1322	d:Bacteria,p:Proteobacteria,c:Gammaproteobacteria,o:Gammaproteobacteria_Incertae_Sedis,f:Unknown_Family	Bacteria	Proteobacteria	Gammaproteobacteria	Gammaproteobacteria Incertae Sedis	Unknown Family			Family	8	10	24	1	2	3	18	0	6	16	2	15	0	0	0	0	0	12
ASV_1323	d:Bacteria,p:Proteobacteria,c:Alphaproteobacteria,o:Acetobacterales,f:Acetobacteraceae,g:Acidiphilium	Bacteria	Proteobacteria	Alphaproteobacteria	Acetobacterales	Acetobacteraceae	Acidiphilium		Genus	1	21	6	3	11	5	8	6	8	10	7	4	0	6	8	8	11	0
ASV_1324	d:Bacteria,p:Actinobacteriota,c:Thermoleophilia,o:Solirubrobacterales,f:Solirubrobacteraceae,g:uncultured	Bacteria	Actinobacteriota	Thermoleophilia	Solirubrobacterales	Solirubrobacteraceae	uncultured		Genus	0	0	39	0	1	0	0	1	10	1	0	70	0	3	3	3	0	1
ASV_1325	d:Bacteria,p:Acidobacteriota,c:Acidobacteriae,o:Bryobacterales,f:Bryobacteraceae,g:Bryobacter	Bacteria	Acidobacteriota	Acidobacteriae	Bryobacterales	Bryobacteraceae	Bryobacter		Genus	1	1	1	0	0	0	2	19	5	7	0	0	3	19	18	18	20	0
ASV_1326	d:Bacteria,p:WPS-2,c:uncultured_bacterium	Bacteria	WPS-2	uncultured bacterium					Class	2	0	1	0	0	0	3	21	9	1	0	1	0	18	2	5	44	0
ASV_1327	d:Bacteria,p:Proteobacteria,c:Alphaproteobacteria,o:Acetobacterales,f:Acetobacteraceae,g:Acidiphilium,s:uncultured_bacterium	Bacteria	Proteobacteria	Alphaproteobacteria	Acetobacterales	Acetobacteraceae	Acidiphilium	uncultured bacterium	Species	11	12	10	12	10	14	11	1	2	5	17	2	0	3	1	1	8	7
ASV_1328	d:Bacteria,p:Actinobacteriota,c:Actinobacteria,o:Corynebacteriales,f:Mycobacteriaceae,g:Mycobacterium	Bacteria	Actinobacteriota	Actinobacteria	Corynebacteriales	Mycobacteriaceae	Mycobacterium		Genus	5	1	0	11	6	1	23	11	6	21	13	5	0	6	3	4	5	1
ASV_1329	d:Bacteria,p:Actinobacteriota,c:Actinobacteria,o:Frankiales,f:Acidothermaceae,g:Acidothermus,s:uncultured_bacterium	Bacteria	Actinobacteriota	Actinobacteria	Frankiales	Acidothermaceae	Acidothermus	uncultured bacterium	Species	2	0	0	9	5	1	0	11	24	7	0	2	11	3	18	43	4	3
ASV_1330	d:Bacteria,p:Acidobacteriota,c:Acidobacteriae,o:Bryobacterales,f:Bryobacteraceae,g:Bryobacter	Bacteria	Acidobacteriota	Acidobacteriae	Bryobacterales	Bryobacteraceae	Bryobacter		Genus	4	6	24	5	9	1	7	1	6	4	12	18	0	5	0	0	6	15
ASV_1331	d:Bacteria,p:Actinobacteriota,c:Thermoleophilia,o:Solirubrobacterales,f:Solirubrobacteraceae,g:Conexibacter	Bacteria	Actinobacteriota	Thermoleophilia	Solirubrobacterales	Solirubrobacteraceae	Conexibacter		Genus	0	1	18	1	0	1	11	5	45	2	0	3	0	0	0	1	23	3
ASV_1332	d:Bacteria,p:Acidobacteriota,c:Acidobacteriae,o:Acidobacteriales,f:uncultured	Bacteria	Acidobacteriota	Acidobacteriae	Acidobacteriales	uncultured			Family	6	4	4	14	9	9	5	3	0	5	0	5	27	2	16	11	5	5
ASV_1333	d:Bacteria,p:Acidobacteriota,c:Acidobacteriae,o:Bryobacterales,f:Bryobacteraceae,g:Bryobacter	Bacteria	Acidobacteriota	Acidobacteriae	Bryobacterales	Bryobacteraceae	Bryobacter		Genus	1	1	13	9	23	3	4	19	13	14	5	0	5	1	7	2	4	10
ASV_1334	d:Bacteria,p:Acidobacteriota,c:Thermoanaerobaculia,o:Thermoanaerobaculales,f:Thermoanaerobaculaceae,g:Subgroup_10,s:uncultured_bacterium	Bacteria	Acidobacteriota	Thermoanaerobaculia	Thermoanaerobaculales	Thermoanaerobaculaceae	Subgroup 10	uncultured bacterium	Species	0	0	0	0	2	1	0	11	1	4	0	0	0	49	8	5	13	7
ASV_1335	d:Bacteria,p:Proteobacteria,c:Alphaproteobacteria,o:Rhizobiales,f:Beijerinckiaceae	Bacteria	Proteobacteria	Alphaproteobacteria	Rhizobiales	Beijerinckiaceae			Family	14	20	1	2	28	5	3	0	8	14	12	0	6	0	0	1	2	4
ASV_1336	d:Bacteria,p:Actinobacteriota,c:Actinobacteria,o:Pseudonocardiales,f:Pseudonocardiaceae,g:Pseudonocardia	Bacteria	Actinobacteriota	Actinobacteria	Pseudonocardiales	Pseudonocardiaceae	Pseudonocardia		Genus	6	3	1	14	18	5	1	17	1	7	32	4	3	0	3	0	2	11
ASV_1337	d:Bacteria,p:Actinobacteriota,c:Actinobacteria,o:Frankiales,f:Acidothermaceae,g:Acidothermus	Bacteria	Actinobacteriota	Actinobacteria	Frankiales	Acidothermaceae	Acidothermus		Genus	13	1	0	2	3	0	1	30	8	3	0	1	2	14	1	23	10	1
ASV_1338	d:Bacteria,p:Chloroflexi,c:Ktedonobacteria,o:Ktedonobacterales,f:Ktedonobacteraceae,g:1921-2,s:uncultured_Ktedonobacterales_bacterium	Bacteria	Chloroflexi	Ktedonobacteria	Ktedonobacterales	Ktedonobacteraceae	1921-2	uncultured Ktedonobacterales bacterium	Species	27	1	1	3	5	0	3	1	8	7	0	2	0	9	11	21	5	3
ASV_1339	d:Bacteria,p:Acidobacteriota,c:Acidobacteriae,o:Bryobacterales,f:Bryobacteraceae,g:Bryobacter	Bacteria	Acidobacteriota	Acidobacteriae	Bryobacterales	Bryobacteraceae	Bryobacter		Genus	7	5	1	15	32	7	11	11	8	4	7	0	0	5	8	2	5	4
ASV_1340	d:Bacteria,p:Chloroflexi,c:AD3	Bacteria	Chloroflexi	AD3					Class	0	4	20	3	0	0	66	0	2	11	1	0	0	0	0	0	1	13
ASV_1341	d:Bacteria,p:Proteobacteria,c:Alphaproteobacteria,o:Micropepsales,f:Micropepsaceae,g:uncultured,s:uncultured_bacterium	Bacteria	Proteobacteria	Alphaproteobacteria	Micropepsales	Micropepsaceae	uncultured	uncultured bacterium	Species	3	0	18	6	3	0	0	8	28	7	1	7	1	1	24	1	8	8
ASV_1342	d:Bacteria,p:Actinobacteriota,c:Thermoleophilia,o:Solirubrobacterales,f:Solirubrobacteraceae,g:Conexibacter,s:uncultured_bacterium	Bacteria	Actinobacteriota	Thermoleophilia	Solirubrobacterales	Solirubrobacteraceae	Conexibacter	uncultured bacterium	Species	13	2	2	15	11	1	11	11	15	13	2	14	6	5	14	11	9	13
ASV_1343	d:Bacteria,p:Actinobacteriota,c:Actinobacteria,o:Micrococcales,f:Microbacteriaceae,g:Gryllotalpicola	Bacteria	Actinobacteriota	Actinobacteria	Micrococcales	Microbacteriaceae	Gryllotalpicola		Genus	1	1	0	4	12	2	3	2	1	12	42	0	12	4	3	5	7	7
ASV_1344	d:Bacteria,p:Proteobacteria,c:Gammaproteobacteria,o:Burkholderiales,f:Burkholderiaceae,g:Burkholderia-Caballeronia-Paraburkholderia	Bacteria	Proteobacteria	Gammaproteobacteria	Burkholderiales	Burkholderiaceae	Burkholderia-Caballeronia-Paraburkholderia		Genus	1	1	0	6	4	1	2	1	0	3	54	5	0	24	3	0	0	2
ASV_1345	d:Bacteria,p:WPS-2,c:uncultured_bacterium	Bacteria	WPS-2	uncultured bacterium					Class	6	10	9	7	4	6	6	6	7	8	4	1	5	7	3	15	17	14
ASV_1346	d:Bacteria,p:Proteobacteria,c:Alphaproteobacteria,o:Rhizobiales,f:Rhizobiales_Incertae_Sedis,g:Bauldia,s:uncultured_bacterium	Bacteria	Proteobacteria	Alphaproteobacteria	Rhizobiales	Rhizobiales Incertae Sedis	Bauldia	uncultured bacterium	Species	5	5	11	14	3	4	18	4	1	18	5	12	0	3	18	5	3	3
ASV_1347	d:Bacteria,p:Actinobacteriota,c:Actinobacteria,o:Frankiales,f:Acidothermaceae,g:Acidothermus,s:uncultured_bacterium	Bacteria	Actinobacteriota	Actinobacteria	Frankiales	Acidothermaceae	Acidothermus	uncultured bacterium	Species	12	1	0	3	3	0	1	15	11	5	1	3	5	7	56	6	5	4
ASV_1348	d:Bacteria,p:Acidobacteriota,c:Acidobacteriae,o:Bryobacterales,f:Bryobacteraceae,g:Bryobacter	Bacteria	Acidobacteriota	Acidobacteriae	Bryobacterales	Bryobacteraceae	Bryobacter		Genus	0	5	13	2	2	0	5	9	30	8	5	20	0	3	1	0	6	10
ASV_1349	d:Bacteria,p:Chloroflexi,c:Ktedonobacteria,o:Ktedonobacterales,f:Ktedonobacteraceae,g:uncultured	Bacteria	Chloroflexi	Ktedonobacteria	Ktedonobacterales	Ktedonobacteraceae	uncultured		Genus	3	2	2	1	2	0	12	1	4	2	23	43	2	2	1	0	1	6
ASV_1350	d:Bacteria,p:Chloroflexi,c:Ktedonobacteria,o:Ktedonobacterales,f:Ktedonobacteraceae,g:1921-3	Bacteria	Chloroflexi	Ktedonobacteria	Ktedonobacterales	Ktedonobacteraceae	1921-3		Genus	0	3	1	0	5	3	6	7	38	10	0	1	1	5	0	7	17	3
ASV_1351	d:Bacteria,p:Actinobacteriota,c:Acidimicrobiia,o:uncultured	Bacteria	Actinobacteriota	Acidimicrobiia	uncultured				Order	4	5	26	9	2	0	5	4	15	11	7	6	0	8	4	8	6	0
ASV_1352	d:Bacteria,p:Bacteroidota,c:Bacteroidia,o:Chitinophagales,f:Chitinophagaceae,g:uncultured	Bacteria	Bacteroidota	Bacteroidia	Chitinophagales	Chitinophagaceae	uncultured		Genus	2	0	0	5	7	4	3	3	0	5	0	5	0	2	44	1	32	7
ASV_1353	d:Bacteria,p:Acidobacteriota,c:Acidobacteriae,o:Bryobacterales,f:Bryobacteraceae,g:Bryobacter	Bacteria	Acidobacteriota	Acidobacteriae	Bryobacterales	Bryobacteraceae	Bryobacter		Genus	10	5	5	4	4	4	14	6	6	6	5	1	0	8	29	13	10	9
ASV_1354	d:Bacteria,p:Actinobacteriota,c:Thermoleophilia,o:Solirubrobacterales,f:Solirubrobacteraceae,g:Conexibacter	Bacteria	Actinobacteriota	Thermoleophilia	Solirubrobacterales	Solirubrobacteraceae	Conexibacter		Genus	0	2	5	0	0	0	2	13	15	1	0	0	0	28	0	9	39	1
ASV_1355	d:Bacteria,p:Proteobacteria,c:Gammaproteobacteria,o:Burkholderiales,f:Nitrosomonadaceae,g:Ellin6067,s:uncultured_bacterium	Bacteria	Proteobacteria	Gammaproteobacteria	Burkholderiales	Nitrosomonadaceae	Ellin6067	uncultured bacterium	Species	4	13	27	5	0	9	2	0	13	2	4	40	0	0	1	0	1	2
ASV_1356	d:Bacteria,p:WPS-2	Bacteria	WPS-2						Phylum	9	0	0	17	19	0	1	18	8	4	0	0	18	5	7	2	3	6
ASV_1357	d:Bacteria,p:WPS-2,c:uncultured_bacterium	Bacteria	WPS-2	uncultured bacterium					Class	0	2	56	0	1	0	5	0	5	2	0	38	0	0	0	0	0	12
ASV_1358	d:Bacteria,p:Chloroflexi,c:Ktedonobacteria,o:Ktedonobacterales,f:Ktedonobacteraceae	Bacteria	Chloroflexi	Ktedonobacteria	Ktedonobacterales	Ktedonobacteraceae			Family	1	0	0	2	0	0	0	3	6	0	0	0	0	0	8	87	2	9
ASV_1359	d:Bacteria,p:WPS-2,c:uncultured_bacterium	Bacteria	WPS-2	uncultured bacterium					Class	15	1	0	8	7	7	3	7	7	26	5	0	6	3	15	11	8	11
ASV_1360	d:Bacteria,p:Proteobacteria,c:Alphaproteobacteria,o:Acetobacterales,f:Acetobacteraceae,g:Acidiphilium	Bacteria	Proteobacteria	Alphaproteobacteria	Acetobacterales	Acetobacteraceae	Acidiphilium		Genus	1	7	28	0	1	2	17	1	7	4	1	11	0	5	0	0	7	9
ASV_1361	d:Bacteria,p:Chloroflexi,c:TK10	Bacteria	Chloroflexi	TK10					Class	17	5	2	9	27	1	5	12	2	7	5	2	2	3	10	9	0	7
ASV_1362	d:Bacteria,p:Proteobacteria,c:Gammaproteobacteria,o:Burkholderiales,f:Comamonadaceae	Bacteria	Proteobacteria	Gammaproteobacteria	Burkholderiales	Comamonadaceae			Family	4	3	0	3	19	6	2	1	15	4	33	0	8	2	4	17	4	0
ASV_1363	d:Bacteria,p:Actinobacteriota,c:Acidimicrobiia,o:uncultured	Bacteria	Actinobacteriota	Acidimicrobiia	uncultured				Order	24	4	0	17	24	2	14	5	2	9	4	0	15	3	27	2	2	10
ASV_1364	d:Bacteria,p:Proteobacteria,c:Alphaproteobacteria,o:Rhizobiales,f:Beijerinckiaceae,g:Roseiarcus,s:uncultured_bacterium	Bacteria	Proteobacteria	Alphaproteobacteria	Rhizobiales	Beijerinckiaceae	Roseiarcus	uncultured bacterium	Species	6	14	7	7	10	6	6	10	4	4	6	12	2	4	12	2	8	6
ASV_1365	d:Bacteria,p:Proteobacteria,c:Gammaproteobacteria,o:Burkholderiales,f:A21b	Bacteria	Proteobacteria	Gammaproteobacteria	Burkholderiales	A21b			Family	3	17	4	12	21	12	3	5	1	6	2	10	0	3	1	2	1	7
ASV_1366	d:Bacteria,p:Chloroflexi,c:Ktedonobacteria,o:Ktedonobacterales,f:Ktedonobacteraceae,g:uncultured,s:uncultured_Ktedonobacterales_bacterium	Bacteria	Chloroflexi	Ktedonobacteria	Ktedonobacterales	Ktedonobacteraceae	uncultured	uncultured Ktedonobacterales bacterium	Species	1	0	0	4	0	0	2	1	9	3	0	0	0	13	58	4	1	15
ASV_1367	d:Bacteria,p:Chloroflexi,c:Ktedonobacteria,o:Ktedonobacterales,f:Ktedonobacteraceae,g:HSB_OF53-F07	Bacteria	Chloroflexi	Ktedonobacteria	Ktedonobacterales	Ktedonobacteraceae	HSB OF53-F07		Genus	4	0	1	4	9	2	5	10	9	15	2	0	0	31	45	57	13	5
ASV_1368	d:Bacteria,p:Acidobacteriota,c:Acidobacteriae,o:Acidobacteriales,f:Acidobacteriaceae_(Subgroup_1)	Bacteria	Acidobacteriota	Acidobacteriae	Acidobacteriales	Acidobacteriaceae (Subgroup 1)			Family	1	0	1	20	12	1	0	10	3	7	0	1	0	9	32	0	0	6
ASV_1369	d:Bacteria,p:Acidobacteriota,c:Acidobacteriae,o:Acidobacteriales,f:Acidobacteriaceae_(Subgroup_1)	Bacteria	Acidobacteriota	Acidobacteriae	Acidobacteriales	Acidobacteriaceae (Subgroup 1)			Family	7	2	5	13	10	7	4	2	1	5	22	0	0	10	12	2	5	4
ASV_1370	d:Bacteria,p:Proteobacteria,c:Alphaproteobacteria,o:Acetobacterales,f:Acetobacteraceae	Bacteria	Proteobacteria	Alphaproteobacteria	Acetobacterales	Acetobacteraceae			Family	9	21	3	3	11	3	21	3	11	2	3	25	0	0	0	1	0	3
ASV_1371	d:Bacteria,p:Proteobacteria,c:Alphaproteobacteria,o:Rhizobiales,f:Xanthobacteraceae,g:uncultured	Bacteria	Proteobacteria	Alphaproteobacteria	Rhizobiales	Xanthobacteraceae	uncultured		Genus	2	7	18	8	2	3	19	0	9	15	3	25	0	1	1	0	0	5
ASV_1372	d:Bacteria,p:Acidobacteriota,c:Acidobacteriae	Bacteria	Acidobacteriota	Acidobacteriae					Class	14	6	2	9	12	9	0	6	11	17	7	4	0	8	36	0	1	3
ASV_1373	d:Bacteria,p:Actinobacteriota,c:Thermoleophilia,o:Solirubrobacterales,f:Solirubrobacteraceae,g:Conexibacter	Bacteria	Actinobacteriota	Thermoleophilia	Solirubrobacterales	Solirubrobacteraceae	Conexibacter		Genus	10	0	0	15	17	0	0	16	0	26	0	0	4	6	12	4	9	1
ASV_1374	d:Bacteria,p:Actinobacteriota,c:Acidimicrobiia,o:IMCC26256,f:uncultured_bacterium	Bacteria	Actinobacteriota	Acidimicrobiia	IMCC26256	uncultured bacterium			Family	2	0	1	2	1	0	1	11	16	4	0	15	1	4	26	21	16	3
ASV_1375	d:Bacteria,p:Chloroflexi,c:Ktedonobacteria,o:Ktedonobacterales,f:Ktedonobacteraceae,g:1921-3,s:uncultured_bacterium	Bacteria	Chloroflexi	Ktedonobacteria	Ktedonobacterales	Ktedonobacteraceae	1921-3	uncultured bacterium	Species	2	1	3	2	12	9	3	15	14	8	2	1	0	7	6	4	8	10
ASV_1376	d:Bacteria,p:Acidobacteriota,c:Acidobacteriae,o:Bryobacterales,f:Bryobacteraceae,g:Bryobacter	Bacteria	Acidobacteriota	Acidobacteriae	Bryobacterales	Bryobacteraceae	Bryobacter		Genus	5	7	2	6	7	4	4	15	13	2	1	0	0	6	4	6	11	2
ASV_1377	d:Bacteria,p:Proteobacteria,c:Alphaproteobacteria,o:Acetobacterales,f:Acetobacteraceae,g:uncultured	Bacteria	Proteobacteria	Alphaproteobacteria	Acetobacterales	Acetobacteraceae	uncultured		Genus	16	0	1	6	14	11	2	1	3	23	11	0	1	6	5	3	2	3
ASV_1378	d:Bacteria,p:Chloroflexi,c:Ktedonobacteria,o:Ktedonobacterales,f:Ktedonobacteraceae	Bacteria	Chloroflexi	Ktedonobacteria	Ktedonobacterales	Ktedonobacteraceae			Family	0	26	20	0	0	0	48	4	7	35	0	6	0	0	1	2	0	0
ASV_1379	d:Bacteria,p:Proteobacteria,c:Alphaproteobacteria,o:Elsterales,f:uncultured	Bacteria	Proteobacteria	Alphaproteobacteria	Elsterales	uncultured			Family	3	22	7	0	8	8	4	1	8	0	12	21	1	2	0	0	3	16
ASV_1380	d:Bacteria,p:Actinobacteriota,c:Actinobacteria,o:Frankiales,f:Geodermatophilaceae,g:Blastococcus	Bacteria	Actinobacteriota	Actinobacteria	Frankiales	Geodermatophilaceae	Blastococcus		Genus	0	22	8	0	2	1	0	0	3	3	9	53	2	3	1	0	0	3
ASV_1381	d:Bacteria,p:Chloroflexi,c:Ktedonobacteria,o:B12-WMSP1	Bacteria	Chloroflexi	Ktedonobacteria	B12-WMSP1				Order	6	0	5	4	1	0	13	8	13	16	0	14	0	2	17	0	5	8
ASV_1382	d:Bacteria,p:Proteobacteria,c:Alphaproteobacteria,o:Elsterales,f:uncultured,g:uncultured_bacterium	Bacteria	Proteobacteria	Alphaproteobacteria	Elsterales	uncultured	uncultured bacterium		Genus	2	13	12	4	5	2	8	3	6	5	26	9	1	16	5	8	6	4
ASV_1383	d:Bacteria,p:Proteobacteria,c:Alphaproteobacteria,o:Caulobacterales,f:Caulobacteraceae	Bacteria	Proteobacteria	Alphaproteobacteria	Caulobacterales	Caulobacteraceae			Family	22	0	2	7	6	1	6	4	6	5	3	2	7	0	33	2	5	10
ASV_1384	d:Bacteria,p:Chloroflexi,c:Ktedonobacteria,o:Ktedonobacterales,f:Ktedonobacteraceae,g:FCPS473,s:uncultured_bacterium	Bacteria	Chloroflexi	Ktedonobacteria	Ktedonobacterales	Ktedonobacteraceae	FCPS473	uncultured bacterium	Species	30	0	4	1	6	1	1	1	3	9	2	11	0	4	8	13	2	16
ASV_1385	d:Bacteria,p:Proteobacteria,c:Alphaproteobacteria,o:Rhizobiales,f:Beijerinckiaceae,g:1174-901-12	Bacteria	Proteobacteria	Alphaproteobacteria	Rhizobiales	Beijerinckiaceae	1174-901-12		Genus	3	16	8	15	10	15	3	1	4	7	12	0	2	0	1	2	0	1
ASV_1386	d:Bacteria,p:Planctomycetota,c:Planctomycetes,o:Gemmatales,f:Gemmataceae,g:uncultured	Bacteria	Planctomycetota	Planctomycetes	Gemmatales	Gemmataceae	uncultured		Genus	0	2	33	0	0	0	5	0	7	2	4	48	0	0	0	0	1	15
ASV_1387	d:Bacteria,p:Proteobacteria,c:Alphaproteobacteria,o:Caulobacterales,f:Caulobacteraceae,g:uncultured	Bacteria	Proteobacteria	Alphaproteobacteria	Caulobacterales	Caulobacteraceae	uncultured		Genus	12	13	0	1	4	0	1	3	3	2	20	3	1	4	7	15	3	8
ASV_1388	d:Bacteria,p:Chloroflexi,c:TK10	Bacteria	Chloroflexi	TK10					Class	10	4	1	8	4	5	3	12	4	16	1	0	1	6	15	13	9	8
ASV_1389	d:Bacteria,p:Actinobacteriota,c:Actinobacteria,o:Corynebacteriales,f:Mycobacteriaceae,g:Mycobacterium	Bacteria	Actinobacteriota	Actinobacteria	Corynebacteriales	Mycobacteriaceae	Mycobacterium		Genus	25	5	5	3	7	3	13	12	9	2	8	5	0	2	1	2	5	4
ASV_1390	d:Bacteria,p:Actinobacteriota,c:Acidimicrobiia	Bacteria	Actinobacteriota	Acidimicrobiia					Class	7	9	0	7	3	2	4	16	20	7	0	1	13	5	5	7	11	4
ASV_1391	d:Bacteria,p:Chloroflexi,c:TK10	Bacteria	Chloroflexi	TK10					Class	6	4	6	9	33	6	12	9	3	7	5	0	3	4	14	6	2	11
ASV_1392	d:Bacteria,p:Myxococcota,c:Polyangia,o:Haliangiales,f:Haliangiaceae,g:Haliangium	Bacteria	Myxococcota	Polyangia	Haliangiales	Haliangiaceae	Haliangium		Genus	0	2	45	18	23	36	1	0	0	0	0	0	0	0	0	0	0	0
ASV_1393	d:Bacteria,p:Acidobacteriota,c:Blastocatellia,o:Pyrinomonadales,f:Pyrinomonadaceae,g:RB41	Bacteria	Acidobacteriota	Blastocatellia	Pyrinomonadales	Pyrinomonadaceae	RB41		Genus	7	5	43	0	4	1	18	0	6	1	0	22	0	2	0	0	1	6
ASV_1394	d:Bacteria,p:Actinobacteriota,c:Actinobacteria,o:Pseudonocardiales,f:Pseudonocardiaceae,g:Crossiella,s:uncultured_bacterium	Bacteria	Actinobacteriota	Actinobacteria	Pseudonocardiales	Pseudonocardiaceae	Crossiella	uncultured bacterium	Species	0	0	0	0	0	0	15	5	0	0	1	97	0	2	0	0	0	0
ASV_1395	d:Bacteria,p:Chloroflexi,c:AD3	Bacteria	Chloroflexi	AD3					Class	18	0	18	8	10	0	7	8	46	12	0	6	1	5	16	13	23	0
ASV_1396	d:Bacteria,p:Actinobacteriota,c:Actinobacteria,o:Micromonosporales,f:Micromonosporaceae	Bacteria	Actinobacteriota	Actinobacteria	Micromonosporales	Micromonosporaceae			Family	1	4	0	33	27	15	0	0	1	7	14	3	0	6	3	3	0	3
ASV_1397	d:Bacteria,p:Actinobacteriota,c:Actinobacteria,o:Frankiales,f:Frankiaceae,g:Jatrophihabitans	Bacteria	Actinobacteriota	Actinobacteria	Frankiales	Frankiaceae	Jatrophihabitans		Genus	5	13	21	4	9	6	10	0	5	12	2	26	0	1	3	0	2	8
ASV_1398	d:Bacteria,p:Proteobacteria,c:Gammaproteobacteria,o:Burkholderiales,f:Burkholderiaceae,g:Burkholderia-Caballeronia-Paraburkholderia	Bacteria	Proteobacteria	Gammaproteobacteria	Burkholderiales	Burkholderiaceae	Burkholderia-Caballeronia-Paraburkholderia		Genus	16	12	2	6	16	6	4	2	5	6	13	0	2	1	6	6	4	6
ASV_1399	d:Bacteria,p:Chloroflexi,c:Ktedonobacteria,o:Ktedonobacterales,f:Ktedonobacteraceae,g:1921-2	Bacteria	Chloroflexi	Ktedonobacteria	Ktedonobacterales	Ktedonobacteraceae	1921-2		Genus	3	0	1	1	10	0	0	5	13	6	0	0	3	7	50	25	2	0
ASV_1400	d:Bacteria,p:Chloroflexi,c:Ktedonobacteria,o:Ktedonobacterales,f:Ktedonobacteraceae,g:FCPS473,s:uncultured_Thermosporothrix_sp.	Bacteria	Chloroflexi	Ktedonobacteria	Ktedonobacterales	Ktedonobacteraceae	FCPS473	uncultured Thermosporothrix sp.	Species	2	8	15	4	5	0	5	7	10	5	6	5	0	16	1	11	11	3
ASV_1401	d:Bacteria,p:Proteobacteria,c:Alphaproteobacteria,o:Acetobacterales,f:Acetobacteraceae	Bacteria	Proteobacteria	Alphaproteobacteria	Acetobacterales	Acetobacteraceae			Family	10	10	1	4	8	5	3	7	4	11	3	7	3	5	6	11	5	3
ASV_1402	d:Bacteria,p:Proteobacteria,c:Alphaproteobacteria,o:Acetobacterales,f:Acetobacteraceae	Bacteria	Proteobacteria	Alphaproteobacteria	Acetobacterales	Acetobacteraceae			Family	2	3	3	0	5	0	2	11	22	3	0	2	1	16	18	7	12	0
ASV_1403	d:Bacteria,p:Chloroflexi,c:Ktedonobacteria,o:B12-WMSP1,f:uncultured_Chloroflexi_bacterium	Bacteria	Chloroflexi	Ktedonobacteria	B12-WMSP1	uncultured Chloroflexi bacterium			Family	17	1	1	12	20	0	0	9	0	20	0	0	5	3	4	6	4	7
ASV_1404	d:Bacteria,p:Actinobacteriota,c:Actinobacteria,o:Frankiales,f:Acidothermaceae	Bacteria	Actinobacteriota	Actinobacteria	Frankiales	Acidothermaceae			Family	0	1	10	0	0	0	10	7	26	1	1	4	3	6	3	11	21	2
ASV_1405	d:Bacteria,p:Actinobacteriota,c:Actinobacteria,o:Frankiales,f:Geodermatophilaceae	Bacteria	Actinobacteriota	Actinobacteria	Frankiales	Geodermatophilaceae			Family	3	11	3	3	6	11	9	6	3	8	18	6	1	12	4	0	3	17
ASV_1406	d:Bacteria,p:Actinobacteriota,c:Actinobacteria,o:Frankiales	Bacteria	Actinobacteriota	Actinobacteria	Frankiales				Order	0	12	9	2	3	2	17	2	3	3	12	0	0	29	1	2	4	1
ASV_1407	d:Bacteria,p:Proteobacteria,c:Alphaproteobacteria,o:Acetobacterales,f:Acetobacteraceae,g:Acidiphilium,s:uncultured_bacterium	Bacteria	Proteobacteria	Alphaproteobacteria	Acetobacterales	Acetobacteraceae	Acidiphilium	uncultured bacterium	Species	7	6	8	2	6	5	5	16	6	8	13	5	2	2	3	2	0	7
ASV_1408	d:Bacteria,p:Acidobacteriota,c:Acidobacteriae,o:Bryobacterales,f:Bryobacteraceae,g:Bryobacter,s:uncultured_bacterium	Bacteria	Acidobacteriota	Acidobacteriae	Bryobacterales	Bryobacteraceae	Bryobacter	uncultured bacterium	Species	9	9	12	6	9	11	8	8	4	9	8	29	2	5	1	2	7	4
ASV_1409	d:Bacteria,p:Proteobacteria,c:Alphaproteobacteria,o:Acetobacterales,f:Acetobacteraceae	Bacteria	Proteobacteria	Alphaproteobacteria	Acetobacterales	Acetobacteraceae			Family	4	4	5	4	5	3	7	4	10	4	7	8	1	3	8	10	13	8
ASV_1410	d:Bacteria,p:Actinobacteriota,c:Acidimicrobiia,o:IMCC26256	Bacteria	Actinobacteriota	Acidimicrobiia	IMCC26256				Order	9	5	2	19	10	10	6	10	4	13	25	0	3	9	7	0	6	6
ASV_1411	d:Bacteria,p:Bacteroidota,c:Bacteroidia,o:Chitinophagales,f:Chitinophagaceae,g:Flavisolibacter	Bacteria	Bacteroidota	Bacteroidia	Chitinophagales	Chitinophagaceae	Flavisolibacter		Genus	0	10	8	1	1	1	1	3	17	3	1	9	0	9	2	0	22	6
ASV_1412	d:Bacteria,p:Proteobacteria,c:Alphaproteobacteria,o:Rhizobiales,f:Beijerinckiaceae,g:Roseiarcus	Bacteria	Proteobacteria	Alphaproteobacteria	Rhizobiales	Beijerinckiaceae	Roseiarcus		Genus	8	0	0	18	16	1	1	4	10	17	2	1	1	5	22	7	1	4
ASV_1413	d:Bacteria,p:Acidobacteriota,c:Blastocatellia,o:Pyrinomonadales,f:Pyrinomonadaceae,g:RB41	Bacteria	Acidobacteriota	Blastocatellia	Pyrinomonadales	Pyrinomonadaceae	RB41		Genus	50	12	2	0	0	1	14	0	1	11	2	3	0	7	2	0	1	22
ASV_1414	d:Bacteria,p:Actinobacteriota,c:Actinobacteria,o:Streptomycetales,f:Streptomycetaceae,g:Streptomyces	Bacteria	Actinobacteriota	Actinobacteria	Streptomycetales	Streptomycetaceae	Streptomyces		Genus	0	1	4	12	24	42	2	0	1	3	31	17	1	0	0	1	0	3
ASV_1415	d:Bacteria,p:Chloroflexi,c:KD4-96,o:uncultured_bacterium	Bacteria	Chloroflexi	KD4-96	uncultured bacterium				Order	0	15	47	1	0	1	4	0	3	10	11	20	0	0	0	0	0	6
ASV_1416	d:Bacteria,p:Actinobacteriota,c:Actinobacteria,o:Frankiales,f:Acidothermaceae,g:Acidothermus	Bacteria	Actinobacteriota	Actinobacteria	Frankiales	Acidothermaceae	Acidothermus		Genus	0	0	5	2	2	0	2	11	39	8	1	1	2	10	5	1	14	3
ASV_1417	d:Bacteria,p:Actinobacteriota,c:Actinobacteria,o:Frankiales,f:Acidothermaceae,g:Acidothermus	Bacteria	Actinobacteriota	Actinobacteria	Frankiales	Acidothermaceae	Acidothermus		Genus	1	1	2	0	1	2	8	5	1	5	32	8	1	0	3	0	6	37
ASV_1418	d:Bacteria,p:Actinobacteriota,c:Actinobacteria,o:Frankiales	Bacteria	Actinobacteriota	Actinobacteria	Frankiales				Order	2	15	25	13	9	2	6	0	3	5	5	0	0	1	0	1	4	22
ASV_1419	d:Bacteria,p:Actinobacteriota,c:Actinobacteria,o:Frankiales	Bacteria	Actinobacteriota	Actinobacteria	Frankiales				Order	2	0	11	0	0	0	45	0	4	4	0	24	0	0	0	0	0	21
ASV_1420	d:Bacteria,p:Acidobacteriota,c:Acidobacteriae,o:Solibacterales,f:Solibacteraceae,g:Candidatus_Solibacter	Bacteria	Acidobacteriota	Acidobacteriae	Solibacterales	Solibacteraceae	Candidatus Solibacter		Genus	9	4	5	14	7	14	15	2	2	13	29	1	8	2	5	1	2	4
ASV_1421	d:Bacteria,p:Cyanobacteria,c:Cyanobacteriia,o:Chloroplast	Bacteria	Cyanobacteria	Cyanobacteriia	Chloroplast				Order	5	2	4	0	3	2	0	3	6	7	3	2	15	0	4	70	0	1
ASV_1422	d:Bacteria,p:Actinobacteriota,c:Thermoleophilia,o:Solirubrobacterales,f:Solirubrobacteraceae,g:Conexibacter,s:uncultured_bacterium	Bacteria	Actinobacteriota	Thermoleophilia	Solirubrobacterales	Solirubrobacteraceae	Conexibacter	uncultured bacterium	Species	0	4	4	9	9	4	2	12	3	17	13	0	18	5	5	12	7	7
ASV_1423	d:Bacteria,p:Proteobacteria,c:Alphaproteobacteria,o:Elsterales,f:uncultured	Bacteria	Proteobacteria	Alphaproteobacteria	Elsterales	uncultured			Family	3	2	1	12	6	4	1	13	1	5	0	0	12	4	19	22	5	4
ASV_1424	d:Bacteria,p:Acidobacteriota,c:Acidobacteriae,o:Bryobacterales,f:Bryobacteraceae,g:Bryobacter	Bacteria	Acidobacteriota	Acidobacteriae	Bryobacterales	Bryobacteraceae	Bryobacter		Genus	4	7	11	3	1	1	6	8	8	15	6	8	0	3	1	9	8	6
ASV_1425	d:Bacteria,p:Acidobacteriota,c:Acidobacteriae,o:Bryobacterales,f:Bryobacteraceae,g:Bryobacter,s:uncultured_Acidobacteria_bacterium	Bacteria	Acidobacteriota	Acidobacteriae	Bryobacterales	Bryobacteraceae	Bryobacter	uncultured Acidobacteria bacterium	Species	15	0	0	3	10	0	2	6	6	15	0	1	1	2	28	8	8	1
ASV_1426	d:Bacteria,p:Planctomycetota,c:Planctomycetes,o:Gemmatales,f:Gemmataceae,g:uncultured	Bacteria	Planctomycetota	Planctomycetes	Gemmatales	Gemmataceae	uncultured		Genus	0	1	0	0	0	0	0	10	68	1	0	0	1	4	4	15	10	0
ASV_1427	d:Bacteria,p:Acidobacteriota,c:Acidobacteriae,o:Subgroup_2,f:uncultured_bacterium	Bacteria	Acidobacteriota	Acidobacteriae	Subgroup 2	uncultured bacterium			Family	9	1	0	18	20	15	2	9	2	6	9	1	6	6	6	2	0	4
ASV_1428	d:Bacteria,p:Acidobacteriota,c:Acidobacteriae,o:Bryobacterales,f:Bryobacteraceae,g:Bryobacter	Bacteria	Acidobacteriota	Acidobacteriae	Bryobacterales	Bryobacteraceae	Bryobacter		Genus	0	2	9	1	1	0	9	4	28	0	0	5	0	3	20	17	14	2
ASV_1429	d:Bacteria,p:Actinobacteriota,c:Actinobacteria,o:Propionibacteriales,f:Nocardioidaceae,g:Nocardioides	Bacteria	Actinobacteriota	Actinobacteria	Propionibacteriales	Nocardioidaceae	Nocardioides		Genus	2	8	2	2	16	5	2	0	0	3	72	0	0	0	1	5	0	1
ASV_1430	d:Bacteria,p:Proteobacteria,c:Alphaproteobacteria,o:Sphingomonadales,f:Sphingomonadaceae	Bacteria	Proteobacteria	Alphaproteobacteria	Sphingomonadales	Sphingomonadaceae			Family	0	8	5	12	14	3	0	0	0	0	3	66	0	3	0	0	0	0
ASV_1431	d:Bacteria,p:Acidobacteriota,c:Acidobacteriae,o:Bryobacterales,f:Bryobacteraceae,g:Bryobacter,s:uncultured_bacterium	Bacteria	Acidobacteriota	Acidobacteriae	Bryobacterales	Bryobacteraceae	Bryobacter	uncultured bacterium	Species	1	10	1	6	5	3	1	11	22	6	10	2	8	0	11	1	5	4
ASV_1432	d:Bacteria,p:Planctomycetota,c:Planctomycetes,o:Gemmatales,f:Gemmataceae,g:uncultured,s:uncultured_bacterium	Bacteria	Planctomycetota	Planctomycetes	Gemmatales	Gemmataceae	uncultured	uncultured bacterium	Species	18	1	2	15	5	0	7	10	10	17	0	0	0	3	10	9	9	6
ASV_1433	d:Bacteria,p:Chloroflexi,c:AD3	Bacteria	Chloroflexi	AD3					Class	0	0	42	3	0	0	20	1	23	4	0	5	0	4	4	0	6	11
ASV_1434	d:Bacteria,p:Actinobacteriota,c:Actinobacteria,o:Frankiales	Bacteria	Actinobacteriota	Actinobacteria	Frankiales				Order	1	24	12	2	3	0	11	1	5	7	7	48	0	0	0	0	0	6
ASV_1435	d:Bacteria,p:Chloroflexi,c:Ktedonobacteria,o:Ktedonobacterales,f:Ktedonobacteraceae,g:uncultured,s:uncultured_Ktedobacteria_bacterium	Bacteria	Chloroflexi	Ktedonobacteria	Ktedonobacterales	Ktedonobacteraceae	uncultured	uncultured Ktedobacteria bacterium	Species	0	0	1	1	0	0	0	5	4	5	0	0	0	4	19	70	3	1
ASV_1436	d:Bacteria,p:Actinobacteriota,c:Actinobacteria,o:Streptomycetales,f:Streptomycetaceae	Bacteria	Actinobacteriota	Actinobacteria	Streptomycetales	Streptomycetaceae			Family	21	1	2	10	34	4	2	4	5	18	5	2	2	1	6	0	0	4
ASV_1437	d:Bacteria,p:Actinobacteriota,c:Actinobacteria,o:Frankiales,f:Frankiaceae,g:Jatrophihabitans	Bacteria	Actinobacteriota	Actinobacteria	Frankiales	Frankiaceae	Jatrophihabitans		Genus	0	12	10	12	8	9	6	1	0	3	14	42	0	3	0	0	0	3
ASV_1438	d:Bacteria,p:Verrucomicrobiota,c:Verrucomicrobiae,o:Chthoniobacterales,f:Chthoniobacteraceae,g:Candidatus_Udaeobacter	Bacteria	Verrucomicrobiota	Verrucomicrobiae	Chthoniobacterales	Chthoniobacteraceae	Candidatus Udaeobacter		Genus	1	3	7	5	0	1	18	4	4	21	1	7	0	7	0	0	2	35
ASV_1439	d:Bacteria,p:Proteobacteria,c:Alphaproteobacteria,o:Caulobacterales,f:Caulobacteraceae,g:Phenylobacterium	Bacteria	Proteobacteria	Alphaproteobacteria	Caulobacterales	Caulobacteraceae	Phenylobacterium		Genus	1	5	6	23	7	9	2	0	1	3	19	15	0	1	0	0	1	4
ASV_1440	d:Bacteria,p:Chloroflexi,c:Ktedonobacteria,o:Ktedonobacterales,f:Ktedonobacteraceae,g:uncultured,s:uncultured_bacterium	Bacteria	Chloroflexi	Ktedonobacteria	Ktedonobacterales	Ktedonobacteraceae	uncultured	uncultured bacterium	Species	1	4	8	1	1	2	61	6	6	22	1	1	0	0	0	0	0	0
ASV_1441	d:Bacteria,p:Acidobacteriota,c:Acidobacteriae,o:Solibacterales,f:Solibacteraceae,g:Candidatus_Solibacter	Bacteria	Acidobacteriota	Acidobacteriae	Solibacterales	Solibacteraceae	Candidatus Solibacter		Genus	7	11	3	6	4	1	2	2	3	16	6	4	4	8	17	1	5	4
ASV_1442	d:Bacteria,p:Chloroflexi,c:Ktedonobacteria,o:Ktedonobacterales,f:Ktedonobacteraceae,g:HSB_OF53-F07,s:uncultured_bacterium	Bacteria	Chloroflexi	Ktedonobacteria	Ktedonobacterales	Ktedonobacteraceae	HSB OF53-F07	uncultured bacterium	Species	7	0	3	0	0	1	4	0	14	13	0	18	0	0	12	14	2	11
ASV_1443	d:Bacteria,p:Proteobacteria,c:Alphaproteobacteria,o:Acetobacterales,f:Acetobacteraceae	Bacteria	Proteobacteria	Alphaproteobacteria	Acetobacterales	Acetobacteraceae			Family	0	6	9	3	5	1	9	8	14	6	10	3	0	10	1	5	3	4
ASV_1444	d:Bacteria,p:Proteobacteria,c:Alphaproteobacteria,o:Rhizobiales,f:Beijerinckiaceae,g:uncultured,s:uncultured_bacterium	Bacteria	Proteobacteria	Alphaproteobacteria	Rhizobiales	Beijerinckiaceae	uncultured	uncultured bacterium	Species	0	0	9	0	2	0	0	21	18	0	0	0	17	2	5	12	19	0
ASV_1445	d:Bacteria,p:Acidobacteriota,c:Acidobacteriae,o:Bryobacterales,f:Bryobacteraceae,g:Bryobacter,s:uncultured_bacterium	Bacteria	Acidobacteriota	Acidobacteriae	Bryobacterales	Bryobacteraceae	Bryobacter	uncultured bacterium	Species	2	20	10	4	7	6	2	0	10	0	11	4	1	5	0	0	8	7
ASV_1446	d:Bacteria,p:Actinobacteriota,c:Actinobacteria,o:Frankiales,f:uncultured	Bacteria	Actinobacteriota	Actinobacteria	Frankiales	uncultured			Family	0	10	18	12	9	18	1	0	1	0	2	65	0	0	0	0	0	1
ASV_1447	d:Bacteria,p:Acidobacteriota,c:Acidobacteriae,o:Acidobacteriales,f:uncultured,g:uncultured_Acidobacteria_bacterium	Bacteria	Acidobacteriota	Acidobacteriae	Acidobacteriales	uncultured	uncultured Acidobacteria bacterium		Genus	0	2	17	8	3	1	1	0	4	1	4	69	0	1	1	0	0	1
ASV_1448	d:Bacteria,p:Proteobacteria,c:Alphaproteobacteria,o:Rhizobiales,f:Xanthobacteraceae	Bacteria	Proteobacteria	Alphaproteobacteria	Rhizobiales	Xanthobacteraceae			Family	0	4	0	4	2	4	0	0	0	0	3	0	89	1	0	8	5	0
ASV_1449	d:Bacteria,p:Actinobacteriota,c:Actinobacteria,o:Frankiales	Bacteria	Actinobacteriota	Actinobacteria	Frankiales				Order	2	0	10	5	1	0	0	11	29	10	0	3	0	8	12	3	15	5
ASV_1450	d:Bacteria,p:WPS-2	Bacteria	WPS-2						Phylum	7	0	7	5	2	2	18	13	14	13	1	5	0	8	1	3	10	6
ASV_1451	d:Bacteria,p:Chloroflexi,c:Anaerolineae,o:RBG-13-54-9	Bacteria	Chloroflexi	Anaerolineae	RBG-13-54-9				Order	1	4	4	0	0	0	21	0	2	16	0	29	0	0	0	0	0	19
ASV_1452	d:Bacteria,p:Chloroflexi,c:Ktedonobacteria,o:Ktedonobacterales,f:Ktedonobacteraceae	Bacteria	Chloroflexi	Ktedonobacteria	Ktedonobacterales	Ktedonobacteraceae			Family	0	2	0	8	31	7	1	16	4	10	1	0	3	2	5	7	2	0
ASV_1453	d:Bacteria,p:Acidobacteriota,c:Acidobacteriae,o:Bryobacterales,f:Bryobacteraceae,g:Bryobacter	Bacteria	Acidobacteriota	Acidobacteriae	Bryobacterales	Bryobacteraceae	Bryobacter		Genus	2	3	2	8	7	2	6	7	4	16	12	0	10	3	6	1	18	14
ASV_1454	d:Bacteria,p:Actinobacteriota,c:Thermoleophilia,o:Gaiellales,f:uncultured,g:uncultured_bacterium	Bacteria	Actinobacteriota	Thermoleophilia	Gaiellales	uncultured	uncultured bacterium		Genus	8	6	7	2	1	3	0	0	3	3	16	49	0	2	1	0	0	6
ASV_1455	d:Bacteria,p:Proteobacteria,c:Alphaproteobacteria,o:Elsterales,f:uncultured	Bacteria	Proteobacteria	Alphaproteobacteria	Elsterales	uncultured			Family	13	7	5	5	20	3	6	4	6	8	2	1	8	3	25	11	7	7
ASV_1456	d:Bacteria,p:Actinobacteriota,c:Thermoleophilia,o:Solirubrobacterales,f:Solirubrobacteraceae,g:Conexibacter	Bacteria	Actinobacteriota	Thermoleophilia	Solirubrobacterales	Solirubrobacteraceae	Conexibacter		Genus	2	4	4	10	11	4	2	7	7	4	11	5	19	5	7	4	11	1
ASV_1457	d:Bacteria,p:Actinobacteriota,c:Thermoleophilia,o:Solirubrobacterales,f:Solirubrobacteraceae,g:Conexibacter,s:uncultured_bacterium	Bacteria	Actinobacteriota	Thermoleophilia	Solirubrobacterales	Solirubrobacteraceae	Conexibacter	uncultured bacterium	Species	7	3	4	8	14	7	2	11	4	14	12	0	6	1	2	0	4	7
ASV_1458	d:Bacteria,p:Acidobacteriota,c:Acidobacteriae,o:Bryobacterales,f:Bryobacteraceae	Bacteria	Acidobacteriota	Acidobacteriae	Bryobacterales	Bryobacteraceae			Family	5	5	1	2	1	2	0	29	17	8	0	0	0	4	5	9	8	1
ASV_1459	d:Bacteria,p:Proteobacteria,c:Alphaproteobacteria,o:Caulobacterales,f:Caulobacteraceae	Bacteria	Proteobacteria	Alphaproteobacteria	Caulobacterales	Caulobacteraceae			Family	3	4	0	5	5	5	1	0	0	14	3	0	55	2	3	6	3	4
ASV_1460	d:Bacteria,p:Actinobacteriota,c:Actinobacteria	Bacteria	Actinobacteriota	Actinobacteria					Class	3	16	4	3	10	6	6	12	7	3	0	1	1	7	6	8	18	0
ASV_1461	d:Bacteria,p:Proteobacteria,c:Gammaproteobacteria,o:WD260,f:uncultured_bacterium	Bacteria	Proteobacteria	Gammaproteobacteria	WD260	uncultured bacterium			Family	0	7	11	0	0	0	48	1	0	12	0	20	0	0	0	0	0	0
ASV_1462	d:Bacteria,p:Chloroflexi,c:Ktedonobacteria,o:B12-WMSP1	Bacteria	Chloroflexi	Ktedonobacteria	B12-WMSP1				Order	0	2	12	0	3	2	1	0	7	1	7	55	0	4	0	0	7	7
ASV_1463	d:Bacteria,p:Chloroflexi,c:Ktedonobacteria,o:Ktedonobacterales,f:Ktedonobacteraceae,g:uncultured	Bacteria	Chloroflexi	Ktedonobacteria	Ktedonobacterales	Ktedonobacteraceae	uncultured		Genus	0	2	6	9	16	11	1	21	7	6	8	1	1	12	0	0	5	0
ASV_1464	d:Bacteria,p:Chloroflexi,c:TK10	Bacteria	Chloroflexi	TK10					Class	0	9	6	3	1	3	27	0	4	8	2	1	0	4	2	1	25	12
ASV_1465	d:Bacteria,p:Chloroflexi,c:Ktedonobacteria,o:Ktedonobacterales,f:Ktedonobacteraceae	Bacteria	Chloroflexi	Ktedonobacteria	Ktedonobacterales	Ktedonobacteraceae			Family	5	4	5	0	1	0	19	1	3	1	5	5	0	5	19	17	3	6
ASV_1466	d:Bacteria,p:Chloroflexi,c:Ktedonobacteria,o:Ktedonobacterales,f:Ktedonobacteraceae,g:HSB_OF53-F07,s:uncultured_bacterium	Bacteria	Chloroflexi	Ktedonobacteria	Ktedonobacterales	Ktedonobacteraceae	HSB OF53-F07	uncultured bacterium	Species	0	5	4	0	0	0	6	0	0	0	0	0	0	44	24	25	1	0
ASV_1467	d:Bacteria,p:Acidobacteriota,c:Acidobacteriae,o:Bryobacterales,f:Bryobacteraceae,g:Bryobacter	Bacteria	Acidobacteriota	Acidobacteriae	Bryobacterales	Bryobacteraceae	Bryobacter		Genus	10	1	2	2	2	0	4	13	11	2	1	1	1	4	25	33	13	4
ASV_1468	d:Bacteria,p:Chloroflexi,c:Ktedonobacteria,o:Ktedonobacterales,f:Ktedonobacteraceae,g:1921-3,s:uncultured_bacterium	Bacteria	Chloroflexi	Ktedonobacteria	Ktedonobacterales	Ktedonobacteraceae	1921-3	uncultured bacterium	Species	0	3	6	7	7	9	7	1	6	2	8	5	0	17	11	3	23	8
ASV_1469	d:Bacteria,p:Cyanobacteria,c:Cyanobacteriia,o:Chloroplast	Bacteria	Cyanobacteria	Cyanobacteriia	Chloroplast				Order	3	3	5	8	3	8	6	5	14	2	16	12	0	1	1	1	0	12
ASV_1470	d:Bacteria,p:Actinobacteriota,c:Actinobacteria,o:Micromonosporales,f:Micromonosporaceae	Bacteria	Actinobacteriota	Actinobacteria	Micromonosporales	Micromonosporaceae			Family	3	6	12	27	3	17	4	0	2	4	43	4	0	4	0	0	1	4
ASV_1471	d:Bacteria,p:Bacteroidota,c:Bacteroidia,o:Chitinophagales,f:Chitinophagaceae,g:Flavisolibacter,s:uncultured_bacterium	Bacteria	Bacteroidota	Bacteroidia	Chitinophagales	Chitinophagaceae	Flavisolibacter	uncultured bacterium	Species	0	20	11	1	8	27	3	0	2	0	6	3	2	6	1	0	1	4
ASV_1472	d:Bacteria,p:Actinobacteriota,c:Thermoleophilia,o:Solirubrobacterales,f:67-14,g:uncultured_bacterium	Bacteria	Actinobacteriota	Thermoleophilia	Solirubrobacterales	67-14	uncultured bacterium		Genus	2	0	3	2	4	6	0	0	0	0	21	71	1	0	0	1	0	6
ASV_1473	d:Bacteria,p:Proteobacteria,c:Gammaproteobacteria,o:Burkholderiales,f:Nitrosomonadaceae,g:Ellin6067,s:uncultured_beta_proteobacterium	Bacteria	Proteobacteria	Gammaproteobacteria	Burkholderiales	Nitrosomonadaceae	Ellin6067	uncultured beta proteobacterium	Species	0	6	21	1	13	21	1	0	2	0	6	34	0	0	0	0	0	0
ASV_1474	d:Bacteria,p:Actinobacteriota,c:Actinobacteria,o:Frankiales,f:Acidothermaceae,g:Acidothermus	Bacteria	Actinobacteriota	Actinobacteria	Frankiales	Acidothermaceae	Acidothermus		Genus	10	6	3	6	7	2	7	19	10	13	0	2	4	7	0	4	12	1
ASV_1475	d:Bacteria,p:WPS-2,c:uncultured_Firmicutes_bacterium	Bacteria	WPS-2	uncultured Firmicutes bacterium					Class	1	3	0	6	2	7	4	9	0	5	1	0	5	31	2	2	34	0
ASV_1476	d:Bacteria,p:Actinobacteriota,c:Thermoleophilia,o:Solirubrobacterales	Bacteria	Actinobacteriota	Thermoleophilia	Solirubrobacterales				Order	3	0	13	6	4	0	11	7	14	19	1	5	1	6	18	4	9	11
ASV_1477	d:Bacteria,p:Actinobacteriota,c:Actinobacteria,o:Frankiales,f:Frankiaceae,g:Jatrophihabitans	Bacteria	Actinobacteriota	Actinobacteria	Frankiales	Frankiaceae	Jatrophihabitans		Genus	1	6	9	6	25	13	10	0	1	2	35	1	0	4	0	0	0	5
ASV_1478	d:Bacteria,p:Chloroflexi,c:TK10	Bacteria	Chloroflexi	TK10					Class	5	1	0	6	31	2	0	28	4	7	5	1	0	0	0	4	1	7
ASV_1479	d:Bacteria,p:Planctomycetota,c:Planctomycetes,o:Gemmatales,f:Gemmataceae,g:uncultured,s:uncultured_bacterium	Bacteria	Planctomycetota	Planctomycetes	Gemmatales	Gemmataceae	uncultured	uncultured bacterium	Species	5	0	3	3	2	1	2	0	32	8	0	15	0	5	12	3	8	5
ASV_1480	d:Bacteria,p:Actinobacteriota,c:Actinobacteria,o:Frankiales,f:Acidothermaceae,g:Acidothermus	Bacteria	Actinobacteriota	Actinobacteria	Frankiales	Acidothermaceae	Acidothermus		Genus	4	0	0	1	3	2	1	11	2	47	3	4	2	7	1	3	2	13
ASV_1481	d:Bacteria,p:Actinobacteriota,c:Acidimicrobiia,o:IMCC26256	Bacteria	Actinobacteriota	Acidimicrobiia	IMCC26256				Order	2	0	1	2	1	1	5	4	9	10	1	1	24	8	17	21	16	2
ASV_1482	d:Bacteria,p:Proteobacteria,c:Alphaproteobacteria,o:Acetobacterales,f:Acetobacteraceae	Bacteria	Proteobacteria	Alphaproteobacteria	Acetobacterales	Acetobacteraceae			Family	6	6	1	1	4	0	1	2	1	3	1	2	0	5	26	34	4	2
ASV_1483	d:Bacteria,p:Proteobacteria,c:Alphaproteobacteria,o:Rhizobiales,f:Beijerinckiaceae,g:Roseiarcus,s:uncultured_bacterium	Bacteria	Proteobacteria	Alphaproteobacteria	Rhizobiales	Beijerinckiaceae	Roseiarcus	uncultured bacterium	Species	6	0	6	4	5	0	3	2	4	7	1	1	7	4	28	9	6	2
ASV_1484	d:Bacteria,p:Acidobacteriota,c:Blastocatellia,o:Pyrinomonadales,f:Pyrinomonadaceae,g:RB41	Bacteria	Acidobacteriota	Blastocatellia	Pyrinomonadales	Pyrinomonadaceae	RB41		Genus	4	3	6	4	4	1	4	5	18	3	0	24	0	7	2	11	9	4
ASV_1485	d:Bacteria,p:WPS-2,c:uncultured_bacterium	Bacteria	WPS-2	uncultured bacterium					Class	13	9	4	1	9	1	13	2	5	4	7	1	1	9	0	4	14	6
ASV_1486	d:Bacteria,p:Actinobacteriota,c:Thermoleophilia,o:Solirubrobacterales,f:Solirubrobacteraceae,g:Conexibacter	Bacteria	Actinobacteriota	Thermoleophilia	Solirubrobacterales	Solirubrobacteraceae	Conexibacter		Genus	4	8	1	6	2	6	2	14	4	4	0	4	21	2	4	12	8	8
ASV_1487	d:Bacteria,p:Acidobacteriota,c:Acidobacteriae,o:Acidobacteriales,f:uncultured	Bacteria	Acidobacteriota	Acidobacteriae	Acidobacteriales	uncultured			Family	1	2	12	24	0	0	17	0	9	12	0	1	0	1	13	9	2	11
ASV_1488	d:Bacteria,p:Acidobacteriota,c:Acidobacteriae,o:Bryobacterales,f:Bryobacteraceae,g:Bryobacter,s:uncultured_bacterium	Bacteria	Acidobacteriota	Acidobacteriae	Bryobacterales	Bryobacteraceae	Bryobacter	uncultured bacterium	Species	5	18	4	1	2	5	11	2	3	1	16	38	2	4	0	4	4	16
ASV_1489	d:Bacteria,p:Actinobacteriota,c:Actinobacteria,o:Frankiales	Bacteria	Actinobacteriota	Actinobacteria	Frankiales				Order	0	5	17	1	0	0	19	0	2	35	2	7	0	2	0	0	5	4
ASV_1490	d:Bacteria,p:Acidobacteriota,c:Blastocatellia,o:Pyrinomonadales,f:Pyrinomonadaceae,g:RB41	Bacteria	Acidobacteriota	Blastocatellia	Pyrinomonadales	Pyrinomonadaceae	RB41		Genus	0	4	10	0	0	0	0	0	0	0	5	2	0	0	0	0	0	83
ASV_1491	d:Bacteria,p:Actinobacteriota,c:Actinobacteria,o:Frankiales,f:Geodermatophilaceae	Bacteria	Actinobacteriota	Actinobacteria	Frankiales	Geodermatophilaceae			Family	0	5	12	1	0	2	12	0	1	0	0	61	0	0	0	0	0	1
ASV_1492	d:Bacteria,p:Actinobacteriota,c:Thermoleophilia,o:Solirubrobacterales,f:Solirubrobacteraceae,g:Conexibacter	Bacteria	Actinobacteriota	Thermoleophilia	Solirubrobacterales	Solirubrobacteraceae	Conexibacter		Genus	10	6	11	6	12	14	1	0	1	0	34	13	0	3	0	2	0	11
ASV_1493	d:Bacteria,p:Acidobacteriota,c:Acidobacteriae,o:Bryobacterales,f:Bryobacteraceae,g:Bryobacter,s:uncultured_bacterium	Bacteria	Acidobacteriota	Acidobacteriae	Bryobacterales	Bryobacteraceae	Bryobacter	uncultured bacterium	Species	0	35	20	6	2	3	11	0	7	0	7	3	0	10	0	0	3	15
ASV_1494	d:Bacteria,p:Chloroflexi,c:Chloroflexia,o:Kallotenuales,f:AKIW781,g:uncultured_bacterium	Bacteria	Chloroflexi	Chloroflexia	Kallotenuales	AKIW781	uncultured bacterium		Genus	0	18	14	1	2	0	0	0	8	1	8	38	0	1	0	0	0	9
ASV_1495	d:Bacteria,p:Actinobacteriota,c:Acidimicrobiia,o:IMCC26256	Bacteria	Actinobacteriota	Acidimicrobiia	IMCC26256				Order	8	1	13	1	5	1	3	6	10	6	0	7	1	4	6	9	7	8
ASV_1496	d:Bacteria,p:Proteobacteria,c:Alphaproteobacteria,o:Elsterales,f:uncultured	Bacteria	Proteobacteria	Alphaproteobacteria	Elsterales	uncultured			Family	0	6	3	3	1	5	8	13	21	10	0	2	0	9	2	16	16	3
ASV_1497	d:Bacteria,p:Acidobacteriota,c:Acidobacteriae,o:Bryobacterales,f:Bryobacteraceae,g:Bryobacter	Bacteria	Acidobacteriota	Acidobacteriae	Bryobacterales	Bryobacteraceae	Bryobacter		Genus	7	8	5	4	5	4	9	6	3	10	19	6	0	2	1	1	10	10
ASV_1498	d:Bacteria,p:WPS-2,c:uncultured_bacterium	Bacteria	WPS-2	uncultured bacterium					Class	4	16	19	4	4	4	0	0	13	1	3	7	0	3	4	3	2	15
ASV_1499	d:Bacteria,p:Actinobacteriota,c:Acidimicrobiia	Bacteria	Actinobacteriota	Acidimicrobiia					Class	5	0	0	6	4	0	1	3	2	4	3	0	27	0	46	14	1	2
ASV_1500	d:Bacteria,p:Actinobacteriota,c:Thermoleophilia,o:Gaiellales,f:uncultured	Bacteria	Actinobacteriota	Thermoleophilia	Gaiellales	uncultured			Family	18	0	0	23	9	4	16	0	0	23	3	4	3	2	2	0	5	17
ASV_1501	d:Bacteria,p:Myxococcota,c:Myxococcia,o:Myxococcales,f:Anaeromyxobacteraceae,g:Anaeromyxobacter	Bacteria	Myxococcota	Myxococcia	Myxococcales	Anaeromyxobacteraceae	Anaeromyxobacter		Genus	6	2	11	6	7	8	2	2	7	9	0	13	0	0	1	1	4	9
ASV_1502	d:Bacteria,p:Chloroflexi,c:Ktedonobacteria,o:B12-WMSP1	Bacteria	Chloroflexi	Ktedonobacteria	B12-WMSP1				Order	57	0	0	2	10	1	1	1	2	7	1	4	0	0	15	4	0	3
ASV_1503	d:Bacteria,p:Actinobacteriota,c:Thermoleophilia,o:Solirubrobacterales,f:Solirubrobacteraceae,g:Conexibacter	Bacteria	Actinobacteriota	Thermoleophilia	Solirubrobacterales	Solirubrobacteraceae	Conexibacter		Genus	18	0	0	12	23	2	6	1	0	13	0	4	1	8	11	1	0	11
ASV_1504	d:Bacteria,p:Acidobacteriota,c:Acidobacteriae,o:Solibacterales,f:Solibacteraceae,g:Candidatus_Solibacter,s:uncultured_bacterium	Bacteria	Acidobacteriota	Acidobacteriae	Solibacterales	Solibacteraceae	Candidatus Solibacter	uncultured bacterium	Species	3	0	1	14	1	0	0	2	7	9	0	2	1	3	52	3	4	7
ASV_1505	d:Bacteria,p:Chloroflexi,c:AD3	Bacteria	Chloroflexi	AD3					Class	6	4	7	2	5	4	9	2	6	11	6	6	0	3	0	6	17	9
ASV_1506	d:Bacteria,p:Chloroflexi,c:Ktedonobacteria,o:Ktedonobacterales,f:Ktedonobacteraceae,g:HSB_OF53-F07,s:uncultured_bacterium	Bacteria	Chloroflexi	Ktedonobacteria	Ktedonobacterales	Ktedonobacteraceae	HSB OF53-F07	uncultured bacterium	Species	16	0	0	6	5	0	0	0	0	1	0	0	6	2	46	25	0	3
ASV_1507	d:Bacteria,p:Actinobacteriota,c:Actinobacteria,o:Frankiales,f:Acidothermaceae,g:Acidothermus,s:uncultured_bacterium	Bacteria	Actinobacteriota	Actinobacteria	Frankiales	Acidothermaceae	Acidothermus	uncultured bacterium	Species	1	4	6	1	20	2	7	0	4	5	42	7	0	2	0	0	0	4
ASV_1508	d:Bacteria,p:Acidobacteriota,c:Acidobacteriae,o:Bryobacterales,f:Bryobacteraceae,g:Bryobacter,s:uncultured_bacterium	Bacteria	Acidobacteriota	Acidobacteriae	Bryobacterales	Bryobacteraceae	Bryobacter	uncultured bacterium	Species	4	19	5	2	9	5	12	10	3	2	26	0	0	0	0	3	3	11
ASV_1509	d:Bacteria,p:Chloroflexi,c:Ktedonobacteria,o:Ktedonobacterales,f:Ktedonobacteraceae	Bacteria	Chloroflexi	Ktedonobacteria	Ktedonobacterales	Ktedonobacteraceae			Family	9	0	2	4	12	0	0	17	3	9	0	1	3	2	21	22	3	1
ASV_1510	d:Bacteria,p:Acidobacteriota,c:Acidobacteriae,o:Solibacterales,f:Solibacteraceae,g:Candidatus_Solibacter	Bacteria	Acidobacteriota	Acidobacteriae	Solibacterales	Solibacteraceae	Candidatus Solibacter		Genus	12	0	0	12	2	2	3	0	0	21	11	0	16	3	4	4	2	4
ASV_1511	d:Bacteria,p:Actinobacteriota,c:Thermoleophilia,o:Solirubrobacterales,f:Solirubrobacteraceae,g:Conexibacter	Bacteria	Actinobacteriota	Thermoleophilia	Solirubrobacterales	Solirubrobacteraceae	Conexibacter		Genus	8	0	1	12	1	0	4	12	0	44	4	3	9	4	0	1	13	10
ASV_1512	d:Bacteria,p:Chloroflexi,c:Ktedonobacteria,o:Ktedonobacterales,f:Ktedonobacteraceae,g:HSB_OF53-F07,s:uncultured_bacterium	Bacteria	Chloroflexi	Ktedonobacteria	Ktedonobacterales	Ktedonobacteraceae	HSB OF53-F07	uncultured bacterium	Species	2	3	2	12	2	1	4	1	2	1	4	0	2	25	19	19	4	2
ASV_1513	d:Bacteria,p:Actinobacteriota,c:Thermoleophilia,o:Solirubrobacterales,f:Solirubrobacteraceae,g:Conexibacter	Bacteria	Actinobacteriota	Thermoleophilia	Solirubrobacterales	Solirubrobacteraceae	Conexibacter		Genus	1	5	1	7	6	23	6	3	3	9	13	1	13	2	3	5	3	9
ASV_1514	d:Bacteria,p:Chloroflexi,c:AD3,o:uncultured_bacterium	Bacteria	Chloroflexi	AD3	uncultured bacterium				Order	7	0	4	33	0	0	5	0	1	24	0	10	0	0	1	0	0	11
ASV_1515	d:Bacteria,p:Actinobacteriota,c:Actinobacteria,o:Micrococcales,f:Micrococcaceae,g:Arthrobacter	Bacteria	Actinobacteriota	Actinobacteria	Micrococcales	Micrococcaceae	Arthrobacter		Genus	1	0	8	3	0	0	34	0	2	2	1	18	0	7	0	0	2	20
ASV_1516	d:Bacteria,p:Chloroflexi,c:TK10,o:uncultured_bacterium	Bacteria	Chloroflexi	TK10	uncultured bacterium				Order	1	4	30	0	0	0	21	2	11	0	0	12	0	12	0	1	6	4
ASV_1517	d:Bacteria,p:Chloroflexi,c:Ktedonobacteria,o:Ktedonobacterales,f:Ktedonobacteraceae	Bacteria	Chloroflexi	Ktedonobacteria	Ktedonobacterales	Ktedonobacteraceae			Family	0	2	4	0	0	0	7	8	12	0	0	9	0	13	1	9	10	24
ASV_1518	d:Bacteria,p:Proteobacteria,c:Alphaproteobacteria,o:Rhizobiales,f:Xanthobacteraceae	Bacteria	Proteobacteria	Alphaproteobacteria	Rhizobiales	Xanthobacteraceae			Family	2	9	13	6	12	24	6	3	5	0	15	11	0	0	0	0	0	2
ASV_1519	d:Bacteria,p:Actinobacteriota,c:Actinobacteria,o:Micromonosporales,f:Micromonosporaceae	Bacteria	Actinobacteriota	Actinobacteria	Micromonosporales	Micromonosporaceae			Family	0	9	6	13	11	4	1	0	1	0	15	15	0	6	0	1	0	44
ASV_1520	d:Bacteria,p:Planctomycetota,c:Planctomycetes,o:Gemmatales,f:Gemmataceae,g:uncultured,s:uncultured_bacterium	Bacteria	Planctomycetota	Planctomycetes	Gemmatales	Gemmataceae	uncultured	uncultured bacterium	Species	10	8	10	5	3	1	3	9	5	10	0	8	0	8	2	1	1	15
ASV_1521	d:Bacteria,p:Planctomycetota,c:Planctomycetes,o:Gemmatales,f:Gemmataceae,g:uncultured	Bacteria	Planctomycetota	Planctomycetes	Gemmatales	Gemmataceae	uncultured		Genus	0	6	17	2	3	0	23	6	6	7	6	10	2	9	0	11	6	5
ASV_1522	d:Bacteria,p:Verrucomicrobiota,c:Verrucomicrobiae	Bacteria	Verrucomicrobiota	Verrucomicrobiae					Class	4	0	4	1	2	2	5	12	7	11	0	1	1	2	13	12	12	6
ASV_1523	d:Bacteria,p:Actinobacteriota,c:Acidimicrobiia,o:IMCC26256,f:uncultured_bacterium	Bacteria	Actinobacteriota	Acidimicrobiia	IMCC26256	uncultured bacterium			Family	3	0	1	16	10	3	0	7	1	10	0	1	14	3	30	4	6	2
ASV_1524	d:Bacteria,p:Planctomycetota,c:Planctomycetes,o:Gemmatales,f:Gemmataceae,g:uncultured	Bacteria	Planctomycetota	Planctomycetes	Gemmatales	Gemmataceae	uncultured		Genus	10	4	5	12	10	12	10	5	4	7	1	3	0	5	5	2	2	2
ASV_1525	d:Bacteria,p:Actinobacteriota,c:Thermoleophilia,o:Solirubrobacterales,f:Solirubrobacteraceae,g:Conexibacter	Bacteria	Actinobacteriota	Thermoleophilia	Solirubrobacterales	Solirubrobacteraceae	Conexibacter		Genus	0	14	4	19	6	6	6	7	5	7	10	2	0	3	4	0	6	9
ASV_1526	d:Bacteria,p:Actinobacteriota,c:Actinobacteria,o:Pseudonocardiales,f:Pseudonocardiaceae,g:Pseudonocardia,s:uncultured_bacterium	Bacteria	Actinobacteriota	Actinobacteria	Pseudonocardiales	Pseudonocardiaceae	Pseudonocardia	uncultured bacterium	Species	1	19	21	2	2	8	6	1	4	3	7	21	0	7	0	0	1	11
ASV_1527	d:Bacteria,p:Proteobacteria,c:Alphaproteobacteria,o:Rhizobiales,f:Xanthobacteraceae,g:uncultured	Bacteria	Proteobacteria	Alphaproteobacteria	Rhizobiales	Xanthobacteraceae	uncultured		Genus	3	2	7	8	7	6	7	2	8	14	8	7	4	3	20	6	10	5
ASV_1528	d:Bacteria,p:Actinobacteriota,c:Acidimicrobiia,o:IMCC26256	Bacteria	Actinobacteriota	Acidimicrobiia	IMCC26256				Order	2	4	5	2	6	1	12	8	12	15	0	5	0	11	16	4	6	8
ASV_1529	d:Bacteria,p:Proteobacteria,c:Alphaproteobacteria,o:Acetobacterales,f:Acetobacteraceae	Bacteria	Proteobacteria	Alphaproteobacteria	Acetobacterales	Acetobacteraceae			Family	0	5	3	6	17	0	4	5	11	24	12	4	0	4	2	5	2	0
ASV_1530	d:Bacteria,p:Proteobacteria,c:Alphaproteobacteria,o:Acetobacterales,f:Acetobacteraceae	Bacteria	Proteobacteria	Alphaproteobacteria	Acetobacterales	Acetobacteraceae			Family	0	8	14	1	3	4	7	0	4	4	2	38	0	0	0	0	0	13
ASV_1531	d:Bacteria,p:Proteobacteria,c:Gammaproteobacteria,o:Gammaproteobacteria_Incertae_Sedis,f:Unknown_Family,g:Acidibacter	Bacteria	Proteobacteria	Gammaproteobacteria	Gammaproteobacteria Incertae Sedis	Unknown Family	Acidibacter		Genus	10	0	2	10	3	0	5	4	4	22	0	0	5	1	12	9	10	10
ASV_1532	d:Bacteria,p:Proteobacteria,c:Alphaproteobacteria,o:Rhizobiales,f:Xanthobacteraceae,g:uncultured	Bacteria	Proteobacteria	Alphaproteobacteria	Rhizobiales	Xanthobacteraceae	uncultured		Genus	9	1	0	2	11	3	1	7	11	12	0	0	28	2	1	2	10	8
ASV_1533	d:Bacteria,p:Acidobacteriota,c:Acidobacteriae,o:Solibacterales,f:Solibacteraceae,g:Candidatus_Solibacter	Bacteria	Acidobacteriota	Acidobacteriae	Solibacterales	Solibacteraceae	Candidatus Solibacter		Genus	7	7	0	6	24	2	0	14	3	6	1	0	6	3	6	14	4	7
ASV_1534	d:Bacteria,p:Chloroflexi,c:Ktedonobacteria,o:B12-WMSP1	Bacteria	Chloroflexi	Ktedonobacteria	B12-WMSP1				Order	12	3	0	5	18	2	1	5	6	17	0	0	0	1	13	4	2	5
ASV_1535	d:Bacteria,p:Proteobacteria,c:Gammaproteobacteria,o:WD260,f:uncultured_bacterium	Bacteria	Proteobacteria	Gammaproteobacteria	WD260	uncultured bacterium			Family	4	3	12	14	7	20	8	0	4	4	10	6	0	3	6	0	0	0
ASV_1536	d:Bacteria,p:Proteobacteria,c:Gammaproteobacteria,o:Gammaproteobacteria_Incertae_Sedis,f:Unknown_Family,g:Acidibacter	Bacteria	Proteobacteria	Gammaproteobacteria	Gammaproteobacteria Incertae Sedis	Unknown Family	Acidibacter		Genus	10	1	0	4	2	0	7	7	1	2	0	0	0	24	9	7	18	1
ASV_1537	d:Bacteria,p:Chloroflexi,c:TK10	Bacteria	Chloroflexi	TK10					Class	0	10	32	1	0	0	10	0	5	8	1	36	0	2	0	1	7	4
ASV_1538	d:Bacteria,p:Actinobacteriota,c:Thermoleophilia,o:Solirubrobacterales,f:67-14	Bacteria	Actinobacteriota	Thermoleophilia	Solirubrobacterales	67-14			Family	0	25	17	5	3	19	4	0	7	4	15	7	0	1	0	0	0	6
ASV_1539	d:Bacteria,p:Proteobacteria,c:Alphaproteobacteria,o:Acetobacterales,f:Acetobacteraceae,g:Rhodopila	Bacteria	Proteobacteria	Alphaproteobacteria	Acetobacterales	Acetobacteraceae	Rhodopila		Genus	1	4	2	3	1	0	7	14	4	4	9	3	2	11	18	12	10	5
ASV_1540	d:Bacteria,p:Proteobacteria,c:Alphaproteobacteria,o:Acetobacterales,f:Acetobacteraceae	Bacteria	Proteobacteria	Alphaproteobacteria	Acetobacterales	Acetobacteraceae			Family	1	21	6	6	15	4	7	4	2	6	5	0	0	7	5	9	4	7
ASV_1541	d:Bacteria,p:WPS-2	Bacteria	WPS-2						Phylum	8	0	1	15	5	0	2	10	3	6	0	0	0	9	12	12	13	1
ASV_1542	d:Bacteria,p:Actinobacteriota,c:Actinobacteria,o:Pseudonocardiales,f:Pseudonocardiaceae,g:Pseudonocardia,s:uncultured_bacterium	Bacteria	Actinobacteriota	Actinobacteria	Pseudonocardiales	Pseudonocardiaceae	Pseudonocardia	uncultured bacterium	Species	3	18	9	4	0	2	3	1	3	0	23	35	0	5	0	0	1	31
ASV_1543	d:Bacteria,p:Acidobacteriota,c:Blastocatellia,o:Pyrinomonadales,f:Pyrinomonadaceae,g:RB41	Bacteria	Acidobacteriota	Blastocatellia	Pyrinomonadales	Pyrinomonadaceae	RB41		Genus	0	0	2	0	0	0	5	0	0	0	78	5	0	0	0	0	0	11
ASV_1544	d:Bacteria,p:Acidobacteriota,c:Thermoanaerobaculia,o:Thermoanaerobaculales,f:Thermoanaerobaculaceae,g:Subgroup_10,s:uncultured_bacterium	Bacteria	Acidobacteriota	Thermoanaerobaculia	Thermoanaerobaculales	Thermoanaerobaculaceae	Subgroup 10	uncultured bacterium	Species	0	2	0	0	19	2	0	0	0	0	69	16	0	0	0	0	0	0
ASV_1545	d:Bacteria,p:Actinobacteriota,c:Acidimicrobiia,o:IMCC26256,f:uncultured_bacterium	Bacteria	Actinobacteriota	Acidimicrobiia	IMCC26256	uncultured bacterium			Family	0	12	12	26	16	37	1	0	4	1	22	3	0	2	0	0	0	0
ASV_1546	d:Bacteria,p:Actinobacteriota,c:Thermoleophilia,o:Solirubrobacterales,f:Solirubrobacteraceae,g:Conexibacter	Bacteria	Actinobacteriota	Thermoleophilia	Solirubrobacterales	Solirubrobacteraceae	Conexibacter		Genus	0	2	0	2	1	1	0	7	5	5	1	1	82	4	0	19	18	2
ASV_1547	d:Bacteria,p:Acidobacteriota,c:Acidobacteriae,o:Bryobacterales,f:Bryobacteraceae,g:Bryobacter	Bacteria	Acidobacteriota	Acidobacteriae	Bryobacterales	Bryobacteraceae	Bryobacter		Genus	2	9	0	11	20	0	1	7	4	14	6	1	10	0	3	1	5	10
ASV_1548	d:Bacteria,p:Actinobacteriota,c:Thermoleophilia,o:Gaiellales,f:uncultured,g:uncultured_bacterium	Bacteria	Actinobacteriota	Thermoleophilia	Gaiellales	uncultured	uncultured bacterium		Genus	8	4	6	12	29	16	4	1	5	1	8	3	0	4	0	0	0	1
ASV_1549	d:Bacteria,p:Acidobacteriota,c:Acidobacteriae,o:Solibacterales,f:Solibacteraceae,g:Candidatus_Solibacter	Bacteria	Acidobacteriota	Acidobacteriae	Solibacterales	Solibacteraceae	Candidatus Solibacter		Genus	6	1	0	14	6	2	6	10	13	10	0	0	5	14	15	14	6	1
ASV_1550	d:Bacteria,p:Acidobacteriota,c:Acidobacteriae,o:Solibacterales,f:Solibacteraceae,g:Candidatus_Solibacter,s:uncultured_bacterium	Bacteria	Acidobacteriota	Acidobacteriae	Solibacterales	Solibacteraceae	Candidatus Solibacter	uncultured bacterium	Species	15	0	0	13	10	0	0	4	1	16	5	1	10	5	28	19	10	9
ASV_1551	d:Bacteria,p:Chloroflexi,c:AD3,o:uncultured_bacterium	Bacteria	Chloroflexi	AD3	uncultured bacterium				Order	0	0	8	1	0	0	3	12	26	11	0	0	0	10	3	0	28	0
ASV_1552	d:Bacteria,p:Acidobacteriota,c:Acidobacteriae,o:Bryobacterales,f:Bryobacteraceae,g:Bryobacter,s:uncultured_bacterium	Bacteria	Acidobacteriota	Acidobacteriae	Bryobacterales	Bryobacteraceae	Bryobacter	uncultured bacterium	Species	2	0	0	0	0	0	0	15	10	23	0	0	0	24	7	5	3	0
ASV_1553	d:Bacteria,p:Actinobacteriota,c:Actinobacteria,o:Micromonosporales,f:Micromonosporaceae	Bacteria	Actinobacteriota	Actinobacteria	Micromonosporales	Micromonosporaceae			Family	4	2	7	2	1	1	22	0	12	5	13	5	0	12	0	1	10	1
ASV_1554	d:Bacteria,p:Proteobacteria,c:Alphaproteobacteria,o:Acetobacterales,f:Acetobacteraceae	Bacteria	Proteobacteria	Alphaproteobacteria	Acetobacterales	Acetobacteraceae			Family	0	1	2	2	0	0	9	12	22	4	0	0	2	4	4	13	17	1
ASV_1555	d:Bacteria,p:Acidobacteriota,c:Acidobacteriae	Bacteria	Acidobacteriota	Acidobacteriae					Class	11	0	0	6	15	11	4	2	0	5	3	0	0	11	26	2	0	1
ASV_1556	d:Bacteria,p:Proteobacteria,c:Alphaproteobacteria,o:Rhizobiales,f:Rhodomicrobiaceae,g:Rhodomicrobium,s:uncultured_bacterium	Bacteria	Proteobacteria	Alphaproteobacteria	Rhizobiales	Rhodomicrobiaceae	Rhodomicrobium	uncultured bacterium	Species	14	1	0	18	4	4	5	1	1	11	0	0	0	1	33	12	0	2
ASV_1557	d:Bacteria,p:Proteobacteria,c:Alphaproteobacteria,o:Elsterales,f:uncultured	Bacteria	Proteobacteria	Alphaproteobacteria	Elsterales	uncultured			Family	4	0	1	6	1	0	12	16	6	7	0	0	0	10	16	3	11	5
ASV_1558	d:Bacteria,p:Verrucomicrobiota,c:Verrucomicrobiae,o:Chthoniobacterales,f:Xiphinematobacteraceae,g:Candidatus_Xiphinematobacter,s:uncultured_bacterium	Bacteria	Verrucomicrobiota	Verrucomicrobiae	Chthoniobacterales	Xiphinematobacteraceae	Candidatus Xiphinematobacter	uncultured bacterium	Species	11	0	4	0	4	0	5	3	7	11	0	5	3	3	30	25	1	8
ASV_1559	d:Bacteria,p:Verrucomicrobiota,c:Verrucomicrobiae,o:Chthoniobacterales,f:Chthoniobacteraceae,g:Candidatus_Udaeobacter,s:uncultured_bacterium	Bacteria	Verrucomicrobiota	Verrucomicrobiae	Chthoniobacterales	Chthoniobacteraceae	Candidatus Udaeobacter	uncultured bacterium	Species	0	22	3	8	15	6	8	0	1	4	19	1	0	2	0	0	0	1
ASV_1560	d:Bacteria,p:Chloroflexi,c:Chloroflexia,o:Thermomicrobiales,f:JG30-KF-CM45	Bacteria	Chloroflexi	Chloroflexia	Thermomicrobiales	JG30-KF-CM45			Family	2	15	18	1	2	4	1	0	16	2	4	20	0	3	0	0	0	11
ASV_1561	d:Bacteria,p:Acidobacteriota,c:Acidobacteriae,o:Solibacterales,f:Solibacteraceae,g:Candidatus_Solibacter	Bacteria	Acidobacteriota	Acidobacteriae	Solibacterales	Solibacteraceae	Candidatus Solibacter		Genus	7	7	1	14	12	6	1	9	0	3	24	1	1	2	2	2	3	3
ASV_1562	d:Bacteria,p:Acidobacteriota,c:Acidobacteriae,o:Solibacterales,f:Solibacteraceae,g:Candidatus_Solibacter	Bacteria	Acidobacteriota	Acidobacteriae	Solibacterales	Solibacteraceae	Candidatus Solibacter		Genus	3	13	11	3	4	5	13	2	6	5	26	7	0	0	0	0	3	5
ASV_1563	d:Bacteria,p:Proteobacteria,c:Gammaproteobacteria	Bacteria	Proteobacteria	Gammaproteobacteria					Class	9	7	3	4	10	7	12	9	5	17	10	1	2	1	3	7	10	0
ASV_1564	d:Bacteria,p:Chloroflexi,c:JG30-KF-CM66,o:uncultured_bacterium	Bacteria	Chloroflexi	JG30-KF-CM66	uncultured bacterium				Order	0	1	29	0	0	0	0	3	20	1	3	9	0	1	0	1	38	5
ASV_1565	d:Bacteria,p:Verrucomicrobiota,c:Verrucomicrobiae,o:Chthoniobacterales,f:Chthoniobacteraceae,g:Candidatus_Udaeobacter,s:uncultured_bacterium	Bacteria	Verrucomicrobiota	Verrucomicrobiae	Chthoniobacterales	Chthoniobacteraceae	Candidatus Udaeobacter	uncultured bacterium	Species	0	3	50	0	0	0	0	0	7	0	1	24	0	0	0	0	0	11
ASV_1566	d:Bacteria,p:Patescibacteria,c:uncultured,o:uncultured_bacterium	Bacteria	Patescibacteria	uncultured	uncultured bacterium				Order	0	0	41	0	0	0	5	0	0	0	0	64	0	0	0	0	0	0
ASV_1567	d:Bacteria,p:Chloroflexi,c:Ktedonobacteria,o:Ktedonobacterales,f:Ktedonobacteraceae,g:uncultured,s:uncultured_bacterium	Bacteria	Chloroflexi	Ktedonobacteria	Ktedonobacterales	Ktedonobacteraceae	uncultured	uncultured bacterium	Species	0	26	9	1	0	1	4	0	0	0	0	58	0	1	0	0	0	0
ASV_1568	d:Bacteria,p:Actinobacteriota,c:Actinobacteria,o:Propionibacteriales,f:Nocardioidaceae,g:Marmoricola	Bacteria	Actinobacteriota	Actinobacteria	Propionibacteriales	Nocardioidaceae	Marmoricola		Genus	0	14	6	6	18	9	2	0	0	0	22	15	0	1	0	0	0	2
ASV_1569	d:Bacteria,p:Proteobacteria,c:Alphaproteobacteria,o:Rhizobiales,f:Beijerinckiaceae,g:Methylobacterium-Methylorubrum	Bacteria	Proteobacteria	Alphaproteobacteria	Rhizobiales	Beijerinckiaceae	Methylobacterium-Methylorubrum		Genus	0	2	7	3	6	10	7	0	3	0	9	33	2	4	0	0	1	5
ASV_1570	d:Bacteria,p:Proteobacteria,c:Alphaproteobacteria,o:Rhizobiales,f:Hyphomicrobiaceae,g:Pedomicrobium,s:uncultured_bacterium	Bacteria	Proteobacteria	Alphaproteobacteria	Rhizobiales	Hyphomicrobiaceae	Pedomicrobium	uncultured bacterium	Species	3	0	9	9	4	2	26	1	3	8	0	3	2	10	17	1	1	13
ASV_1571	d:Bacteria,p:Proteobacteria,c:Gammaproteobacteria,o:Burkholderiales,f:Burkholderiaceae,g:Burkholderia-Caballeronia-Paraburkholderia	Bacteria	Proteobacteria	Gammaproteobacteria	Burkholderiales	Burkholderiaceae	Burkholderia-Caballeronia-Paraburkholderia		Genus	16	2	0	3	7	1	1	3	2	12	11	4	0	9	2	1	0	9
ASV_1572	d:Bacteria,p:Chloroflexi,c:AD3	Bacteria	Chloroflexi	AD3					Class	6	0	3	0	0	0	4	7	41	3	0	0	0	4	6	14	11	3
ASV_1573	d:Bacteria,p:Actinobacteriota,c:Acidimicrobiia	Bacteria	Actinobacteriota	Acidimicrobiia					Class	9	1	12	0	0	1	7	13	25	7	0	0	0	7	19	12	17	6
ASV_1574	d:Bacteria,p:Actinobacteriota,c:Acidimicrobiia,o:IMCC26256,f:uncultured_bacterium	Bacteria	Actinobacteriota	Acidimicrobiia	IMCC26256	uncultured bacterium			Family	2	1	3	4	2	0	0	12	33	2	0	0	0	3	11	17	8	3
ASV_1575	d:Bacteria,p:Actinobacteriota,c:Acidimicrobiia,o:Microtrichales	Bacteria	Actinobacteriota	Acidimicrobiia	Microtrichales				Order	5	10	3	0	18	7	8	2	4	16	6	1	0	4	0	0	7	8
ASV_1576	d:Bacteria,p:Verrucomicrobiota,c:Verrucomicrobiae	Bacteria	Verrucomicrobiota	Verrucomicrobiae					Class	1	2	1	2	1	1	3	13	7	16	0	0	2	10	6	18	19	3
ASV_1577	d:Bacteria,p:Proteobacteria,c:Gammaproteobacteria,o:Burkholderiales,f:Burkholderiaceae,g:Burkholderia-Caballeronia-Paraburkholderia	Bacteria	Proteobacteria	Gammaproteobacteria	Burkholderiales	Burkholderiaceae	Burkholderia-Caballeronia-Paraburkholderia		Genus	12	1	1	1	15	6	5	0	0	6	35	0	1	1	0	1	11	0
ASV_1578	d:Bacteria,p:Actinobacteriota,c:Actinobacteria,o:Frankiales,f:Acidothermaceae,g:Acidothermus	Bacteria	Actinobacteriota	Actinobacteria	Frankiales	Acidothermaceae	Acidothermus		Genus	4	0	0	20	0	0	8	6	0	20	0	0	0	2	22	3	0	4
ASV_1579	d:Bacteria,p:Acidobacteriota,c:Acidobacteriae,o:Bryobacterales,f:Bryobacteraceae,g:Bryobacter,s:uncultured_bacterium	Bacteria	Acidobacteriota	Acidobacteriae	Bryobacterales	Bryobacteraceae	Bryobacter	uncultured bacterium	Species	1	4	3	7	8	2	10	5	9	10	17	6	1	1	5	3	6	4
ASV_1580	d:Bacteria,p:Proteobacteria,c:Gammaproteobacteria,o:Burkholderiales,f:Burkholderiaceae,g:Burkholderia-Caballeronia-Paraburkholderia	Bacteria	Proteobacteria	Gammaproteobacteria	Burkholderiales	Burkholderiaceae	Burkholderia-Caballeronia-Paraburkholderia		Genus	16	1	0	5	5	7	10	0	0	16	26	1	0	6	3	0	0	0
ASV_1581	d:Bacteria,p:WPS-2,c:uncultured_bacterium	Bacteria	WPS-2	uncultured bacterium					Class	0	5	6	2	1	1	3	4	7	6	3	2	1	6	0	5	35	2
ASV_1582	d:Bacteria,p:Verrucomicrobiota,c:Verrucomicrobiae,o:Chthoniobacterales,f:Chthoniobacteraceae,g:Candidatus_Udaeobacter	Bacteria	Verrucomicrobiota	Verrucomicrobiae	Chthoniobacterales	Chthoniobacteraceae	Candidatus Udaeobacter		Genus	8	0	0	11	16	1	0	13	4	9	3	2	0	1	22	1	5	2
ASV_1583	d:Bacteria,p:Chloroflexi,c:Ktedonobacteria,o:B12-WMSP1	Bacteria	Chloroflexi	Ktedonobacteria	B12-WMSP1				Order	0	5	15	1	2	0	6	2	16	13	0	7	0	1	1	0	7	11
ASV_1584	d:Bacteria,p:WPS-2	Bacteria	WPS-2						Phylum	0	21	4	3	6	6	20	6	4	5	1	4	1	16	2	1	8	4
ASV_1585	d:Bacteria,p:Proteobacteria,c:Alphaproteobacteria,o:Rhizobiales,f:Xanthobacteraceae	Bacteria	Proteobacteria	Alphaproteobacteria	Rhizobiales	Xanthobacteraceae			Family	1	0	10	0	0	0	2	2	44	3	0	1	0	0	13	4	5	6
ASV_1586	d:Bacteria,p:Planctomycetota,c:Planctomycetes,o:Gemmatales,f:Gemmataceae,g:uncultured	Bacteria	Planctomycetota	Planctomycetes	Gemmatales	Gemmataceae	uncultured		Genus	8	1	11	2	4	0	1	4	14	8	0	10	8	17	19	20	15	7
ASV_1587	d:Bacteria,p:Actinobacteriota,c:Acidimicrobiia,o:IMCC26256,f:uncultured_bacterium	Bacteria	Actinobacteriota	Acidimicrobiia	IMCC26256	uncultured bacterium			Family	0	0	24	0	0	0	0	0	5	1	2	43	0	0	0	0	0	13
ASV_1588	d:Bacteria,p:Chloroflexi,c:Ktedonobacteria	Bacteria	Chloroflexi	Ktedonobacteria					Class	3	0	1	0	3	0	0	0	2	1	0	1	0	0	23	79	1	0
ASV_1589	d:Bacteria,p:Proteobacteria,c:Alphaproteobacteria,o:Rhizobiales,f:Beijerinckiaceae	Bacteria	Proteobacteria	Alphaproteobacteria	Rhizobiales	Beijerinckiaceae			Family	0	19	10	6	3	2	2	0	3	0	4	39	0	0	0	0	0	1
ASV_1590	d:Bacteria,p:Acidobacteriota,c:Acidobacteriae,o:Acidobacteriales,f:uncultured,g:uncultured_bacterium	Bacteria	Acidobacteriota	Acidobacteriae	Acidobacteriales	uncultured	uncultured bacterium		Genus	7	8	0	13	10	3	3	6	1	7	10	0	23	9	11	5	4	1
ASV_1591	d:Bacteria,p:Proteobacteria,c:Alphaproteobacteria,o:Rhizobiales,f:Xanthobacteraceae,g:Rhodoplanes	Bacteria	Proteobacteria	Alphaproteobacteria	Rhizobiales	Xanthobacteraceae	Rhodoplanes		Genus	5	1	1	9	14	4	5	5	2	3	3	6	6	3	2	15	4	2
ASV_1592	d:Bacteria,p:Acidobacteriota,c:Acidobacteriae,o:Bryobacterales,f:Bryobacteraceae,g:Bryobacter,s:uncultured_bacterium	Bacteria	Acidobacteriota	Acidobacteriae	Bryobacterales	Bryobacteraceae	Bryobacter	uncultured bacterium	Species	4	7	5	15	13	1	4	6	5	1	23	3	0	2	2	1	7	12
ASV_1593	d:Bacteria,p:Actinobacteriota,c:Actinobacteria,o:Frankiales,f:Acidothermaceae,g:Acidothermus,s:uncultured_bacterium	Bacteria	Actinobacteriota	Actinobacteria	Frankiales	Acidothermaceae	Acidothermus	uncultured bacterium	Species	4	0	2	3	0	0	12	5	11	17	1	0	1	7	17	1	6	18
ASV_1594	d:Bacteria,p:Proteobacteria,c:Alphaproteobacteria,o:Rhizobiales,f:Xanthobacteraceae,g:uncultured	Bacteria	Proteobacteria	Alphaproteobacteria	Rhizobiales	Xanthobacteraceae	uncultured		Genus	6	2	9	11	10	1	15	4	8	15	6	5	0	4	3	2	1	10
ASV_1595	d:Bacteria,p:Acidobacteriota,c:Acidobacteriae,o:Bryobacterales	Bacteria	Acidobacteriota	Acidobacteriae	Bryobacterales				Order	2	0	0	8	11	0	10	13	1	18	0	0	0	5	15	6	3	10
ASV_1596	d:Bacteria,p:WPS-2,c:uncultured_bacterium	Bacteria	WPS-2	uncultured bacterium					Class	1	11	0	6	15	7	1	11	19	7	2	3	1	3	6	2	8	0
ASV_1597	d:Bacteria,p:Chloroflexi,c:Ktedonobacteria,o:B12-WMSP1,f:uncultured_Chloroflexi_bacterium	Bacteria	Chloroflexi	Ktedonobacteria	B12-WMSP1	uncultured Chloroflexi bacterium			Family	0	4	5	3	7	1	5	10	5	7	0	0	1	8	4	3	21	1
ASV_1598	d:Bacteria,p:Proteobacteria,c:Gammaproteobacteria,o:Gammaproteobacteria_Incertae_Sedis,f:Unknown_Family,g:Acidibacter	Bacteria	Proteobacteria	Gammaproteobacteria	Gammaproteobacteria Incertae Sedis	Unknown Family	Acidibacter		Genus	2	0	0	11	0	0	0	1	0	13	2	1	1	0	39	15	1	5
ASV_1599	d:Bacteria,p:Chloroflexi,c:Ktedonobacteria,o:C0119,f:uncultured_bacterium	Bacteria	Chloroflexi	Ktedonobacteria	C0119	uncultured bacterium			Family	5	0	3	7	2	0	5	9	10	24	0	1	0	2	6	0	14	12
ASV_1600	d:Bacteria,p:Gemmatimonadota,c:Gemmatimonadetes,o:Gemmatimonadales,f:Gemmatimonadaceae,g:Gemmatimonas,s:uncultured_Gemmatimonadetes_bacterium	Bacteria	Gemmatimonadota	Gemmatimonadetes	Gemmatimonadales	Gemmatimonadaceae	Gemmatimonas	uncultured Gemmatimonadetes bacterium	Species	8	23	2	1	16	1	13	0	5	4	7	3	0	0	0	1	0	8
ASV_1601	d:Bacteria,p:Acidobacteriota,c:Acidobacteriae,o:Bryobacterales,f:Bryobacteraceae,g:Bryobacter	Bacteria	Acidobacteriota	Acidobacteriae	Bryobacterales	Bryobacteraceae	Bryobacter		Genus	1	6	10	2	0	0	2	12	17	2	0	9	0	5	10	2	13	2
ASV_1602	d:Bacteria,p:Chloroflexi,c:AD3	Bacteria	Chloroflexi	AD3					Class	0	2	4	0	0	0	0	2	33	9	0	16	0	1	2	0	28	1
ASV_1603	d:Bacteria,p:Chloroflexi,c:Ktedonobacteria,o:Ktedonobacterales,f:Ktedonobacteraceae,g:HSB_OF53-F07	Bacteria	Chloroflexi	Ktedonobacteria	Ktedonobacterales	Ktedonobacteraceae	HSB OF53-F07		Genus	19	0	1	6	24	3	0	9	0	4	1	1	2	0	16	3	4	10
ASV_1604	d:Bacteria,p:Actinobacteriota,c:Thermoleophilia,o:Gaiellales,f:uncultured,g:uncultured_bacterium	Bacteria	Actinobacteriota	Thermoleophilia	Gaiellales	uncultured	uncultured bacterium		Genus	6	17	9	8	16	3	5	3	7	5	2	25	0	3	1	0	2	4
ASV_1605	d:Bacteria,p:Actinobacteriota,c:Actinobacteria,o:Pseudonocardiales,f:Pseudonocardiaceae	Bacteria	Actinobacteriota	Actinobacteria	Pseudonocardiales	Pseudonocardiaceae			Family	4	3	1	43	0	2	0	9	6	6	1	1	0	5	1	0	1	5
ASV_1606	d:Bacteria,p:Chloroflexi,c:Ktedonobacteria,o:Ktedonobacterales,f:Ktedonobacteraceae,g:1921-2,s:uncultured_bacterium	Bacteria	Chloroflexi	Ktedonobacteria	Ktedonobacterales	Ktedonobacteraceae	1921-2	uncultured bacterium	Species	11	8	3	14	16	4	6	11	22	15	10	2	5	4	6	3	7	5
ASV_1607	d:Bacteria,p:Proteobacteria,c:Alphaproteobacteria,o:Rhizobiales,f:Xanthobacteraceae	Bacteria	Proteobacteria	Alphaproteobacteria	Rhizobiales	Xanthobacteraceae			Family	3	0	4	0	5	0	1	14	9	4	0	1	2	6	24	14	19	0
ASV_1608	d:Bacteria,p:Myxococcota,c:Polyangia,o:Haliangiales,f:Haliangiaceae,g:Haliangium,s:uncultured_bacterium	Bacteria	Myxococcota	Polyangia	Haliangiales	Haliangiaceae	Haliangium	uncultured bacterium	Species	2	1	11	39	5	3	3	0	1	4	12	8	0	1	1	2	0	8
ASV_1609	d:Bacteria,p:Chloroflexi,c:TK10	Bacteria	Chloroflexi	TK10					Class	4	6	3	5	9	6	6	11	10	5	0	1	7	10	6	25	10	10
ASV_1610	d:Bacteria,p:Acidobacteriota,c:Acidobacteriae,o:Bryobacterales,f:Bryobacteraceae,g:Bryobacter,s:uncultured_bacterium	Bacteria	Acidobacteriota	Acidobacteriae	Bryobacterales	Bryobacteraceae	Bryobacter	uncultured bacterium	Species	9	0	0	13	13	7	2	8	4	16	2	0	3	13	12	3	3	2
ASV_1611	d:Bacteria,p:Verrucomicrobiota,c:Verrucomicrobiae,o:Chthoniobacterales,f:Xiphinematobacteraceae,g:Candidatus_Xiphinematobacter,s:uncultured_bacterium	Bacteria	Verrucomicrobiota	Verrucomicrobiae	Chthoniobacterales	Xiphinematobacteraceae	Candidatus Xiphinematobacter	uncultured bacterium	Species	6	7	3	12	13	2	6	12	16	13	0	0	3	14	6	7	8	4
ASV_1612	d:Bacteria,p:Planctomycetota,c:Phycisphaerae,o:Tepidisphaerales,f:WD2101_soil_group,g:uncultured_bacterium	Bacteria	Planctomycetota	Phycisphaerae	Tepidisphaerales	WD2101 soil group	uncultured bacterium		Genus	1	3	0	0	5	1	0	2	0	4	0	0	58	0	1	6	1	1
ASV_1613	d:Bacteria,p:Proteobacteria,c:Gammaproteobacteria,o:JG36-TzT-191,f:uncultured_bacterium	Bacteria	Proteobacteria	Gammaproteobacteria	JG36-TzT-191	uncultured bacterium			Family	3	2	4	12	15	2	4	4	7	5	12	1	7	4	13	2	1	3
ASV_1614	d:Bacteria,p:Actinobacteriota,c:Actinobacteria,o:Frankiales,f:Acidothermaceae,g:Acidothermus	Bacteria	Actinobacteriota	Actinobacteria	Frankiales	Acidothermaceae	Acidothermus		Genus	7	3	3	9	13	5	2	2	4	7	21	0	5	6	4	3	2	8
ASV_1615	d:Bacteria,p:Chloroflexi,c:Ktedonobacteria,o:Ktedonobacterales,f:Ktedonobacteraceae	Bacteria	Chloroflexi	Ktedonobacteria	Ktedonobacterales	Ktedonobacteraceae			Family	4	1	0	29	67	8	3	4	1	15	7	0	0	6	28	1	8	7
ASV_1616	d:Bacteria,p:Chloroflexi,c:Ktedonobacteria,o:Ktedonobacterales,f:Ktedonobacteraceae	Bacteria	Chloroflexi	Ktedonobacteria	Ktedonobacterales	Ktedonobacteraceae			Family	5	0	0	3	0	0	30	1	0	2	0	0	0	23	2	3	12	29
ASV_1617	d:Bacteria,p:Chloroflexi,c:TK10	Bacteria	Chloroflexi	TK10					Class	10	9	0	2	14	1	1	12	3	0	5	1	0	4	3	10	6	7
ASV_1618	d:Bacteria,p:Chloroflexi,c:Ktedonobacteria,o:Ktedonobacterales,f:Ktedonobacteraceae,g:uncultured,s:uncultured_bacterium	Bacteria	Chloroflexi	Ktedonobacteria	Ktedonobacterales	Ktedonobacteraceae	uncultured	uncultured bacterium	Species	0	38	8	1	1	0	8	0	0	0	0	51	0	0	0	0	0	0
ASV_1619	d:Bacteria,p:Actinobacteriota,c:Actinobacteria,o:Frankiales,f:Acidothermaceae,g:Acidothermus	Bacteria	Actinobacteriota	Actinobacteria	Frankiales	Acidothermaceae	Acidothermus		Genus	2	3	2	0	1	0	0	1	2	0	0	3	2	17	11	46	18	2
ASV_1620	d:Bacteria,p:Myxococcota,c:Polyangia,o:Haliangiales,f:Haliangiaceae,g:Haliangium	Bacteria	Myxococcota	Polyangia	Haliangiales	Haliangiaceae	Haliangium		Genus	0	7	0	0	0	2	59	3	0	6	0	11	0	0	0	0	0	0
ASV_1621	d:Bacteria,p:Actinobacteriota,c:Actinobacteria,o:Streptomycetales,f:Streptomycetaceae,g:Streptomyces	Bacteria	Actinobacteriota	Actinobacteria	Streptomycetales	Streptomycetaceae	Streptomyces		Genus	9	6	2	10	15	7	11	3	1	1	24	3	10	0	2	0	0	3
ASV_1622	d:Bacteria,p:Planctomycetota,c:Planctomycetes,o:Isosphaerales,f:Isosphaeraceae,g:Tundrisphaera	Bacteria	Planctomycetota	Planctomycetes	Isosphaerales	Isosphaeraceae	Tundrisphaera		Genus	1	10	4	2	6	3	10	5	4	10	16	8	0	2	3	5	2	2
ASV_1623	d:Bacteria,p:Proteobacteria,c:Alphaproteobacteria,o:Rhizobiales,f:Beijerinckiaceae,g:Roseiarcus	Bacteria	Proteobacteria	Alphaproteobacteria	Rhizobiales	Beijerinckiaceae	Roseiarcus		Genus	12	3	11	6	1	1	0	1	5	5	5	0	1	2	11	14	10	6
ASV_1624	d:Bacteria,p:Actinobacteriota,c:Thermoleophilia,o:Solirubrobacterales,f:Solirubrobacteraceae,g:Conexibacter	Bacteria	Actinobacteriota	Thermoleophilia	Solirubrobacterales	Solirubrobacteraceae	Conexibacter		Genus	2	9	2	9	16	4	2	11	8	14	2	4	1	6	1	4	11	6
ASV_1625	d:Bacteria,p:Proteobacteria,c:Alphaproteobacteria,o:Rhizobiales,f:Xanthobacteraceae,g:uncultured	Bacteria	Proteobacteria	Alphaproteobacteria	Rhizobiales	Xanthobacteraceae	uncultured		Genus	6	10	3	12	13	8	7	2	4	8	8	11	0	3	1	3	6	3
ASV_1626	d:Bacteria,p:Chloroflexi,c:Ktedonobacteria,o:Ktedonobacterales,f:Ktedonobacteraceae,g:HSB_OF53-F07	Bacteria	Chloroflexi	Ktedonobacteria	Ktedonobacterales	Ktedonobacteraceae	HSB OF53-F07		Genus	6	0	2	7	4	1	0	17	3	6	1	3	0	0	21	20	4	15
ASV_1627	d:Bacteria,p:Chloroflexi,c:Ktedonobacteria,o:Ktedonobacterales,f:Ktedonobacteraceae	Bacteria	Chloroflexi	Ktedonobacteria	Ktedonobacterales	Ktedonobacteraceae			Family	1	0	0	1	4	0	0	10	16	6	0	0	2	2	15	48	4	0
ASV_1628	d:Bacteria,p:Actinobacteriota,c:Actinobacteria,o:Frankiales,f:Acidothermaceae,g:Acidothermus	Bacteria	Actinobacteriota	Actinobacteria	Frankiales	Acidothermaceae	Acidothermus		Genus	4	5	2	8	7	7	2	5	6	2	6	1	5	5	6	5	7	12
ASV_1629	d:Bacteria,p:Verrucomicrobiota,c:Verrucomicrobiae	Bacteria	Verrucomicrobiota	Verrucomicrobiae					Class	4	0	10	6	11	2	10	3	3	10	3	4	0	2	13	11	5	10
ASV_1630	d:Bacteria,p:Actinobacteriota,c:Thermoleophilia,o:Solirubrobacterales,f:Solirubrobacteraceae,g:Conexibacter	Bacteria	Actinobacteriota	Thermoleophilia	Solirubrobacterales	Solirubrobacteraceae	Conexibacter		Genus	0	9	1	3	3	7	7	12	24	4	1	3	3	3	11	18	23	1
ASV_1631	d:Bacteria,p:Chloroflexi,c:Ktedonobacteria,o:Ktedonobacterales,f:Ktedonobacteraceae	Bacteria	Chloroflexi	Ktedonobacteria	Ktedonobacterales	Ktedonobacteraceae			Family	1	15	11	3	1	1	9	2	6	4	0	15	0	8	1	2	2	1
ASV_1632	d:Bacteria,p:Acidobacteriota,c:Acidobacteriae,o:Acidobacteriales,f:Acidobacteriaceae_(Subgroup_1)	Bacteria	Acidobacteriota	Acidobacteriae	Acidobacteriales	Acidobacteriaceae (Subgroup 1)			Family	2	4	0	8	9	1	12	4	1	3	9	0	26	0	9	2	5	0
ASV_1633	d:Bacteria,p:Proteobacteria,c:Alphaproteobacteria,o:Elsterales,f:Elsteraceae,g:uncultured,s:uncultured_bacterium	Bacteria	Proteobacteria	Alphaproteobacteria	Elsterales	Elsteraceae	uncultured	uncultured bacterium	Species	4	7	2	14	24	26	5	0	0	1	23	2	0	1	5	0	0	1
ASV_1634	d:Bacteria,p:Actinobacteriota,c:Acidimicrobiia,o:uncultured,f:uncultured_bacterium	Bacteria	Actinobacteriota	Acidimicrobiia	uncultured	uncultured bacterium			Family	4	3	1	1	4	5	5	9	12	6	3	2	12	12	1	7	13	8
ASV_1635	d:Bacteria,p:Chloroflexi,c:Ktedonobacteria,o:B12-WMSP1	Bacteria	Chloroflexi	Ktedonobacteria	B12-WMSP1				Order	1	14	2	5	17	11	16	8	2	10	2	1	0	4	1	1	0	1
ASV_1636	d:Bacteria,p:Actinobacteriota,c:Actinobacteria,o:Kineosporiales,f:Kineosporiaceae	Bacteria	Actinobacteriota	Actinobacteria	Kineosporiales	Kineosporiaceae			Family	0	29	33	6	0	5	2	1	6	1	6	0	0	4	1	0	0	6
ASV_1637	d:Bacteria,p:Chloroflexi,c:Ktedonobacteria,o:Ktedonobacterales,f:Ktedonobacteraceae	Bacteria	Chloroflexi	Ktedonobacteria	Ktedonobacterales	Ktedonobacteraceae			Family	1	2	6	2	3	0	9	0	15	1	5	19	0	1	3	12	2	1
ASV_1638	d:Bacteria,p:Proteobacteria,c:Gammaproteobacteria,o:Xanthomonadales,f:Rhodanobacteraceae,g:Rhodanobacter	Bacteria	Proteobacteria	Gammaproteobacteria	Xanthomonadales	Rhodanobacteraceae	Rhodanobacter		Genus	3	1	6	12	7	5	11	0	1	4	36	0	0	4	1	0	6	8
ASV_1639	d:Bacteria,p:Actinobacteriota,c:Actinobacteria,o:0319-7L14	Bacteria	Actinobacteriota	Actinobacteria	0319-7L14				Order	8	2	3	3	5	0	2	2	26	0	0	19	0	3	1	0	13	3
ASV_1640	d:Bacteria,p:Chloroflexi,c:Ktedonobacteria,o:Ktedonobacterales,f:Ktedonobacteraceae,g:Thermosporothrix,s:uncultured_bacterium	Bacteria	Chloroflexi	Ktedonobacteria	Ktedonobacterales	Ktedonobacteraceae	Thermosporothrix	uncultured bacterium	Species	6	0	0	2	0	0	0	2	0	0	0	3	3	0	23	47	0	0
ASV_1641	d:Bacteria,p:Proteobacteria,c:Alphaproteobacteria,o:Acetobacterales,f:Acetobacteraceae,g:Acidiphilium,s:uncultured_bacterium	Bacteria	Proteobacteria	Alphaproteobacteria	Acetobacterales	Acetobacteraceae	Acidiphilium	uncultured bacterium	Species	9	1	6	0	15	1	3	3	2	4	1	8	0	5	36	13	4	2
ASV_1642	d:Bacteria,p:Planctomycetota,c:Planctomycetes,o:Gemmatales,f:Gemmataceae,g:uncultured,s:uncultured_planctomycete	Bacteria	Planctomycetota	Planctomycetes	Gemmatales	Gemmataceae	uncultured	uncultured planctomycete	Species	11	2	3	12	5	1	7	5	11	16	4	2	0	13	5	7	2	8
ASV_1643	d:Bacteria,p:Actinobacteriota,c:Actinobacteria,o:Corynebacteriales,f:Mycobacteriaceae,g:Mycobacterium	Bacteria	Actinobacteriota	Actinobacteria	Corynebacteriales	Mycobacteriaceae	Mycobacterium		Genus	5	1	10	6	5	2	21	6	9	9	6	8	0	1	2	6	3	4
ASV_1644	d:Bacteria,p:Proteobacteria,c:Alphaproteobacteria,o:Acetobacterales,f:Acetobacteraceae,g:uncultured	Bacteria	Proteobacteria	Alphaproteobacteria	Acetobacterales	Acetobacteraceae	uncultured		Genus	0	16	13	3	4	3	7	3	1	3	29	18	0	0	0	1	0	0
ASV_1645	d:Bacteria,p:Myxococcota,c:Myxococcia,o:Myxococcales,f:Anaeromyxobacteraceae,g:Anaeromyxobacter	Bacteria	Myxococcota	Myxococcia	Myxococcales	Anaeromyxobacteraceae	Anaeromyxobacter		Genus	1	11	18	6	5	6	11	0	10	6	9	5	0	4	2	0	5	5
ASV_1646	d:Bacteria,p:Acidobacteriota,c:Acidobacteriae,o:Acidobacteriales,f:Acidobacteriaceae_(Subgroup_1)	Bacteria	Acidobacteriota	Acidobacteriae	Acidobacteriales	Acidobacteriaceae (Subgroup 1)			Family	4	13	8	5	18	14	2	0	2	5	28	7	0	0	0	0	0	12
ASV_1647	d:Bacteria,p:Actinobacteriota,c:Thermoleophilia,o:Solirubrobacterales,f:Solirubrobacteraceae,g:Conexibacter	Bacteria	Actinobacteriota	Thermoleophilia	Solirubrobacterales	Solirubrobacteraceae	Conexibacter		Genus	8	1	2	9	12	0	0	5	1	6	2	0	5	4	26	1	3	0
ASV_1648	d:Bacteria,p:Proteobacteria,c:Alphaproteobacteria,o:Acetobacterales,f:Acetobacteraceae	Bacteria	Proteobacteria	Alphaproteobacteria	Acetobacterales	Acetobacteraceae			Family	0	3	27	0	0	1	6	0	20	13	1	14	0	0	2	0	14	3
ASV_1649	d:Bacteria,p:Proteobacteria,c:Gammaproteobacteria,o:Gammaproteobacteria_Incertae_Sedis,f:Unknown_Family,g:Acidibacter,s:uncultured_bacterium	Bacteria	Proteobacteria	Gammaproteobacteria	Gammaproteobacteria Incertae Sedis	Unknown Family	Acidibacter	uncultured bacterium	Species	7	0	0	10	6	0	0	13	5	4	0	1	7	1	21	7	12	0
ASV_1650	d:Bacteria,p:Actinobacteriota,c:Thermoleophilia,o:Solirubrobacterales,f:Solirubrobacteraceae,g:Conexibacter	Bacteria	Actinobacteriota	Thermoleophilia	Solirubrobacterales	Solirubrobacteraceae	Conexibacter		Genus	9	7	13	9	16	12	5	5	7	5	12	4	0	4	1	4	2	6
ASV_1651	d:Bacteria,p:Chloroflexi,c:TK10,o:uncultured_bacterium	Bacteria	Chloroflexi	TK10	uncultured bacterium				Order	2	6	3	1	3	1	11	0	7	3	0	8	0	10	4	14	23	3
ASV_1652	d:Bacteria,p:Acidobacteriota,c:Acidobacteriae,o:Bryobacterales,f:Bryobacteraceae,g:Bryobacter	Bacteria	Acidobacteriota	Acidobacteriae	Bryobacterales	Bryobacteraceae	Bryobacter		Genus	6	3	2	8	16	4	6	9	1	10	6	0	3	6	4	2	6	4
ASV_1653	d:Bacteria,p:Acidobacteriota,c:Acidobacteriae,o:Solibacterales,f:Solibacteraceae,g:Candidatus_Solibacter,s:uncultured_bacterium	Bacteria	Acidobacteriota	Acidobacteriae	Solibacterales	Solibacteraceae	Candidatus Solibacter	uncultured bacterium	Species	9	0	0	9	5	0	5	4	1	11	3	6	1	0	9	12	3	1
ASV_1654	d:Bacteria,p:Chloroflexi,c:Ktedonobacteria,o:Ktedonobacterales,f:Ktedonobacteraceae,g:1921-3,s:uncultured_Ktedonobacter_sp.	Bacteria	Chloroflexi	Ktedonobacteria	Ktedonobacterales	Ktedonobacteraceae	1921-3	uncultured Ktedonobacter sp.	Species	1	0	20	1	0	0	4	0	2	5	0	29	0	0	0	1	0	25
ASV_1655	d:Bacteria,p:Chloroflexi,c:Ktedonobacteria,o:Ktedonobacterales,f:Ktedonobacteraceae,g:uncultured	Bacteria	Chloroflexi	Ktedonobacteria	Ktedonobacterales	Ktedonobacteraceae	uncultured		Genus	0	17	5	0	3	0	22	0	0	4	21	1	1	6	1	6	7	2
ASV_1656	d:Bacteria,p:Proteobacteria,c:Alphaproteobacteria,o:Rhizobiales,f:Beijerinckiaceae,g:Roseiarcus,s:uncultured_bacterium	Bacteria	Proteobacteria	Alphaproteobacteria	Rhizobiales	Beijerinckiaceae	Roseiarcus	uncultured bacterium	Species	13	0	1	3	2	0	0	13	7	14	2	4	10	0	5	12	9	7
ASV_1657	d:Bacteria,p:Chloroflexi,c:Ktedonobacteria,o:Ktedonobacterales,f:Ktedonobacteraceae,g:1921-2,s:uncultured_bacterium	Bacteria	Chloroflexi	Ktedonobacteria	Ktedonobacterales	Ktedonobacteraceae	1921-2	uncultured bacterium	Species	0	0	0	0	2	0	4	5	19	5	1	1	0	16	8	7	20	12
ASV_1658	d:Bacteria,p:Proteobacteria,c:Gammaproteobacteria,o:Gammaproteobacteria_Incertae_Sedis,f:Unknown_Family,g:Acidibacter	Bacteria	Proteobacteria	Gammaproteobacteria	Gammaproteobacteria Incertae Sedis	Unknown Family	Acidibacter		Genus	2	0	0	4	3	2	1	12	0	24	3	5	10	1	19	13	5	2
ASV_1659	d:Bacteria,p:Actinobacteriota,c:Thermoleophilia,o:Solirubrobacterales,f:Solirubrobacteraceae,g:Conexibacter	Bacteria	Actinobacteriota	Thermoleophilia	Solirubrobacterales	Solirubrobacteraceae	Conexibacter		Genus	0	2	28	0	0	0	1	1	27	5	2	25	0	0	0	0	6	3
ASV_1660	d:Bacteria,p:Planctomycetota,c:Phycisphaerae,o:Tepidisphaerales,f:WD2101_soil_group,g:uncultured_bacterium	Bacteria	Planctomycetota	Phycisphaerae	Tepidisphaerales	WD2101 soil group	uncultured bacterium		Genus	0	7	42	0	0	0	4	3	2	2	3	17	0	1	0	0	3	5
ASV_1661	d:Bacteria,p:Acidobacteriota,c:Vicinamibacteria,o:Vicinamibacterales,f:uncultured	Bacteria	Acidobacteriota	Vicinamibacteria	Vicinamibacterales	uncultured			Family	0	2	47	0	0	0	7	3	24	0	0	2	0	7	0	0	4	0
ASV_1662	d:Bacteria,p:Chloroflexi,c:Ktedonobacteria,o:Ktedonobacterales,f:Ktedonobacteraceae,g:uncultured	Bacteria	Chloroflexi	Ktedonobacteria	Ktedonobacterales	Ktedonobacteraceae	uncultured		Genus	0	18	9	3	1	2	24	2	2	1	0	1	3	15	0	2	3	10
ASV_1663	d:Bacteria,p:Chloroflexi,c:Ktedonobacteria,o:Ktedonobacterales,f:Ktedonobacteraceae,g:Thermosporothrix,s:uncultured_bacterium	Bacteria	Chloroflexi	Ktedonobacteria	Ktedonobacterales	Ktedonobacteraceae	Thermosporothrix	uncultured bacterium	Species	3	0	0	2	6	4	7	13	2	8	8	0	3	7	12	6	5	3
ASV_1664	d:Bacteria,p:Proteobacteria,c:Alphaproteobacteria,o:Caulobacterales,f:Caulobacteraceae,g:uncultured	Bacteria	Proteobacteria	Alphaproteobacteria	Caulobacterales	Caulobacteraceae	uncultured		Genus	4	2	0	3	1	2	5	13	10	2	0	1	21	6	2	17	6	3
[truncated: 8,493 more rows]
