# Supplementary material for: Bacterial diversity in ferruginous duricrust (canga) and the physicochemical variables affecting their prevalence, distribution and predicted metabolic pathways
Source: Antonie Van Leeuwenhoek. 2026 Apr 24;119(5):101. doi: 10.1007/s10482-026-02315-9 (PMC13109188; doi:10.1007/s10482-026-02315-9)
Supplement: Supplementary file 4 — Supplementary file4 (XLSX 52 kb) [file 10482_2026_2315_MOESM4_ESM.xlsx]

## Sheet: Title page
Article Name:	Bacterial diversity in ferruginous duricrust (canga) and the physicochemical variables affecting their prevalence, distribution and predicted metabolic pathways
Journal Name:	Biology and Fertility of Soils
Authors Name:	Viviane Faria Morais Jotta(a)
	Carla Alessandra Silva(a)
	Glen Jasper Yupanqui García(b)
	Andrea Rodrigues Marques(c)
	Andria dos Santos Freitas(d)
	Aristóteles Góes-Neto(b)
	Fernanda Badottia(e)*
Affiliations:	a Postgraduate Program in Product and Process Technology, Centro Federal de Educação Tecnológica de Minas Gerais (CEFET-MG), Belo Horizonte, Minas Gerais, Brazil.
	b Postgraduate Program in Bioinformatics, Universidade Federal de Minas Gerais (UFMG), Belo Horizonte, Minas Gerais, Brazil
	c Department of Biological Sciences, Centro Federal de Educação Tecnológica de Minas Gerais (CEFET-MG), Belo Horizonte, Minas Gerais, Brazil
	d Department of Genetics, Universidade Federal of Minas Gerais, Belo Horizonte, Minas Gerais, Brazil
	e Department of Chemistry, Centro Federal de Educação Tecnológica de Minas Gerais (CEFET-MG), Belo Horizonte, Minas Gerais, Brazil
Correponding Author:	* fbadotti@outlook.com

## Sheet: Online Resource 4
Online Resource 4. Relative abundance of bacterial genera classified as core or satellite members of community across samples
Genus	AM1	AM2	AM3	AM4	AM5	AM6	AM7	AM8	AM9	AM10	AM11	AM12	AM13	AM14	AM15	AM16	AM17	AM18	Core or satellite	Exclusive or shared
Conexibacter	14.1807	16.9198	16.9647	14.9734	15.4814	12.8533	15.3056	20.1917	20.9038	16.3367	9.55641	16.2446	29.7438	14.2202	13.6656	21.0435	24.3381	18.1649	Core
Acidothermus	20.1023	11.4354	7.76629	16.5391	18.6868	9.53862	13.3011	17.5043	11.4791	19.8239	17.0968	5.23794	21.4812	16.4768	25.5217	16.3836	15.0983	13.4818	Core
Bryobacter	12.5493	13.4254	14.2276	9.53806	7.83372	6.97907	13.747	16.1561	18.7268	11.1126	10.1622	11.9835	4.43555	14.8572	13.1538	11.4704	17.0363	9.35429	Core		Total	184
Mycobacterium	8.17141	8.65032	4.04627	8.01507	10.385	10.8822	7.64004	9.49118	5.49232	9.24226	8.53104	3.15161	19.6357	7.4286	8.89512	12.9042	8.92763	7.07624	Core
Bradyrhizobium	5.40054	4.12759	3.19888	8.30646	6.08531	8.21165	5.88185	3.64149	2.59476	5.50493	8.38592	3.20321	4.93995	3.84387	6.26618	4.19277	3.36509	4.69103	Core		Core	66		35.8696
Crossiella	2.66374	1.56629	4.05474	2.3544	3.03491	0.788407	6.33626	4.86876	5.16653	4.50123	4.77347	5.33746	1.07686	2.28905	0.414293	6.25656	2.761	10.4774	Core		Satelite	118		64.1304
Candidatus Solibacter	3.63769	2.78505	3.69884	4.60002	2.94811	3.19805	3.29978	3.66837	3.82891	3.82982	3.3916	3.53496	1.54524	3.74669	5.18171	3.38897	3.50699	2.76223	Core
Acidiphilium	2.20599	4.77029	5.31735	1.22771	1.674	1.71562	2.62029	2.59339	3.53762	1.8601	1.88667	5.47016	0.952762	2.64536	1.55055	1.995	2.36773	1.57558	Core		Gênero exclusivos	10		8.47458
Pseudonocardia	0.72559	5.23209	5.38514	1.6745	2.3591	3.39237	2.98977	0.886858	1.75923	1.01398	2.4735	5.68027	0.164131	2.22426	0.396015	0.430863	1.25279	3.70282	Core		Gêneros compartilhados	108		91.5254
Candidatus Udaeobacter	1.80667	2.00428	5.03771	2.15626	1.0199	1.01605	3.74145	1.31237	3.48779	2.9974	0.883392	3.17373	0.0160128	2.43481	1.28248	0.235345	2.56639	2.36536	Core
1921-3	2.3813	0.74268	2.0422	1.44528	2.2351	0.805064	1.80065	2.39631	3.88256	2.19581	0.763503	1.45601	0.060048	2.93149	1.36778	1.75604	2.49341	2.31774	Core
Jatrophihabitans	0.954468	3.90383	2.61419	1.97754	2.54821	2.98151	1.66051	0.783839	0.835537	1.29145	3.34427	3.38752	1.83347	1.46305	0.198008	0.36569	0.754105	1.8018	Core
1921-2	3.17994	0.871221	0.669435	1.56572	1.7329	0.771751	1.03623	1.7782	2.03135	1.67169	0.624685	0.272771	0.328263	2.17567	2.71423	2.87845	1.99878	1.68274	Core
Acidibacter	1.64597	0.856939	1.24566	2.66133	1.6089	2.09317	1.4057	1.38852	1.24564	1.83269	1.79833	1.04316	0.756605	1.2363	2.0014	1.20569	0.960876	1.48033	Core
Roseiarcus	1.56805	1.18543	1.18634	1.60845	1.3113	0.927211	1.31652	1.20487	0.866199	1.45588	0.993816	0.821999	0.896717	1.10133	2.19027	1.16586	0.818974	0.924713	Core
HSB OF53-F07	2.08425	0.457034	0.432167	0.726524	1.3578	0.338682	0.488385	1.50049	1.46411	0.657714	0.211383	0.23591	0.536429	2.26745	3.28084	2.73725	1.05413	0.805651	Core
Haliangium	0.788897	1.03785	1.61427	1.78329	1.2245	2.22087	1.15514	0.564364	0.877697	1.32228	0.971731	1.42652	0.0840673	0.680235	0.572699	0.434484	0.701399	0.682621	Core
Actinomycetospora	0.73046	1.49488	0.995678	0.905241	1.1749	1.29365	0.530853	0.8779	0.720555	0.445327	1.26514	1.62557	0.720576	0.556065	0.277211	0.564829	0.754105	0.698496	Core
Burkholderia-Caballeronia-Paraburkholderia	1.22717	0.447512	0.241505	1.21605	1.0974	0.905002	0.849365	0.591239	0.333448	1.01398	2.13592	0.379668	0.896717	1.06894	0.862095	0.633622	0.527063	0.960432	Core
Sphingomonas	0.350621	0.98548	0.728752	0.835308	0.750202	2.52623	0.394955	0.313536	0.417769	0.208961	0.813983	2.28906	0.6245	0.885386	0.0852956	0.289656	0.352727	0.380998	Core
FCPS473	1.44144	0.423709	0.453351	0.24865	0.399901	0.133252	0.339746	0.48822	0.490591	0.572075	0.119889	0.335434	1.22498	0.761216	0.782892	1.77414	0.717616	0.932651	Core
Subgroup 10	0.297054	0.756963	0.249979	0.524496	0.601401	1.18816	0.704973	0.152289	0.157142	0.808441	1.52385	0.243282	0.0120096	0.674837	0.731105	0.166552	0.372998	0.797714	Core
Candidatus Xiphinematobacter	0.832725	0.195192	0.237268	0.734294	0.334801	0.149908	0.5351	0.694258	0.521253	1.07564	0.236623	0.250654	0.0880705	0.658641	1.13017	1.07897	0.632475	0.432591	Core
Nocardioides	0.18505	0.814092	0.716041	0.571118	0.902102	2.24307	0.203848	0.00895817	0.145644	0.147301	1.87721	1.36754	0.0920737	0.0377909	0.0304627	0.0687932	0.0527063	0.162718	Core
Pajaroellobacter	0.896031	0.214235	0.245742	0.913011	0.539401	0.421964	0.471398	0.533011	0.356445	0.753631	0.375442	0.328062	0.428343	0.512876	0.7768	0.564829	0.368944	0.361154	Core
1174-901-12	0.326272	0.999762	0.567748	0.310812	0.316201	0.82172	0.768675	0.322494	0.325783	0.229515	0.795053	0.766707	0.160128	0.653242	0.0639717	0.21	0.287857	0.34131	Core
Phenylobacterium	0.37497	0.428469	0.322007	0.50507	0.666501	0.927211	0.271797	0.192601	0.15331	0.363113	0.741418	0.379668	0.668535	0.32932	0.222378	0.380173	0.320292	0.329404	Core
Methylobacterium-Methylorubrum	0.219138	0.86646	0.512668	0.275846	0.248	1.17706	0.34824	0.214996	0.214633	0.239792	0.681474	0.652438	0.0880705	1.00956	0.0731105	0.119483	0.141901	0.285748	Core
Acidipila-Silvibacterium	0.54541	0.276125	0.11016	0.784801	0.468101	0.227639	0.394955	0.541969	0.249128	0.787887	0.703559	0.30226	0.592474	0.156562	0.271118	0.220862	0.202716	0.361154	Core
Tundrisphaera	0.506452	0.595096	0.394034	0.291387	0.331701	0.216534	0.577568	0.353848	0.371776	0.455604	0.530035	0.72616	0.160128	0.313124	0.182776	0.257069	0.202716	0.309561	Core
Massilia	0.506452	0.447512	0.22032	0.318583	0.384401	0.549664	0.0679492	0.116456	0.088153	0.0924911	0.57105	1.06159	0.104083	1.70599	0.100527	0.0796553	0.0810866	0.0674683	Core
Actinoplanes	0.0486973	0.318972	0.885518	0.524496	0.533201	1.07712	0.161379	0.0179163	0.0651566	0.0376816	0.627839	0.460762	0.00800641	0.0971765	0.00304627	0.00724139	0.0486519	1.18665	Core
Granulicella	0.233747	0.347536	0.872807	0.147636	0.285201	0.166565	0.343993	0.318015	0.32195	0.236366	0.299722	0.383354	0.316253	0.188954	0.10662	0.333104	0.340564	0.130968	Core
Thermosporothrix	0.331142	0.0333254	0.173714	0.155406	0.300701	0.166565	0.182613	0.34041	0.521253	0.253494	0.167214	0.110583	0.224179	0.302327	0.779846	0.88345	0.214879	0.146843	Core
Flavisolibacter	0.0535671	0.695073	0.872807	0.167062	0.2325	0.499695	0.165626	0.0627072	0.275957	0.0856399	0.123044	1.05791	0.0160128	0.199752	0.0274165	0.0181035	0.235151	0.138905	Core
Gemmatimonas	0.238617	0.518924	0.296585	0.291387	0.334801	0.582977	0.165626	0.0627072	0.137979	0.178131	0.208228	0.803568	0.0960769	0.194353	0.0852956	0.0615518	0.158119	0.15478	Core
Edaphobacter	0.287314	0.18567	0.00847386	0.353549	0.381301	0.222087	0.0297278	0.268745	0.088153	0.246643	0.287102	0.0184305	1.26902	0.156562	0.146221	0.228104	0.198662	0.170655	Core
Streptomyces	0.219138	0.0714116	0.156766	0.710983	0.2449	0.555216	0.140145	0.0761444	0.333448	0.167854	0.362822	0.423901	0.220176	0.0917778	0.261979	0.0868967	0.145956	0.158749	Core
Geodermatophilus	0.311663	0.599857	0.177951	0.279731	0.319301	0.621842	0.123158	0.206038	0.12648	0.154152	0.0567895	0.243282	0.41233	0.140366	0.0852956	0.105	0.0973039	0.162718	Core
Occallatibacter	0.394449	0.114259	0.190662	0.427367	0.282101	0.0943868	0.271797	0.14781	0.183971	0.253494	0.242933	0.243282	0.168135	0.151163	0.188869	0.119483	0.0770322	0.190499	Core
Blastococcus	0.0194789	0.533206	0.2754	0.112669	0.1023	0.494142	0.0382214	0.0761444	0.111149	0.0308304	0.186143	1.14269	0.140112	0.183556	0.0121851	0.0036207	0.0405433	0.194468	Core
Kineosporia	0.258096	0.661747	0.440641	0.0621625	0.279001	0.366443	0.131652	0.0671862	0.130313	0.0787887	0.659389	0.0921523	0.0280224	0.134967	0.0152314	0.0434484	0.0486519	0.146843	Core
Rhodoplanes	0.107134	0.228517	0.148293	0.303042	0.2356	0.849481	0.208094	0.0895817	0.0383274	0.11647	0.230313	0.350179	0.0840673	0.0917778	0.0517866	0.112242	0.0567606	0.170655	Core
Actinospica	0.233747	0.0761723	0.0847386	0.322468	0.2015	0.0888346	0.212341	0.183642	0.157142	0.17128	0.246088	0.243282	0.136109	0.113373	0.0761568	0.0977588	0.0810866	0.523872	Core
Cellulomonas	0.073046	0.595096	0.0127108	0.0893586	0.347201	0.516351	0.0382214	0.0671862	0.0574911	0.0856399	0.760348	0.0294887	0.224179	0.0593856	0.0121851	0.0579311	0.024326	0.0833433	Core
Bacillus	0.238617	0.0809331	0.279637	0.0660476	0.2108	0.0777303	0.199601	0.120935	0.157142	0.137024	0.0347047	0.140072	0.224179	0.0917778	0.173638	0.0651725	0.125684	0.563559	Core
Acidicaldus	0.238617	0.147584	0.059317	0.287501	0.1953	0.183221	0.0764429	0.183642	0.183971	0.167854	0.0851843	0.0479192	0.316253	0.134967	0.149267	0.202759	0.162173	0.0793745	Core
Gemmata	0.17531	0.114259	0.266927	0.221454	0.1271	0.20543	0.152886	0.161247	0.168641	0.123321	0.135664	0.158502	0.060048	0.178157	0.216285	0.166552	0.117576	0.087312	Core
1959-1	0.0340881	0.233278	0.258453	0.0233109	0.0341001	0.0111043	0.768675	0.116456	0.134146	0.205536	0.0599445	0.47182	0.0120096	0.0485882	0.0396015	0.148449	0.0851409	0.123031	Core
Rhodomicrobium	0.336012	0.0190431	0.0338954	0.236994	0.1023	0.0610738	0.101924	0.111977	0.0536583	0.150726	0.0220848	0.0516053	0.0560448	0.161961	0.505681	0.26069	0.0810866	0.0754058	Core
Pedomicrobium	0.131483	0.0571293	0.22032	0.205913	0.1488	0.371995	0.237822	0.0403117	0.088153	0.106193	0.0378597	0.132699	0.00800641	0.194353	0.143175	0.0289656	0.024326	0.0754058	Core
Reyranella	0.155832	0.0380862	0.0381324	0.291387	0.2325	0.28316	0.0764429	0.0985398	0.0536583	0.106193	0.186143	0.081094	0.0960769	0.0971765	0.0974807	0.0687932	0.0851409	0.0357185	Core
Bauldia	0.136353	0.0571293	0.144056	0.202028	0.0930002	0.138804	0.165626	0.0671862	0.111149	0.20211	0.0725644	0.136385	0.0240192	0.070183	0.198008	0.0289656	0.0486519	0.0912807	Core
Puia	0.0973947	0.00476077	0.0423693	0.264191	0.1643	0.277608	0.157133	0.0716653	0.0229964	0.0513839	0.261863	0.0184305	0.0360288	0.151163	0.0822494	0.0977588	0.0608149	0.0515934	Core
Candidatus Koribacter	0.18018	0.0380862	0.0677909	0.170947	0.1395	0.155461	0.0679492	0.111977	0.0574911	0.0993423	0.0788743	0.0552914	0.0160128	0.0971765	0.325951	0.0325863	0.0689236	0.0754058	Core
Mucilaginibacter	0.0876552	0.0714116	0.0338954	0.124325	0.1922	0.238743	0.0806897	0.0492699	0.0344947	0.0822143	0.182988	0.0552914	0.108086	0.118771	0.0426478	0.0941381	0.0405433	0.158749	Core
Bryocella	0.258096	0.180909	0.0169477	0.0271961	0.0496001	0.0832824	0.157133	0.156768	0.072822	0.0685119	0.192453	0.0847801	0.020016	0.0215948	0.0365553	0.105	0.0648692	0.0119062	Core
Novosphingobium	0.0146092	0.0523685	0.0932124	0.0543922	0.0620001	0.277608	0.0509619	0.053749	0.0996512	0.034256	0.0851843	0.103211	0.0160128	0.464288	0.0396015	0.0181035	0.036489	0.0317498	Core
Catenulispora	0.0486973	0.0476077	0.0466062	0.0621625	0.0310001	0.0610738	0.127405	0.0403117	0.0574911	0.0685119	0.0252398	0.16956	0.0520416	0.140366	0.0365553	0.0144828	0.0729779	0.107156	Core
Fimbriiglobus	0.00973947	0.0666508	0.144056	0.132095	0.0434001	0.1277	0.0297278	0.0268745	0.0191637	0.0274048	0.0725644	0.125327	0.0280224	0.0323922	0.0121851	0.0325863	0.0283803	0.00396873	Core
Asticcacaulis	0.0633065	0.0476077	0.0211846	0.0660476	0.0403001	0.0499695	0.0297278	0.0447908	0.0344947	0.017128	0.119889	0.0663497	0.00800641	0.0647843	0.0365553	0.0760346	0.0283803	0.0158749	Core
Singulisphaera	0.0535671	0.06189	0.0296585	0.0621625	0.0713001	0.0166565	0.025481	0.053749	0.00766548	0.0924911	0.0252398	0.0110583	0.020016	0.0323922	0.00913882	0.0253449	0.012163	0.0714371	Core
Rhodopila	0.0438276	0.0714116	0.00847386	0.0116555	0.00310001	0.0111043	0.0297278	0.116456	0.0498256	0.0239792	0.0283948	0.0147444	0.00800641	0.0647843	0.0548329	0.0434484	0.0527063	0.0317498	Core
ZOR0006	0.0194789	0.0856939	0.00423693	0.0388515	0.0961002	0.0777303	0.00424683	0.0223954	0.0268292	0.0513839	0.0252398	0.00368609	0.0040032	0.0269935	0.0121851	0.0289656	0.0851409	0.00396873	Core
Lacunisphaera	0.0292184	0.0190431	0.00847386	0.0194258	0.0558001	0.0777303	0.0679492	0.0179163	0.00766548	0.0274048	0.0567895	0.0184305	0.0120096	0.0323922	0.0213239	0.00724139	0.012163	0.0198436	Core
Acidicapsa	0.00973947	0.00952154	0.00423693	0.0660476	0.00620001	0.0111043	0.025481	0.0134372	0.00766548	0.034256	0.0978041	0.00368609	0.0040032	0.0215948	0.0182776	0.0036207	0.0162173	0.00396873	Core
RB41	0.525931	0.73792	1.82188	0.190373	0.1922	0.344234	1.34624	0.111977	0.900694	0.294601	0.924407	1.10214	0	0.286131	0.164499	0.0905174	0.523008	1.65099	Satellite	Shared
Anaeromyxobacter	0.331142	0.609379	1.14821	0.244765	0.257301	0.433069	0.632777	0.0940607	0.479092	0.345985	0.192453	2.17111	0	0.167359	0.423432	0.0289656	0.137847	0.392904	Satellite	Shared
Candidatus Alysiosphaera	0.0827855	0.43323	0.851623	0.0543922	0.1085	0.183221	0.259056	0.0492699	0.218466	0.181557	0.104114	0.884662	0	0.0809804	0.00304627	0.0144828	0.15001	0.126999	Satellite	Shared
Ellin6067	0.0633065	0.166627	0.309296	0.357434	0.344101	1.01049	0.0637024	0.00895817	0.0613238	0.0479583	0.0694094	0.497622	0	0.0323922	0.033509	0	0.012163	0.0238124	Satellite	Shared
Rhodanobacter	0.0633065	0.18567	0.343191	0.334123	0.1643	0.277608	0.284537	0.0134372	0.0766548	0.123321	0.343892	0.265399	0	0.199752	0.0487404	0.0181035	0.0932495	0.18653	Satellite	Shared
Hyphomicrobium	0.121743	0.104737	0.144056	0.147636	0.0992002	0.238743	0.229329	0.0671862	0.088153	0.130173	0.0883392	0.117955	0	0.0863791	0.0487404	0.0289656	0.012163	0.0912807	Satellite	Shared
Dactylosporangium	0.00486973	0.0285646	0.101686	0.155406	0.1333	0.466382	0.0424683	0	0.0114982	0.0034256	0.198763	0.176932	0.0160128	0.0431895	0.0121851	0.0036207	0	0.0912807	Satellite	Shared
Parafilimonas	0.0243487	0.223756	0.20761	0.0738179	0.0806002	0.0832824	0.0891833	0.0134372	0.0536583	0.0308304	0.0757193	0.147444	0	0.118771	0	0	0.0324346	0.0396873	Satellite	Shared
Solirubrobacter	0.0535671	0.304689	0.059317	0.0349664	0.1736	0.172117	0.0934302	0	0.0114982	0.0205536	0.217693	0.0552914	0	0.00539869	0	0	0.00405433	0.0595309	Satellite	Shared
Allorhizobium-Neorhizobium-Pararhizobium-Rhizobium	0.0146092	0.00476077	0.00423693	0.0582773	0.0465001	0.155461	0	0	0	0	0.119889	0.00368609	0	0.836797	0	0.00724139	0	0	Satellite	Shared
Planosporangium	0.00486973	0.06189	0.101686	0.050507	0.0186	0.0721781	0.250563	0	0.0268292	0.0274048	0.315497	0.0516053	0	0.0377909	0	0.0036207	0.024326	0.107156	Satellite	Shared
Marmoricola	0	0.0714116	0.0254216	0.0815883	0.1426	0.544112	0.00849365	0	0	0	0.104114	0.154816	0	0.00539869	0	0	0	0.0119062	Satellite	Shared
Ramlibacter	0.0535671	0.0333254	0.0508431	0.0699328	0.1085	0.421964	0.00849365	0	0.00383274	0	0.0504796	0.272771	0.0320256	0.00539869	0	0.00724139	0	0	Satellite	Shared
JG30a-KF-32	0.0389579	0.00476077	0.0169477	0.0621625	0.1922	0.033313	0.00424683	0.111977	0.157142	0.0205536	0	0.00737218	0.060048	0.134967	0.0243702	0.166552	0.036489	0.0277811	Satellite	Shared
Pseudolabrys	0.0243487	0.0571293	0.288111	0.0155406	0.0186	0.0111043	0.135898	0.0268745	0.0383274	0.017128	0.0126199	0.217479	0.0880705	0	0.0243702	0.0217242	0.0162173	0.0634996	Satellite	Shared
Phaselicystis	0.0243487	0.0523685	0.059317	0.163177	0.0837002	0.360891	0.0382214	0	0	0.034256	0.0914942	0.0847801	0	0.0107974	0	0	0	0.0357185	Satellite	Shared
Devosia	0	0.0190431	0.0423693	0.0893586	0.1147	0.41086	0.0169873	0	0	0	0.132509	0.114269	0.0440352	0	0	0	0.012163	0.0238124	Satellite	Shared
Kutzneria	0.0292184	0.0142823	0.355902	0.147636	0.0124	0.0444173	0.135898	0	0	0.0034256	0.0757193	0.0626636	0	0.0161961	0	0	0	0.0912807	Satellite	Shared
Amycolatopsis	0.00486973	0.00476077	0.0211846	0.139866	0.0155	0.0222087	0.0212341	0.00447908	0.072822	0.0034256	0.00946492	0.353865	0	0.107974	0.00913882	0.0144828	0.00405433	0.158749	Satellite	Shared
Rubrobacter	0	0.0714116	0.186425	0	0.00620001	0.0111043	0.0679492	0.0268745	0.0574911	0	0.0157749	0.147444	0	0.0431895	0.0152314	0.0905174	0.133793	0.0793745	Satellite	Shared
Craurococcus-Caldovatus	0.00973947	0.138062	0.059317	0.0271961	0.0186	0.033313	0.0594556	0.0223954	0.0229964	0.0274048	0.0126199	0.0221166	0	0.140366	0	0.0325863	0.15001	0.0238124	Satellite	Shared
metagenome	0.0486973	0.0761723	0.0974494	0.0466219	0.0713001	0.138804	0.00849365	0.00895817	0.00766548	0.0411072	0.0694094	0.0995245	0	0.00539869	0	0	0.00405433	0.0476247	Satellite	Shared
Sporichthya	0.0633065	0.0238039	0.0677909	0.0427367	0.0124	0.00555216	0.0891833	0.0134372	0.0344947	0.0445327	0.0473246	0.0995245	0.0160128	0.0269935	0.0243702	0	0.0202716	0.126999	Satellite	Shared
Tychonema CCAP 1459-11B	0	0	0.122871	0.00777031	0.0589001	0	0	0	0.0229964	0	0.00630994	0.173246	0	0.00539869	0	0	0	0.329404	Satellite	Shared
Inquilinus	0.0779158	0	0.00423693	0.108784	0.0217	0.0166565	0.0637024	0.0134372	0.015331	0.0308304	0.0851843	0.0258026	0.0120096	0.0377909	0.0974807	0.0181035	0.0202716	0.0634996	Satellite	Shared
G12-WMSP1	0.00973947	0.0380862	0.114397	0.00388515	0.0651001	0.0166565	0.0212341	0	0.0574911	0.0376816	0.0757193	0.165874	0	0.0269935	0.0365553	0.00724139	0.0162173	0.0198436	Satellite	Shared
Microlunatus	0.00973947	0.133302	0.0127108	0.0155406	0.0620001	0.0777303	0.0297278	0.0179163	0.015331	0.0239792	0.0851843	0	0.164131	0.0107974	0.00304627	0.00724139	0.00810866	0.0357185	Satellite	Shared
Arthrobacter	0.00486973	0	0.0805017	0.0155406	0.0124	0	0.233575	0	0.015331	0.00685119	0.0126199	0.15113	0	0.0485882	0	0	0.00810866	0.115093	Satellite	Shared
BacC-u-018	0.131483	0	0.0338954	0.0427367	0.00620001	0	0.0637024	0.0134372	0.0229964	0.0376816	0.00630994	0.00368609	0	0.0647843	0.0609255	0.0651725	0.0405433	0.0992182	Satellite	Shared
Segetibacter	0	0.0856939	0.139819	0.00388515	0.00620001	0.0166565	0.0339746	0	0.0344947	0.0034256	0.0283948	0.246968	0.0040032	0.0161961	0	0	0.00405433	0.0515934	Satellite	Shared
Actinomadura	0.00973947	0.0238039	0.0211846	0.0233109	0.00930002	0.0111043	0.118911	0.0134372	0.0191637	0.0102768	0.0946492	0.103211	0.0040032	0.0593856	0	0	0.0608149	0.0714371	Satellite	Shared
Terrabacter	0	0	0.00847386	0.104899	0.0837002	0.322025	0	0	0	0	0	0.129013	0	0	0	0	0	0	Satellite	Shared
Gryllotalpicola	0.00486973	0.00476077	0	0.0388515	0.0496001	0.0111043	0.0127405	0.0268745	0.00383274	0.0479583	0.239778	0.00368609	0.0480384	0.0323922	0.0243702	0.0217242	0.0283803	0.0476247	Satellite	Shared
Pirellula	0.00973947	0.0142823	0.0677909	0.0621625	0.0589001	0.111043	0.0552087	0.00895817	0.0421601	0.0513839	0.0378597	0.0589775	0	0.0269935	0.00609255	0	0.012163	0.00793745	Satellite	Shared
Cryptosporangium	0	0	0.0338954	0.00777031	0	0.477486	0	0	0	0	0.0820293	0.00737218	0	0	0	0	0	0.00793745	Satellite	Shared
Chthoniobacter	0.0438276	0.0333254	0.0550801	0.00777031	0.0372001	0	0.0637024	0.0313536	0.0114982	0.0548095	0.00946492	0.081094	0	0.0377909	0.0396015	0.036207	0.0162173	0.0476247	Satellite	Shared
Candidatus Protochlamydia	0.0633065	0.0142823	0.0466062	0.0621625	0.0217	0.0166565	0.0382214	0.0358327	0.0229964	0.0274048	0.00630994	0.0700358	0	0.0377909	0.0761568	0.047069	0.00405433	0.0158749	Satellite	Shared
Coxiella	0.00486973	0.0142823	0.0423693	0.0194258	0.0124	0.0222087	0.025481	0.0403117	0.0843203	0.0479583	0.0252398	0.106897	0	0.0431895	0.0182776	0.0108621	0.0283803	0.0555622	Satellite	Shared
Pedosphaera	0.00973947	0.0571293	0	0.0427367	0.0496001	0.0499695	0.0212341	0.0268745	0.015331	0.0479583	0.0347047	0.00368609	0.10008	0.0107974	0.0213239	0.0434484	0.024326	0.0238124	Satellite	Shared
Labrys	0.00486973	0.00476077	0.0296585	0.0699328	0.0806002	0.194326	0.00424683	0	0	0	0.0946492	0.0442331	0	0.0107974	0	0	0	0.00396873	Satellite	Shared
Leifsonia	0.0389579	0.00476077	0.0169477	0.0388515	0.0527001	0.0166565	0.025481	0.00447908	0	0.0274048	0.0820293	0.0774079	0.0520416	0.0161961	0.0152314	0.0108621	0.00405433	0.0476247	Satellite	Shared
Pedococcus-Phycicoccus	0	0.00476077	0.00423693	0.0349664	0.0744001	0.310921	0	0	0	0	0	0.0516053	0	0	0	0	0	0	Satellite	Shared
Paenibacillus	0.00973947	0.00476077	0.00847386	0.0427367	0.00310001	0.033313	0	0.00447908	0.015331	0.0034256	0.0157749	0.0184305	0.21217	0	0.0152314	0.0108621	0.0162173	0.0555622	Satellite	Shared
Nitrospira	0	0.0238039	0.0805017	0.00777031	0.0217	0.144356	0.0169873	0	0.0114982	0.00685119	0.0126199	0.114269	0	0.00539869	0	0	0.012163	0.00793745	Satellite	Shared
Altererythrobacter	0.00973947	0.0809331	0.0127108	0.00388515	0.0186	0.0832824	0.00849365	0	0.00766548	0	0.0630994	0.0442331	0.0120096	0.0107974	0	0	0.012163	0.0357185	Satellite	Shared
Stigonema SAG 48.90	0	0.0523685	0.11016	0	0	0	0.0169873	0.00447908	0.141811	0.0102768	0.0157749	0.00368609	0	0.0107974	0.00304627	0	0.00810866	0.00396873	Satellite	Shared
Psychroglaciecola	0.00486973	0.0476077	0.00423693	0.00777031	0.0217	0.0388651	0.0127405	0.00895817	0	0.0205536	0.0662544	0	0.060048	0.0539869	0.00913882	0	0	0.0198436	Satellite	Shared
CL500-29 marine group	0	0.0238039	0.0169477	0	0.0341001	0.227639	0	0	0	0.0034256	0.00946492	0.0442331	0	0	0	0	0	0	Satellite	Shared
Aquisphaera	0.0194789	0.0190431	0.00423693	0.0116555	0.00620001	0.0111043	0.0212341	0.0403117	0.0306619	0.0205536	0	0.00368609	0.0040032	0.00539869	0.0487404	0.0289656	0.0202716	0.0396873	Satellite	Shared
Amnibacterium	0.00486973	0.0190431	0	0.0233109	0.0310001	0.0832824	0	0.00447908	0.00383274	0.017128	0.0504796	0.040547	0	0.0107974	0	0.0036207	0.0202716	0.0119062	Satellite	Shared
IS-44	0	0	0.0423693	0.0116555	0.00930002	0.0777303	0.00849365	0	0	0.0034256	0	0.158502	0	0	0	0	0	0	Satellite	Shared
Acidisphaera	0.0194789	0	0.0254216	0.0194258	0.00310001	0.00555216	0	0.0179163	0.0344947	0.0102768	0	0	0	0.0539869	0.0121851	0.0615518	0.024326	0.0198436	Satellite	Shared
LD29	0	0.0523685	0.0338954	0.0155406	0.00620001	0	0.00849365	0	0.0114982	0.0239792	0.0630994	0.0368609	0.00800641	0.0107974	0.00913882	0.0036207	0	0.0238124	Satellite	Shared
Rhizobacter	0.0194789	0.0523685	0.0466062	0	0.0124	0.033313	0.00424683	0	0.0114982	0.0034256	0.0473246	0.0479192	0	0.0107974	0.00304627	0	0	0.0119062	Satellite	Shared
ADurb.Bin063-1	0.0292184	0.00952154	0.0508431	0.0271961	0.0341001	0.0444173	0.00849365	0	0.00383274	0.0102768	0	0.0258026	0	0.0107974	0.0152314	0.0036207	0	0.0158749	Satellite	Shared
Iamia	0.00486973	0	0	0.0155406	0.00930002	0.133252	0	0.0134372	0.00383274	0.0034256	0.0220848	0.0589775	0	0	0	0.0036207	0.0162173	0.00396873	Satellite	Shared
Lysobacter	0	0	0	0.00777031	0.0124	0.105491	0	0	0	0	0	0.158502	0	0	0	0	0	0	Satellite	Shared
Chloroflexi bacterium Ellin7237	0.0827855	0.0333254	0.00423693	0.0194258	0.0279001	0.0277608	0.0127405	0	0.00383274	0.00685119	0.0126199	0.00368609	0	0	0	0	0.00405433	0.043656	Satellite	Shared
possible genus 04	0	0	0.0974494	0.00777031	0.00930002	0.0111043	0	0	0	0	0.0630994	0.0737218	0	0	0	0	0	0	Satellite	Shared
Microvirga	0	0	0.0211846	0.0233109	0.0155	0.138804	0.0297278	0	0	0	0	0.0294887	0	0	0	0	0	0	Satellite	Shared
Kribbella	0	0	0	0.0116555	0.2263	0.00555216	0	0	0	0	0	0.00368609	0	0	0	0	0	0	Satellite	Shared
Nocardia	0.0243487	0	0	0.0155406	0.0124	0.00555216	0.00849365	0	0.0536583	0	0.0283948	0.0110583	0	0.0539869	0.00609255	0.00724139	0.00810866	0.0119062	Satellite	Shared
Abditibacterium	0.0146092	0.0190431	0.0254216	0.00777031	0.0186	0	0.00849365	0.0134372	0.00766548	0.0034256	0.0410146	0.0294887	0	0.00539869	0	0	0.012163	0.0317498	Satellite	Shared
Motilibacter	0	0.0666508	0.00847386	0.00388515	0.0279001	0.00555216	0.00849365	0	0.0114982	0	0.0252398	0.0700358	0	0	0	0	0	0.00793745	Satellite	Shared
Limnobacter	0.00486973	0.0238039	0.0127108	0.00777031	0.00930002	0.0555216	0	0.00447908	0	0.0102768	0.0630994	0.0258026	0	0.0161961	0	0	0	0	Satellite	Shared
Aquabacterium	0	0	0	0	0	0.033313	0	0	0	0	0	0.00368609	0	0.183556	0	0	0	0	Satellite	Shared
JGI 0001001-H03	0	0	0.00423693	0.00777031	0.0341001	0.0943868	0	0	0	0	0.0189298	0.0552914	0	0	0	0	0	0	Satellite	Shared
Lysinibacillus	0.00973947	0	0	0.00388515	0.0248	0.0166565	0.0127405	0	0.0114982	0.0102768	0	0.00368609	0.0480384	0.0161961	0.0121851	0.0036207	0.024326	0.0119062	Satellite	Shared
Planctomycetales bacterium Ellin6207	0	0.0190431	0	0.0116555	0.0217	0.0610738	0.00424683	0.00447908	0.00383274	0.0137024	0.0126199	0.00368609	0.020016	0	0	0	0	0.0317498	Satellite	Shared
Ellin516	0	0.00476077	0	0.0155406	0.0279001	0	0.00849365	0	0	0.0411072	0.00630994	0	0.040032	0	0.00609255	0.036207	0	0.00396873	Satellite	Shared
Afipia	0.00973947	0.00476077	0	0	0.00930002	0.0166565	0.00849365	0	0.015331	0	0.0757193	0	0	0.0269935	0.00304627	0.0108621	0.00405433	0	Satellite	Shared
Nostoc PCC-7107	0	0	0	0.0116555	0	0	0	0	0	0	0.154594	0.0110583	0	0	0	0	0	0	Satellite	Shared
Defluviicoccus	0	0.00476077	0.0720278	0.00388515	0	0.0111043	0	0	0.00383274	0	0	0.0442331	0	0.0107974	0	0	0.00810866	0.0158749	Satellite	Shared
Terriglobus	0	0.0142823	0	0.00388515	0.00930002	0.033313	0	0.0179163	0	0	0.0504796	0	0.0040032	0.0215948	0	0.0036207	0	0.00396873	Satellite	Shared
Legionella	0	0	0	0.050507	0.00930002	0	0	0.0268745	0.0114982	0.0102768	0.00946492	0	0	0.0161961	0	0.0036207	0.012163	0	Satellite	Shared
alphaI cluster	0	0.00476077	0.0381324	0.0116555	0.00930002	0.0610738	0	0	0	0	0.00946492	0.0147444	0	0	0	0	0	0	Satellite	Shared
MND1	0	0.00952154	0.0254216	0.00777031	0.00310001	0.00555216	0	0	0.00383274	0.0034256	0	0.0847801	0	0	0	0	0	0	Satellite	Shared
P3OB-42	0.0146092	0.00476077	0.00423693	0	0.00620001	0	0.00424683	0	0.0191637	0.0137024	0	0.00737218	0	0.0107974	0.0396015	0	0.00810866	0	Satellite	Shared
Smaragdicoccus	0	0	0	0.00388515	0.0124	0	0.025481	0.0134372	0.0383274	0	0	0.00368609	0.0040032	0	0	0	0.00810866	0.0158749	Satellite	Shared
Ilumatobacter	0	0	0	0.00388515	0.00620001	0.111043	0	0	0	0	0	0	0	0	0	0	0	0	Satellite	Shared
Rubellimicrobium	0	0	0	0.00388515	0.0155	0.0888346	0	0	0	0	0	0.0110583	0	0	0	0	0	0	Satellite	Shared
Gemmatirosa	0	0.00952154	0	0.0155406	0.0217	0.0499695	0	0	0	0	0.0126199	0.00737218	0	0	0	0	0	0	Satellite	Shared
FFCH7168	0	0	0.00423693	0.00388515	0.00310001	0.066626	0	0	0	0	0	0.0331748	0	0	0	0	0	0	Satellite	Shared
Actinocatenispora	0	0	0	0.00388515	0.00310001	0.0388651	0	0	0	0	0.0599445	0	0	0	0	0	0	0	Satellite	Shared
Clostridium	0.00486973	0.0142823	0	0.00777031	0.00620001	0	0	0	0.00766548	0.0034256	0	0	0.020016	0.00539869	0.0121851	0.0144828	0.00810866	0	Satellite	Shared
Dongia	0	0	0	0	0.00310001	0.0888346	0	0	0	0	0	0.00368609	0	0	0	0	0	0	Satellite	Shared
Romboutsia	0	0	0	0	0.00310001	0	0	0.0134372	0.0191637	0	0.00315497	0	0.00800641	0	0.0182776	0.0036207	0.0162173	0.00793745	Satellite	Shared
Pullulanibacillus	0.00486973	0	0	0	0.0186	0.00555216	0.00424683	0	0	0.0034256	0	0	0.0280224	0	0.00304627	0.0181035	0	0	Satellite	Shared
Deinococcus	0	0	0	0.00777031	0.00930002	0.033313	0	0	0	0	0	0.0258026	0	0	0	0	0	0	Satellite	Shared
Methylocella	0	0.0380862	0	0	0	0	0.00424683	0	0	0.0034256	0.0252398	0	0	0	0	0.0036207	0	0	Satellite	Shared
Candidatus Nitrososphaera	0	0	0	0.00388515	0	0	0.00424683	0	0	0.034256	0	0.0221166	0	0	0	0	0	0.00793745	Satellite	Shared
Adiantum pedatum	0	0	0	0	0.00310001	0.0166565	0	0	0	0.0205536	0.0252398	0	0.0040032	0	0	0	0	0	Satellite	Shared
Dyella	0.00973947	0	0	0.0155406	0	0	0	0.00447908	0	0.00685119	0	0	0.0240192	0	0.00304627	0	0	0.00396873	Satellite	Shared
Ellin517	0	0	0	0.0116555	0.0279001	0.0166565	0	0	0	0	0	0.0110583	0	0	0	0	0	0	Satellite	Shared
Acidocella	0	0	0	0	0	0	0	0	0	0	0	0	0	0	0.0548329	0.0108621	0	0	Satellite	Shared
Sinomonas	0	0	0	0	0	0	0	0	0.0191637	0	0	0	0.0440352	0	0	0	0	0	Satellite	Shared
Noviherbaspirillum	0	0	0	0.00388515	0.00930002	0.0277608	0	0	0	0	0	0.0221166	0	0	0	0	0	0	Satellite	Shared
SM1A02	0.00973947	0	0	0.0233109	0.00310001	0.0222087	0	0	0	0	0	0	0	0	0	0.0036207	0	0	Satellite	Shared
Ktedonobacter	0	0	0.00423693	0	0	0	0	0	0.0536583	0	0	0	0	0	0	0	0	0	Satellite	Shared
Sphingobacterium	0.00486973	0	0	0	0	0	0	0	0	0	0.0504796	0	0	0	0	0	0	0	Satellite	Shared
Belnapia	0	0	0	0	0	0.0166565	0	0	0.00383274	0	0	0.0331748	0	0	0	0	0	0	Satellite	Shared
Stenotrophomonas	0	0	0.0381324	0	0	0	0	0	0	0	0.0126199	0	0	0	0	0	0	0	Satellite	Shared
Sphingobium	0	0	0.00423693	0	0.00620001	0.0222087	0	0	0	0	0.0157749	0	0	0	0	0	0	0	Satellite	Shared
Castellaniella	0	0	0.00847386	0	0.00620001	0	0.0169873	0.00447908	0	0.0034256	0	0.00368609	0	0	0	0	0	0	Satellite	Shared
Tsukamurella	0.0146092	0	0	0	0	0	0	0	0	0	0.0157749	0	0	0.00539869	0	0.00724139	0	0	Satellite	Shared
Streptococcus	0	0.00952154	0.0211846	0	0	0	0.00424683	0	0	0.0034256	0	0	0	0	0.00304627	0	0	0	Satellite	Shared
Bdellovibrio	0	0.00476077	0.00423693	0.00388515	0.0186	0	0	0	0	0	0	0.00368609	0	0	0	0	0.00405433	0	Satellite	Shared
Estrella	0	0	0	0	0	0	0	0	0.00766548	0	0	0	0	0	0.00609255	0	0.0162173	0	Satellite	Shared
Chitinophaga	0	0	0	0	0	0	0	0	0	0	0	0	0	0.74502	0	0	0	0	Satellite	Exclusive
Leptolyngbya PCC-6306	0	0.0666508	0	0	0	0	0	0	0	0	0	0	0	0	0	0	0	0	Satellite	Exclusive
Pseudomonas	0	0	0	0	0	0	0	0	0	0	0	0	0	0.0647843	0	0	0	0	Satellite	Exclusive
Candidatus Brownia	0	0	0	0	0	0	0	0	0	0	0	0	0	0.0593856	0	0	0	0	Satellite	Exclusive
Citrifermentans	0	0	0	0	0	0	0	0	0	0	0	0	0	0	0.0578792	0	0	0	Satellite	Exclusive
Byssovorax	0	0	0	0	0	0	0	0	0	0	0	0.0516053	0	0	0	0	0	0	Satellite	Exclusive
Leucobacter	0	0	0.0508431	0	0	0	0	0	0	0	0	0	0	0	0	0	0	0	Satellite	Exclusive
Aridibacter	0	0	0	0	0	0.0499695	0	0	0	0	0	0	0	0	0	0	0	0	Satellite	Exclusive
Fonticella	0	0	0	0	0	0	0	0	0	0	0	0	0	0	0.0456941	0	0	0	Satellite	Exclusive
Telmatospirillum	0	0	0	0	0	0	0	0	0	0	0	0	0	0	0.0365553	0	0	0	Satellite	Exclusive
