# Supplementary material for: Bacterial diversity in ferruginous duricrust (canga) and the physicochemical variables affecting their prevalence, distribution and predicted metabolic pathways
Source: Antonie Van Leeuwenhoek. 2026 Apr 24;119(5):101. doi: 10.1007/s10482-026-02315-9 (PMC13109188; doi:10.1007/s10482-026-02315-9)
Supplement: Supplementary file 6 — Supplementary file6 (XLSX 16 kb) [file 10482_2026_2315_MOESM6_ESM.xlsx]

## Sheet: Title page
Article Name:	Bacterial diversity in ferruginous duricrust (canga) and the physicochemical variables affecting their prevalence, distribution and predicted metabolic pathways
Journal Name:	Biology and Fertility of Soils
Authors Name:	Viviane Faria Morais Jotta(a)
	Carla Alessandra Silva(a)
	Glen Jasper Yupanqui García(b)
	Andrea Rodrigues Marques(c)
	Andria dos Santos Freitas(d)
	Aristóteles Góes-Neto(b)
	Fernanda Badottia(e)*
Affiliations:	a Postgraduate Program in Product and Process Technology, Centro Federal de Educação Tecnológica de Minas Gerais (CEFET-MG), Belo Horizonte, Minas Gerais, Brazil.
	b Postgraduate Program in Bioinformatics, Universidade Federal de Minas Gerais (UFMG), Belo Horizonte, Minas Gerais, Brazil
	c Department of Biological Sciences, Centro Federal de Educação Tecnológica de Minas Gerais (CEFET-MG), Belo Horizonte, Minas Gerais, Brazil
	d Department of Genetics, Universidade Federal of Minas Gerais, Belo Horizonte, Minas Gerais, Brazil
	e Department of Chemistry, Centro Federal de Educação Tecnológica de Minas Gerais (CEFET-MG), Belo Horizonte, Minas Gerais, Brazil
Correponding Author:	* fbadotti@outlook.com

## Sheet: Online Resource 6
Online Resource 6. Shannon and Simpson diversity indices, richness and evenness values for the eighteen samples evaluated in this study
Transect	Samples	Shannon	Simpson	Richness	Evenness
L1	AM1	3.03	0.91	122	0.09
	AM2	3.18	0.92	131	0.1
	AM3	3.27	0.93	137	0.1
	AM4	3.21	0.92	150	0.08
	AM5	3.18	0.91	158	0.07
	AM6	3.55	0.94	148	0.12
L2	AM7	3.12	0.92	127	0.1
	AM8	2.74	0.89	107	0.08
	AM9	2.89	0.89	127	0.07
	AM10	2.95	0.9	127	0.08
	AM11	3.29	0.93	138	0.1
	AM12	3.46	0.94	149	0.11
L3	AM13	2.32	0.82	96	0.06
	AM14	3.13	0.92	128	0.09
	AM15	2.72	0.88	113	0.07
	AM16	2.73	0.89	111	0.08
	AM17	2.7	0.87	118	0.07
	AM18	3.1	0.92	128	0.09
